# Supplementary material for: The impact of non-additive genetic associations on age-related complex diseases
Source: Nat Commun. 2021 Apr 23;12:2436. doi: 10.1038/s41467-021-21952-4 (PMC8065056; doi:10.1038/s41467-021-21952-4)
Supplement: Supplementary file 4 — Supplementary Data 1–10 [file 41467_2021_21952_MOESM4_ESM.xlsx]

## Sheet: 1. GERA samples
Supplementary Data 1. GERA diseases and sample size after the quality control.
	After QC (56,637)
Disease	Cases	Controls
Asthma	9209	47428
Allergic Rhinitis	13936	42701
Cardiovascular	15009	41628
Cancer	17131	39506
Major Depressive Disorder	7264	49373
Dermatophytosis	7676	48961
Type 2 Diabetes	6967	49670
Dyslipidaemia	30244	26393
Hypertensive Disease	28391	28246
Hemorrhoids	9129	47508
Hernia Abdominopelvic Cavity	6291	50346
Insomnia	3972	52665
Iron Deficiency	2439	54198
Irritable Bowel Syndrome	3117	53520
Macular Degeneration	3685	52952
Osteoarthritis	20212	36425
Osteoporosis	5399	51238
Peripheral Vascular Disease	4301	52336
Peptic Ulcers	920	55717
Psychatric	8624	48013
Acute Reaction to Stress	4314	52323
Varicose Veins	2483	54154

## Sheet: 2. Power Comparison T2D
Supplementary Data 2. Power comparison between GERA cohort and the DIAMANTE consortium for type 2 diabetes.
CHR = Chromosome, Position = Position Hg19, EA = Effect Allele, NEA = Non-Effect Allele, EAF = Effect Allele Frequency, SE = Standard Error, Neff = Effective Sample Size, MAF = Minor Allele Frequency, OR = Odds Ratio
					DIAMANTE consortium									GERA Cohort
Index Variant	Genotype	rsID	Rsq with Index	Same Variant Used	CHR	Position	EA	NEA	EAF	Beta	SE	Pvalue	Neff	CHR	position	rsID	Imputation info score	NEA	EA	MAF	Sample Size	Additive SE	Additive Beta	Additive pvalue	OR	Power Alpha 0.05	Power Alpha 5e-04	Power Alpha 5e-06	Power Alpha 5e-08
rs7903146	TC	rs7903146	1	same	10	114758349	T	C	0.29	0.31	0.0069	1.59E-447	231420	10	114758349	10:114758349_C_T	0.987	C	T	0.293616	56637	0.0196665	0.302072	2.49163e-52	1.35266	1	1	0.999998	0.999886
rs76895963	TG	rs76895963	1	same	12	4384844	T	G	0.98	0.48	0.027	5.3e-70	231420	12	4384844	12:4384844_T_G	0.81	T	G	0.0203513	56637	0.0842886	-0.394163	6.47951e-07	0.674244	1	0.999705	0.990672	0.928653
rs10811660	GA	rs10811660	1	same	9	22134068	A	G	0.17	-0.16	0.0086	6.6e-79	231420	9	22134068	rs10811660	1	G	A	0.175301	56637	0.0251354	-0.13547	5.06007e-08	0.873305	0.997076	0.891662	0.560163	0.231127
rs7756992	GA	rs7756992	1	same	6	20679709	A	G	0.73	-0.14	0.007	3e-87	231420	6	20679709	rs7756992	1	A	G	0.275244	56637	0.0203197	0.0888803	1.32758e-05	1.09295	0.987332	0.762831	0.356216	0.104719
rs115505614	TC	rs115505614	1	same	5	102422968	T	C	0.05	0.17	0.015	1.7e-29	231420	5	102422968	rs115505614:102422968:C:T	0.998	C	T	0.0477963	56637	0.0406376	0.196323	2.15083e-06	1.21692	0.913815	0.437953	0.107452	0.0167218
rs80147536	(A/G)	rs75330033	1	proxy_selected	2	43697723	A	G	0.9	0.13	0.011	2.9e-30	231420	2	43697723	2:43697723_A_G	0.999	A	G	0.098945	56637	0.0321465	-0.15084	1.90078e-06	0.859985	0.912168	0.433855	0.105541	0.0162941
rs3802177	GA	rs3802177	1	same	8	118185025	A	G	0.31	-0.11	0.0069	6.3e-55	231420	8	118185025	rs3802177:118185025:G:A	0.999	G	A	0.304675	56637	0.0203874	-0.122886	1.30371e-09	0.884364	0.90179	0.409444	0.0945904	0.0139202
rs6780171	(C/T)	rs4481184	1	proxy_selected	3	185505787	T	C	0.31	0.11	0.0068	8.1e-58	231420	3	185505787	3:185505787_C_T	1	C	T	0.315738	56637	0.0196647	0.120001	1.2311e-09	1.1275	0.897617	0.400249	0.0906547	0.0130992
rs1421085	CT	rs1421085	1	same	16	53800954	T	C	0.58	-0.12	0.0064	2.4e-78	231420	16	53800954	rs1421085	1	T	C	0.417051	56637	0.018638	0.0683433	0.000249298	1.07073	0.882527	0.369536	0.078225	0.0106216
rs77464186	AC	rs77464186	1	same	11	72460398	A	C	0.84	0.11	0.0088	2.3e-33	231420	11	72460398	11:72460398_A_C	0.99	A	C	0.147377	56637	0.026791	-0.102531	0.00011265	0.90255	0.877545	0.360175	0.0746481	0.00994161
rs72802342	CA	rs72802342	1	same	16	75234872	A	C	0.077	-0.13	0.012	1.3e-27	231420	16	75234872	16:75234872_C_A	0.947	C	A	0.0803011	56637	0.0357809	-0.0869331	0.0141887	0.916738	0.870107	0.346828	0.0697133	0.00902836
rs11709077	GA	rs11709077	1	same	3	12336507	A	G	0.12	-0.11	0.0098	1.6e-27	231420	3	12336507	rs11709077	1	G	A	0.119948	56637	0.0296517	-0.152542	1.79543e-07	0.858523	0.842206	0.302498	0.0546595	0.00642709
rs10882101	TC	rs10882101	1	same	10	94462427	T	C	0.59	0.11	0.0064	1.6e-62	231420	10	94462427	10:94462427_T_C	1	T	C	0.406149	56637	0.0188256	-0.0526322	0.00511859	0.948729	0.835154	0.292512	0.0515409	0.0059244
rs2258238	(C/T)	rs2583940	0.9543	proxy_selected	12	66213258	T	C	0.096	0.11	0.011	1.1e-23	231420	12	66213258	12:66213258_C_T	0.998	C	T	0.104797	56637	0.0300475	0.0321605	0.285866	1.03268	0.812441	0.263083	0.0429074	0.00460145
rs13262861	CA	rs13262861	1	same	8	41508577	A	C	0.17	-0.094	0.0087	1.8e-27	231420	8	41508577	8:41508577_C_A	0.956	C	A	0.18241	56637	0.024719	-0.054097	0.0275207	0.94734	0.792061	0.23972	0.0366279	0.00370585
rs11257655	TC	rs11257655	1	same	10	12307894	T	C	0.22	0.09	0.0076	3.7e-32	231420	10	12307894	10:12307894_C_T	0.988	C	T	0.20357	56637	0.0224727	0.0863414	0.000133656	1.09018	0.767694	0.214903	0.0304958	0.00288937
rs11708067	AG	rs11708067	1	same	3	123065778	A	G	0.77	0.089	0.0076	1.3e-31	231420	3	123065778	3:123065778_A_G	0.99	A	G	0.221403	56637	0.0224813	-0.0391724	0.0805673	0.961585	0.763775	0.21119	0.0296252	0.00277835
rs2972144	GA	rs2972144	1	same	2	227101411	A	G	0.36	-0.094	0.0066	7.9e-46	231420	2	227101411	2:227101411_A_G	0.997	A	G	0.356457	56637	0.01945	0.0882396	5.29721e-06	1.09225	0.760077	0.207752	0.0288297	0.00267803
rs1800961	TC	rs1800961	1	same	20	43042364	T	C	0.035	0.16	0.017	3.2e-20	231420	20	43042364	rs1800961	1	C	T	0.0310133	56637	0.0515152	0.102375	0.0493335	1.1078	0.735575	0.186455	0.0241302	0.0021076
rs9379084	GA	rs9379084	1	same	6	7231843	A	G	0.11	-0.097	0.011	2.3e-20	231420	6	7231843	6:7231843_G_A	0.916	G	A	0.116061	56637	0.0303754	-0.0454784	0.132262	0.95554	0.733698	0.184923	0.0238071	0.00206984
rs10830963	(A/G)	rs10830959	0.726	proxy_selected	11	92685116	A	G	0.71	-0.086	0.007	2e-34	231420	11	92685116	rs10830959	1	A	G	0.289422	56637	0.0200895	0.0883313	1.1878e-05	1.09235	0.727585	0.180023	0.0227875	0.00195191
rs3768321	TG	rs3768321	1	same	1	40035928	T	G	0.2	0.085	0.008	1.3e-26	231420	1	40035928	rs3768321:40035928:G:T	0.986	G	T	0.198534	56637	0.0226691	0.117339	2.81143e-07	1.1245	0.717132	0.171957	0.0211533	0.001767
rs1359790	GA	rs1359790	1	same	13	80717156	A	G	0.28	-0.083	0.0071	5.7e-31	231420	13	80717156	13:80717156_G_A	0.99	G	A	0.280404	56637	0.0208142	-0.0700261	0.000729383	0.932369	0.70042	0.15982	0.0187982	0.00150973
rs1005752	AC	rs1005752	1	same	15	77818128	A	C	0.72	0.079	0.007	5.7e-29	231420	15	77818128	15:77818128_C_A	0.997	C	A	0.286554	56637	0.0204891	0.0424671	0.0377651	1.04338	0.655477	0.131215	0.0137377	0.000996684
rs10937721	(C/T)	rs1801214	0.913	proxy_selected	4	6303022	T	C	0.59	0.086	0.0065	6.6e-40	231420	4	6303022	4:6303022_C_T	0.922	C	T	0.393327	56637	0.0198371	0.0791912	6.22143e-05	1.08241	0.648367	0.127164	0.0130765	0.000934
rs601945	GA	rs601945	1	same	6	32573415	A	G	0.82	-0.08	0.0085	2.7e-21	231109	6	32573415	rs601945	1	A	G	0.166102	56637	0.0252542	0.121054	1.94217e-06	1.12869	0.640888	0.123028	0.0124157	0.000872434
rs149364428	AG	rs149364428	1	same	8	97737741	A	G	0.01	0.24	0.034	1.9e-12	230864	8	97737741	chr8:97737741	0.902	G	A	0.00947116	56637	0.095464	0.105612	0.272422	1.11139	0.623216	0.113739	0.0109842	0.000742914
rs429358	TC	rs429358	1	same	19	45411941	T	C	0.85	0.08	0.0092	1.8e-18	231420	19	45411941	19:45411941_T_C	0.864	T	C	0.14761	56637	0.0288843	-0.09559	0.000806543	0.908837	0.619597	0.111916	0.0107118	0.000718893
rs465002	TC	rs465002	1	same	5	55808475	T	C	0.74	0.073	0.0073	3.8e-23	231420	5	55808475	5:55808475_C_T	0.999	C	T	0.253937	56637	0.021422	0.0621397	0.00359337	1.06411	0.595075	0.100235	0.00903341	0.000575468
rs10842994	CT	rs10842994	1	same	12	27965150	T	C	0.19	-0.074	0.0081	2.5e-20	231420	12	27965150	12:27965150_C_T	0.994	C	T	0.192929	56637	0.0238979	-0.0876224	0.000222505	0.916107	0.593795	0.0996559	0.00895324	0.000568823
rs1493694	TC	rs1493694	1	same	1	120526982	T	C	0.11	0.084	0.01	2.1e-16	231420	1	120526982	1:120526982_C_T	0.998	C	T	0.101458	56637	0.0302028	0.0450866	0.13711	1.04612	0.572627	0.0904844	0.00772172	0.000469267
rs35352848	TC	rs35352848	1	same	3	23455582	T	C	0.79	0.071	0.0079	9.5e-20	231420	3	23455582	3:23455582_T_C	1	T	C	0.20006	56637	0.02311	-0.0548069	0.0172592	0.946668	0.562374	0.0863058	0.00718475	0.000427396
rs62107261	TC	rs62107261	1	same	2	422144	T	C	0.95	0.11	0.016	1.8e-11	231420	2	422144	2:422144_T_C	0.987	T	C	0.0473189	56637	0.0446845	-0.0810875	0.0669798	0.922113	0.56147	0.0859456	0.00713917	0.000423887
rs1708302	CT	rs1708302	1	same	7	28198677	T	C	0.49	-0.092	0.0063	4.2e-48	231420	7	28198677	rs1708302	1	C	T	0.495692	56637	0.0183697	-0.121846	3.13574e-11	0.885285	0.560836	0.0856933	0.00710731	0.000421439
rs8107974	(C/T)	rs58542926	0.9845	proxy_selected	19	19379549	T	C	0.076	0.092	0.012	2e-14	231420	19	19379549	19:19379549_C_T	0.982	C	T	0.0742417	56637	0.0350081	0.0458386	0.1924	1.04691	0.558862	0.0849122	0.00700905	0.000413909
rs11820019	TC	rs11820019	1	same	11	69448758	T	C	0.97	0.14	0.021	1e-11	231420	11	69448758	11:69448758_T_C	0.924	T	C	0.0266303	56637	0.0606413	-0.0609363	0.30737	0.940883	0.557922	0.0845425	0.00696272	0.00041037
rs17791513	AG	rs17791513	1	same	9	81905590	A	G	0.93	0.1	0.013	2.9e-14	231420	9	81905590	chr9:81905590	0.993	A	G	0.0587824	56637	0.0406295	-0.112531	0.00504709	0.89357	0.554447	0.0831869	0.00679387	0.000397537
rs34715063	CT	rs34715063	1	same	15	38873115	T	C	0.88	-0.076	0.01	3.3e-14	231420	15	38873115	15:38873115_T_C	0.959	T	C	0.122027	56637	0.0284014	0.0399062	0.160965	1.04071	0.53501	0.0759289	0.00591741	0.000332576
rs145678014	GT	rs145678014	1	same	11	32927778	T	G	0.043	-0.11	0.016	1.1e-11	231420	11	32927778	chr11:32927778	0.97	G	T	0.0437268	56637	0.0474681	-0.12437	0.00787577	0.883053	0.533979	0.0755587	0.00587396	0.00032943
rs5213	CT	rs5213	1	same	11	17408404	T	C	0.64	-0.071	0.0066	1.9e-26	231420	11	17408404	11:17408404_C_T	0.988	C	T	0.350737	56637	0.0193662	-0.0511227	0.00839574	0.950162	0.527658	0.0733215	0.00561398	0.000310759
rs11759026	GA	rs11759026	1	same	6	126792095	A	G	0.77	-0.067	0.0075	1.3e-18	231420	6	126792095	rs11759026	0.987	A	G	0.240346	56637	0.0214962	0.0421222	0.0506166	1.04302	0.524155	0.0721047	0.00547446	0.000300849
rs6518681	GA	rs6518681	1	same	22	30609554	A	G	0.086	-0.083	0.012	9.6e-13	231420	22	30609554	22:30609554_A_G	0.988	A	G	0.0831727	56637	0.0340058	0.0516879	0.126396	1.05305	0.507588	0.066565	0.00485619	0.000257888
rs9873618	GA	rs9873618	1	same	3	170733076	A	G	0.29	-0.066	0.007	8.5e-21	231420	3	170733076	3:170733076_G_A	0.993	G	A	0.294358	56637	0.0205107	-0.068609	0.000786208	0.933692	0.502185	0.0648325	0.00466858	0.00024517
rs1531583	TG	rs1531583	1	same	4	744972	T	G	0.046	0.11	0.015	1.2e-12	231420	4	744972	rs1531583	1	G	T	0.0396649	56637	0.0460334	0.078126	0.092336	1.08126	0.500559	0.064318	0.0046134	0.000241459
rs4932265	TC	rs4932265	1	same	15	90423293	T	C	0.27	0.065	0.0071	7.2e-20	231420	15	90423293	15:90423293_T_C	0.993	T	C	0.260246	56637	0.0207666	-0.0623329	0.00277624	0.93957	0.499093	0.0638572	0.00456418	0.00023816
rs10096633	CT	rs10096633	1	same	8	19830921	T	C	0.12	-0.07	0.0098	8.7e-13	231420	8	19830921	rs10096633	1	C	T	0.135203	56637	0.0274162	-0.0552539	0.0428507	0.946245	0.491009	0.0613604	0.00430093	0.0002207
rs72926932	CA	rs72926932	1	same	18	53050646	A	C	0.92	-0.083	0.011	3.6e-13	231420	18	53050646	18:53050646_A_C	0.999	A	C	0.0780678	56637	0.0335486	0.074192	0.0281107	1.07701	0.489735	0.060974	0.00426071	0.00021806
rs58730668	TC	rs58730668	1	same	4	185717759	T	C	0.86	0.068	0.0092	1e-13	231420	4	185717759	4:185717759_T_C	0.999	T	C	0.145417	56637	0.0265523	-0.0787615	0.00281856	0.92426	0.482287	0.0587516	0.00403208	0.000203198
rs3774723	GA	rs3774723	1	same	3	63962339	A	G	0.16	-0.065	0.0089	2e-13	231420	3	63962339	3:63962339_G_A	0.996	G	A	0.159104	56637	0.0255782	-0.0610023	0.0165096	0.940821	0.46302	0.0532871	0.0034898	0.000168966
rs56348580	(G/A)	rs56158042	0.9906	proxy_selected	12	121455589	A	G	0.31	-0.062	0.0069	4.4e-19	231420	12	121455589	12:121455589_G_A	0.997	G	A	0.312802	56637	0.0200689	-0.0607151	0.00241204	0.941091	0.44733	0.0491254	0.00309611	0.00014507
rs1783541	TC	rs1783541	1	same	11	65294799	T	C	0.2	0.061	0.008	1.4e-14	231420	11	65294799	11:65294799_C_T	0.988	C	T	0.202643	56637	0.0228957	0.0170093	0.458029	1.01715	0.444498	0.0484005	0.00302927	0.000141098
rs17772814	GA	rs17772814	1	same	8	128711742	A	G	0.085	-0.078	0.013	5e-10	231420	8	128711742	8:128711742_G_A	0.822	G	A	0.0773759	56637	0.0384859	-0.0579239	0.127524	0.943722	0.440469	0.0473827	0.00293631	0.000135615
rs6600191	TC	rs6600191	1	same	16	295795	T	C	0.82	0.061	0.0085	7e-13	231420	16	295795	rs6600191	1	T	C	0.191077	56637	0.0239347	-0.0641493	0.00707963	0.937865	0.439429	0.0471224	0.0029127	0.00013423
rs76263492	TG	rs76263492	1	same	3	54828827	T	G	0.045	0.091	0.016	6.3e-09	231420	3	54828827	3:54828827_G_T	0.995	G	T	0.0503769	56637	0.0413885	0.080746	0.0530438	1.0841	0.43194	0.0452795	0.00274748	0.000124634
rs2796441	GA	rs2796441	1	same	9	84308948	A	G	0.41	-0.066	0.0065	8.5e-24	231420	9	84308948	9:84308948_G_A	0.985	G	A	0.407241	56637	0.0188559	-0.0368322	0.0504991	0.963838	0.424063	0.0433978	0.00258232	0.000115206
rs703972	(A/C)	rs703967	0.992	proxy_selected	10	80953451	A	C	0.53	0.071	0.0064	2.5e-28	231420	10	80953451	10:80953451_A_C	0.777	A	C	0.457889	56637	0.0209863	-0.0381552	0.0658169	0.962564	0.419987	0.0424465	0.0025002	0.000110581
rs1260326	CT	rs1260326	1	same	2	27730940	T	C	0.39	-0.067	0.0065	1.3e-24	231420	2	27730940	rs1260326	1	T	C	0.424281	56637	0.0188437	0.074583	7.35612e-05	1.07743	0.417673	0.0419131	0.00245457	0.00010803
rs145904381	TC	rs145904381	1	same	1	151017991	T	C	0.99	0.17	0.031	2.2e-08	231420	1	151017991	1:151017991_T_C	0.802	T	C	0.0116183	56637	0.109898	-0.352974	0.00066171	0.702595	0.415238	0.0413568	0.00240728	0.0001054
rs58432198	CT	rs58432198	1	same	1	51256091	T	C	0.12	-0.065	0.01	1.8e-10	231109	1	51256091	1:51256091_C_T	0.977	C	T	0.120236	56637	0.0294997	-0.112228	0.000119635	0.89384	0.413569	0.0409787	0.00237533	0.000103632
rs4457053	GA	rs4457053	1	same	5	76424949	A	G	0.7	-0.059	0.0069	1.4e-17	231420	5	76424949	5:76424949_G_A	0.983	G	A	0.311065	56637	0.0199262	-0.0380938	0.0562723	0.962623	0.413478	0.0409581	0.00237359	0.000103536
rs17836088	(T/C)	rs72690737	1	proxy_selected	14	79930644	T	C	0.78	-0.058	0.0077	1.2e-13	231420	14	79930644	14:79930644_T_C	0.998	T	C	0.210555	56637	0.022468	0.0338509	0.132775	1.03443	0.411835	0.0405883	0.00234249	0.000101821
rs141521721	AC	rs141521721	1	same	11	14763828	A	C	0.024	0.12	0.021	2.8e-08	231420	11	14763828	11:14763828_C_A	0.983	C	A	0.0245989	56637	0.0585273	0.0802525	0.174225	1.08356	0.410005	0.0401792	0.00230824	9.99409e-05
rs878521	AG	rs878521	1	same	7	44255643	A	G	0.25	0.057	0.0074	1.6e-14	231420	7	44255643	7:44255643_G_A	0.983	G	A	0.249004	56637	0.0211666	0.0721346	0.000687555	1.0748	0.404742	0.039019	0.0022121	9.47039e-05
rs13426680	AG	rs13426680	1	same	2	158339550	A	G	0.94	0.082	0.013	6.4e-10	231420	2	158339550	2:158339550_A_G	0.996	A	G	0.058702	56637	0.0395035	-0.0521177	0.18457	0.949217	0.40222	0.0384713	0.0021672	9.22803e-05
rs3798519	CA	rs3798519	1	same	6	50788778	A	C	0.82	-0.058	0.0082	1.1e-12	231420	6	50788778	6:50788778_A_C	0.999	A	C	0.18363	56637	0.0234564	0.068852	0.00348949	1.07128	0.400779	0.0381609	0.0021419	9.09204e-05
rs2820446	(G/T)	rs4846567	1	proxy_selected	1	219750717	T	G	0.29	-0.057	0.007	4.7e-16	231420	1	219750717	1:219750717_G_T	0.999	G	T	0.280167	56637	0.0208268	-0.0702361	0.000710822	0.932174	0.400586	0.0381195	0.00213853	9.07397e-05
rs340874	CT	rs340874	1	same	1	214159256	T	C	0.44	-0.068	0.0064	5.6e-26	231420	1	214159256	1:214159256_T_C	0.997	T	C	0.454374	56637	0.0185056	0.054889	0.00299304	1.05642	0.395475	0.0370332	0.00205083	8.60641e-05
rs10908278	(C/T)	rs11651755	0.9764	proxy_selected	17	36099840	T	C	0.52	-0.073	0.0064	1.8e-29	231420	17	36099840	rs11651755	1	C	T	0.493397	56637	0.0184192	-0.0517992	0.00491631	0.94952	0.394021	0.0367282	0.00202643	8.47734e-05
rs523288	(A/G)	rs66922415	1	proxy_selected	18	57848651	A	G	0.76	-0.056	0.0074	8.3e-14	231420	18	57848651	18:57848651_A_G	1	A	G	0.234739	56637	0.0215317	0.0248997	0.248247	1.02521	0.392777	0.0364686	0.00200575	8.36823e-05
rs1562396	GA	rs1562396	1	same	7	130457914	A	G	0.68	-0.058	0.0069	7.6e-17	231420	7	130457914	rs1562396	0.995	A	G	0.335044	56637	0.0194844	0.0455424	0.0196201	1.0466	0.390795	0.0360576	0.00197315	8.19694e-05
rs67232546	TC	rs67232546	1	same	11	128398938	T	C	0.21	0.056	0.008	1.4e-12	231420	11	128398938	rs67232546	1	C	T	0.211311	56637	0.0222957	0.0595909	0.00775865	1.0614	0.388861	0.0356597	0.00194176	8.03272e-05
rs13085136	CT	rs13085136	1	same	3	72865183	T	C	0.072	-0.074	0.013	1.4e-08	231420	3	72865183	3:72865183_C_T	0.916	C	T	0.0706576	56637	0.0384255	-0.0789971	0.0379027	0.924043	0.381685	0.0342095	0.00182883	7.44811e-05
rs1377807	(C/T)	rs9902846	0.9861	proxy_selected	17	4040774	T	C	0.31	0.056	0.0068	2.2e-16	231420	17	4040774	17:4040774_C_T	0.993	C	T	0.311736	56637	0.0197831	0.0564341	0.00442607	1.05806	0.379234	0.0337236	0.0017915	7.25707e-05
rs4686471	CT	rs4686471	1	same	3	187740899	T	C	0.39	-0.06	0.0065	3.1e-20	231420	3	187740899	3:187740899_T_C	1	T	C	0.390889	56637	0.0189293	0.0445328	0.0184952	1.04554	0.375822	0.0330549	0.00174057	6.99812e-05
rs10228066	TC	rs10228066	1	same	7	15063569	T	C	0.54	0.066	0.0063	1.9e-25	231420	7	15063569	7:15063569_C_T	0.998	C	T	0.456233	56637	0.0184789	0.0601976	0.00111228	1.06205	0.374672	0.0328317	0.00172367	6.9127e-05
rs362307	TC	rs362307	1	same	4	3241845	T	C	0.077	0.074	0.012	1.1e-09	231420	4	3241845	4:3241845_C_T	0.913	C	T	0.0681278	56637	0.0374636	0.0632371	0.0916082	1.06528	0.372971	0.0325033	0.00169893	6.78797e-05
rs10195252	TC	rs10195252	1	same	2	165513091	T	C	0.59	0.06	0.0064	1.6e-20	231420	2	165513091	2:165513091_T_C	0.998	T	C	0.405988	56637	0.0188176	-0.0602163	0.00135053	0.941561	0.363888	0.0307871	0.00157156	6.15407e-05
rs9860730	AG	rs9860730	1	same	3	64701146	A	G	0.7	0.055	0.007	7.4e-15	231420	3	64701146	3:64701146_A_G	1	A	G	0.323785	56637	0.0199409	-0.0284488	0.153178	0.971952	0.363177	0.0306555	0.00156193	6.10671e-05
rs6459733	(T/C)	rs7807556	0.9702	proxy_selected	7	156934329	T	C	0.67	0.056	0.0067	1.7e-16	231420	7	156934329	7:156934329_T_C	0.999	T	C	0.347739	56637	0.0194423	-0.048006	0.0133688	0.953128	0.362192	0.0304736	0.00154865	6.04153e-05
rs71372253	CT	rs71372253	1	same	17	29413019	T	C	0.94	-0.073	0.013	4.3e-08	231420	17	29413019	rs71372253	0.989	T	C	0.067305	56637	0.0366209	0.00921951	0.801398	1.00926	0.361706	0.0303843	0.00154215	6.00964e-05
rs35895680	CA	rs35895680	1	same	17	47060322	A	C	0.32	-0.055	0.0069	3.8e-15	231420	17	47060322	17:47060322_C_A	0.975	C	A	0.328957	56637	0.0199917	-0.0526552	0.00823807	0.948707	0.360865	0.0302299	0.00153092	5.95474e-05
rs77864822	AG	rs77864822	1	same	12	97848775	A	G	0.93	0.073	0.013	2.2e-08	231420	12	97848775	12:97848775_A_G	0.979	A	G	0.0648763	56637	0.0392028	-0.0933652	0.0160193	0.910861	0.353227	0.0288517	0.00143196	5.4753e-05
rs11680058	AG	rs11680058	1	same	2	16574669	A	G	0.86	0.058	0.01	1.3e-08	231419	2	16574669	2:16574669_G_A	0.867	G	A	0.128842	56637	0.0301653	0.0342912	0.252424	1.03489	0.353108	0.0288305	0.00143045	5.46808e-05
rs2925979	TC	rs2925979	1	same	16	81534790	T	C	0.3	0.053	0.0069	2.1e-14	231420	16	81534790	16:81534790_T_C	0.914	T	C	0.294497	56637	0.0208942	-0.0807769	0.000116508	0.922399	0.3517	0.0285813	0.0014128	5.38352e-05
rs7669833	(A/G)	rs7686797	0.9592	proxy_selected	4	153513300	A	G	0.7	0.053	0.007	8.3e-14	231420	4	153513300	4:153513300_A_G	0.994	A	G	0.300563	56637	0.0203952	-0.0551464	0.00669709	0.946347	0.349921	0.0282683	0.00139073	5.2782e-05
rs117483894	GA	rs117483894	1	same	15	57456802	A	G	0.96	-0.093	0.017	3.9e-08	231420	15	57456802	15:57456802_A_G	0.998	A	G	0.0348303	56637	0.0501864	0.0128607	0.798027	1.01294	0.344915	0.0273999	0.00133011	4.99123e-05
rs113414093	AG	rs113414093	1	same	2	219859171	A	G	0.061	0.08	0.016	6.4e-07	231420	2	219859171	2:219859171_G_A	0.709	G	A	0.049547	56637	0.0487782	0.0898156	0.0628894	1.09397	0.343914	0.0272284	0.00131825	4.93547e-05
rs61676547	(T/C)	rs56148300	0.9883	proxy_selected	17	65892752	T	C	0.8	-0.052	0.008	5.2e-11	231420	17	65892752	17:65892752_T_C	0.999	T	C	0.2049	56637	0.0225756	0.0508827	0.024691	1.0522	0.342101	0.0269195	0.00129696	4.83578e-05
rs4709746	CT	rs4709746	1	same	6	164133001	T	C	0.13	-0.056	0.0096	5e-09	231420	6	164133001	6:164133001_C_T	0.987	C	T	0.136477	56637	0.0272508	-0.0463673	0.0874273	0.954691	0.341436	0.0268069	0.00128923	4.79968e-05
rs12140153	GT	rs12140153	1	same	1	62579891	T	G	0.095	-0.064	0.011	1.2e-08	231420	1	62579891	1:62579891_G_T	0.94	G	T	0.0866464	56637	0.0337091	0.00658227	0.844788	1.0066	0.33854	0.0263196	0.00125595	4.64495e-05
rs2642588	GT	rs2642588	1	same	10	71466578	T	G	0.3	-0.052	0.0069	6.3e-14	231420	10	71466578	10:71466578_T_G	0.994	T	G	0.303233	56637	0.0203223	0.0947132	2.80671e-06	1.09934	0.33822	0.0262662	0.00125232	4.62813e-05
rs576674	GA	rs576674	1	same	13	33554302	A	G	0.83	-0.053	0.0086	6.8e-10	231420	13	33554302	13:33554302_G_A	0.995	G	A	0.168278	56637	0.0242725	-0.0688106	0.00479727	0.933503	0.336529	0.0259848	0.00123325	4.54002e-05
rs917195	CT	rs917195	1	same	7	30728452	T	C	0.23	-0.051	0.0077	5.6e-11	231420	7	30728452	7:30728452_C_T	0.893	C	T	0.230701	56637	0.023468	-0.0823204	0.000409004	0.920977	0.335938	0.0258867	0.00122663	4.50953e-05
rs62080313	CT	rs62080313	1	same	18	36278709	T	C	0.88	-0.056	0.0098	9.1e-09	231420	18	36278709	18:36278709_T_C	0.999	T	C	0.130928	56637	0.0271925	0.0167792	0.537787	1.01692	0.335345	0.0257889	0.00122003	4.47917e-05
rs3811978	GA	rs3811978	1	same	5	52100489	A	G	0.83	-0.053	0.0085	4.2e-10	231420	5	52100489	5:52100489_A_G	0.999	A	G	0.166216	56637	0.0242768	0.0583384	0.0167398	1.06007	0.335222	0.0257686	0.00121866	4.47289e-05
rs2800733	AG	rs2800733	1	same	6	127416930	A	G	0.72	0.051	0.007	3.7e-13	231420	6	127416930	6:127416930_A_G	0.996	A	G	0.276409	56637	0.020669	-0.0149068	0.47042	0.985204	0.333876	0.0255472	0.00120379	4.40465e-05
rs2456530	TC	rs2456530	1	same	15	53091553	T	C	0.13	0.056	0.0096	4.7e-09	231420	15	53091553	15:53091553_C_T	0.987	C	T	0.128141	56637	0.0272651	0.0630525	0.021441	1.06508	0.33213	0.0252618	0.0011847	4.31737e-05
rs6458354	CT	rs6458354	1	same	6	43814190	T	C	0.71	-0.051	0.007	3.7e-13	231420	6	43814190	6:43814190_C_T	0.993	C	T	0.289336	56637	0.0201869	-0.0718591	0.000387985	0.930662	0.331225	0.0251147	0.0011749	4.27274e-05
rs10406431	AG	rs10406431	1	same	19	46157019	A	G	0.56	0.059	0.0065	2.5e-19	231420	19	46157019	19:46157019_A_G	0.875	A	G	0.435642	56637	0.0199954	-0.0626327	0.00167179	0.939288	0.32952	0.0248391	0.00115661	4.18967e-05
rs702634	AG	rs702634	1	same	5	53271420	A	G	0.69	0.051	0.0069	2.1e-13	231420	5	53271420	5:53271420_G_A	0.991	G	A	0.304954	56637	0.0202196	0.0557894	0.00565432	1.05737	0.326972	0.0244309	0.00112969	4.06806e-05
rs539515	CA	rs539515	1	same	1	177889025	A	C	0.8	-0.051	0.008	1.2e-10	231420	1	177889025	1:177889025_A_C	0.999	A	C	0.189971	56637	0.0233533	0.0231512	0.322319	1.02342	0.326187	0.0243061	0.0011215	4.03121e-05
rs1426371	GA	rs1426371	1	same	12	108629780	A	G	0.26	-0.05	0.0073	1.1e-11	231420	12	108629780	12:108629780_G_A	0.976	G	A	0.260753	56637	0.0213386	-0.028418	0.18191	0.971982	0.325055	0.0241266	0.00110976	3.97849e-05
rs57327348	(C/T)	rs35545799	0.9629	proxy_selected	8	10815631	T	C	0.22	-0.05	0.008	2.3e-10	231109	8	10815631	8:10815631_C_T	0.952	C	T	0.21421	56637	0.023018	-0.0297442	0.19423	0.970694	0.322633	0.0237457	0.00108498	3.86775e-05
rs77136196	TC	rs77136196	1	same	6	34247047	T	C	0.041	0.086	0.017	2e-07	231420	6	34247047	rs77136196:34247047:C:T	0.979	C	T	0.037965	56637	0.0489506	-0.0116091	0.812202	0.988458	0.321663	0.0235943	0.00107517	3.82411e-05
rs1061810	AC	rs1061810	1	same	11	43877934	A	C	0.29	0.05	0.007	8.5e-13	231420	11	43877934	11:43877934_C_A	0.991	C	A	0.291717	56637	0.0203325	0.00409574	0.840376	1.0041	0.319956	0.0233292	0.00105808	3.7483e-05
rs34965774	AG	rs34965774	1	same	12	118412373	A	G	0.14	0.054	0.0092	3.5e-09	231420	12	118412373	12:118412373_G_A	0.995	G	A	0.13219	56637	0.0270948	0.0278331	0.305446	1.02822	0.316875	0.0228556	0.00102777	3.61464e-05
rs12910825	GA	rs12910825	1	same	15	91511260	A	G	0.64	-0.053	0.0066	2.4e-15	231420	15	91511260	15:91511260_A_G	0.997	A	G	0.374341	56637	0.0190315	0.0283536	0.136583	1.02876	0.316227	0.0227567	0.00102148	3.58703e-05
rs9828772	(T/C)	rs59899263	0.9888	proxy_selected	3	129332022	T	C	0.9	0.058	0.011	6e-08	231420	3	129332022	3:129332022_T_C	0.925	T	C	0.10184	56637	0.0316268	-0.0121969	0.697702	0.987877	0.314236	0.0224549	0.00100234	3.50332e-05
rs34855406	(G/T)	rs34138141	0.9844	proxy_selected	17	40781561	T	G	0.28	0.049	0.0071	5.8e-12	231420	17	40781561	rs34138141	0.996	G	T	0.262398	56637	0.0206488	0.0676641	0.00109367	1.07001	0.314182	0.0224467	0.00100183	3.50106e-05
rs13041756	CT	rs13041756	1	same	20	21466795	T	C	0.89	-0.058	0.01	1.3e-08	231420	20	21466795	20:21466795_T_C	0.997	T	C	0.101441	56637	0.029746	0.104584	0.000495285	1.11025	0.313573	0.0223549	0.000996033	3.47581e-05
rs738408	TC	rs738408	1	same	22	44324730	T	C	0.23	0.049	0.0076	1.8e-10	231420	22	44324730	22:44324730_C_T	0.963	C	T	0.22204	56637	0.0222868	0.0367516	0.0996186	1.03744	0.313289	0.0223122	0.00099334	3.46408e-05
rs35999103	TC	rs35999103	1	same	2	147861633	T	C	0.15	0.052	0.0091	8.3e-09	231420	2	147861633	2:147861633_C_T	0.996	C	T	0.147665	56637	0.0255646	0.0564638	0.0279063	1.05809	0.311417	0.0220318	0.000975725	3.38758e-05
rs2249105	AG	rs2249105	1	same	2	65287896	A	G	0.63	0.053	0.0066	1.2e-15	231420	2	65287896	2:65287896_A_G	0.996	A	G	0.384175	56637	0.0191223	-0.0707582	0.000208333	0.931687	0.310379	0.0218773	0.000966058	3.34575e-05
rs60276348	TC	rs60276348	1	same	17	62203304	T	C	0.14	0.052	0.0095	2.9e-08	231420	17	62203304	17:62203304_C_T	0.941	C	T	0.145595	56637	0.0266355	0.0415877	0.118703	1.04246	0.309711	0.0217782	0.000959881	3.31908e-05
rs117001013	CT	rs117001013	1	same	22	32348841	T	C	0.088	-0.065	0.011	1.5e-08	231420	22	32348841	22:32348841_C_T	0.998	C	T	0.0716922	56637	0.0361122	-0.0441664	0.21922	0.956795	0.309671	0.0217723	0.000959513	3.3175e-05
rs12920022	(T/C)	rs66461358	0.712	proxy_selected	16	89535257	T	C	0.85	-0.051	0.0091	1.5e-08	231420	16	89535257	rs66461358:89535257:T:C	0.94	T	C	0.155465	56637	0.0259117	0.0287312	0.267304	1.02915	0.307316	0.0214253	0.000937968	3.22483e-05
rs9957145	GA	rs9957145	1	same	18	56876228	A	G	0.17	-0.05	0.0086	6.7e-09	231420	18	56876228	18:56876228_G_A	0.997	G	A	0.167684	56637	0.0250433	-0.0409095	0.101241	0.959916	0.305003	0.0210879	0.000917168	3.1359e-05
rs34584161	AG	rs34584161	1	same	13	26776999	A	G	0.76	0.048	0.0075	2.9e-10	231420	13	26776999	13:26776999_A_G	0.976	A	G	0.237288	56637	0.02203	-0.0409968	0.0618392	0.959832	0.30415	0.0209644	0.000909596	3.10366e-05
rs10974438	CA	rs10974438	1	same	9	4291928	A	C	0.64	-0.051	0.0066	1.6e-14	231420	9	4291928	9:4291928_A_C	0.996	A	C	0.36346	56637	0.0190905	0.058701	0.00214299	1.06046	0.302537	0.020732	0.000895393	3.04337e-05
rs348330	GA	rs348330	1	same	1	229672955	A	G	0.64	-0.051	0.0067	3.9e-14	231420	1	229672955	1:229672955_G_A	0.986	G	A	0.368718	56637	0.0192429	-0.0373024	0.0527814	0.963385	0.299798	0.020341	0.000871662	2.94318e-05
rs243024	AG	rs243024	1	same	2	60583665	A	G	0.46	0.058	0.0063	4.4e-20	231420	2	60583665	2:60583665_G_A	0.994	G	A	0.461538	56637	0.0185006	0.0403473	0.0292305	1.04117	0.298415	0.0201454	0.000859871	2.89367e-05
rs7629630	(T/C)	rs28672285	1	proxy_selected	3	168218872	T	C	0.86	0.051	0.0091	2.2e-08	231420	3	168218872	3:168218872_T_C	0.998	T	C	0.142853	56637	0.0267638	-0.0657774	0.0134357	0.936339	0.29759	0.0200293	0.000852891	2.86444e-05
rs3772071	TC	rs3772071	1	same	2	161135544	T	C	0.71	0.048	0.007	1.6e-11	231420	2	161135544	2:161135544_C_T	0.998	C	T	0.301394	56637	0.0203507	0.0548214	0.0069087	1.05635	0.296694	0.0199036	0.00084536	2.83298e-05
rs2307111	TC	rs2307111	1	same	5	75003678	T	C	0.61	0.053	0.0065	3.3e-16	231420	5	75003678	rs2307111	1	T	C	0.406377	56637	0.0188319	-0.0633525	0.000752652	0.938613	0.296318	0.019851	0.000842216	2.81986e-05
rs718314	GA	rs718314	1	same	12	26453283	A	G	0.75	-0.047	0.0073	1.1e-10	231420	12	26453283	12:26453283_A_G	1	A	G	0.248406	56637	0.0211783	0.0423806	0.0458989	1.04329	0.293901	0.0195149	0.000822203	2.73668e-05
rs6063048	GA	rs6063048	1	same	20	45598564	A	G	0.28	-0.047	0.0071	5.8e-11	231420	20	45598564	20:45598564_G_A	0.993	G	A	0.267315	56637	0.0208782	-0.0235338	0.258988	0.976741	0.292749	0.0193561	0.000812799	2.69777e-05
rs4148856	(T/C)	rs1463877	0.9604	proxy_selected	12	123473254	T	C	0.22	-0.047	0.0077	9.6e-10	231420	12	123473254	12:123473254_T_C	0.995	T	C	0.219093	56637	0.0226135	0.0401853	0.0747452	1.041	0.291928	0.0192434	0.000806144	2.67031e-05
rs4925109	AG	rs4925109	1	same	17	17661802	A	G	0.32	0.048	0.0068	3.9e-12	231420	17	17661802	17:17661802_A_G	0.897	A	G	0.322432	56637	0.0206854	-0.0684919	0.000948541	0.933801	0.290367	0.0190302	0.000793606	2.61873e-05
rs3887925	TC	rs3887925	1	same	3	186665645	T	C	0.55	0.055	0.0064	1.4e-17	231420	3	186665645	3:186665645_C_T	0.994	C	T	0.445117	56637	0.0186228	0.0692961	0.000194782	1.07175	0.286374	0.0184913	0.000762196	2.49044e-05
rs11070332	AG	rs11070332	1	same	15	41809205	A	G	0.36	0.049	0.0066	1.3e-13	231420	15	41809205	15:41809205_G_A	0.948	G	A	0.358762	56637	0.01964	0.0264088	0.178046	1.02676	0.285481	0.0183721	0.000755305	2.46247e-05
rs11496066	TC	rs11496066	1	same	7	102486254	T	C	0.82	0.047	0.0083	1.2e-08	231420	7	102486254	7:102486254_T_C	0.998	T	C	0.188895	56637	0.0236291	-0.0262148	0.266295	0.974126	0.284391	0.0182272	0.000746951	2.42865e-05
rs13737	GT	rs13737	1	same	15	75932129	T	G	0.24	-0.046	0.0075	7.3e-10	231420	15	75932129	15:75932129_G_T	0.958	G	T	0.265205	56637	0.0214295	-0.0159493	0.455479	0.984177	0.28275	0.0180104	0.000734508	2.37847e-05
rs12454712	TC	rs12454712	1	same	18	60845884	T	C	0.61	0.049	0.0067	5.1e-13	231420	18	60845884	18:60845884_T_C	0.799	T	C	0.374311	56637	0.0213286	-0.0413964	0.0500663	0.959449	0.277938	0.0173839	0.000698915	2.23613e-05
rs75253922	CT	rs75253922	1	same	19	7240848	T	C	0.81	-0.046	0.0082	2.2e-08	231420	19	7240848	19:7240848_T_C	0.998	T	C	0.191965	56637	0.0232309	0.0179376	0.440613	1.0181	0.275481	0.0170692	0.00068125	2.16616e-05
rs7249758	AG	rs7249758	1	same	19	4948862	A	G	0.2	0.045	0.008	1.2e-08	231420	19	4948862	19:4948862_G_A	0.953	G	A	0.200867	56637	0.023401	0.014069	0.547241	1.01417	0.268174	0.0161537	0.000630668	1.9684e-05
rs3810291	AG	rs3810291	1	same	19	47569003	A	G	0.67	0.046	0.0068	1.2e-11	231420	19	47569003	19:47569003_G_A	0.898	G	A	0.330586	56637	0.0208065	0.0295033	0.155159	1.02994	0.268124	0.0161475	0.00063033	1.96709e-05
rs505922	CT	rs505922	1	same	9	136149229	T	C	0.67	-0.046	0.0067	5.4e-12	231420	9	136149229	rs505922	1	T	C	0.336944	56637	0.0193563	0.070269	0.00029282	1.0728	0.265918	0.0158772	0.000615631	1.91037e-05
rs1316776	CA	rs1316776	1	same	5	78430607	A	C	0.35	-0.046	0.0066	3.5e-12	231420	5	78430607	5:78430607_C_A	0.999	C	A	0.345112	56637	0.0194968	-0.0556025	0.00426093	0.945915	0.262918	0.0155138	0.000596039	1.8353e-05
rs3751837	TC	rs3751837	1	same	16	3583173	T	C	0.22	0.044	0.0077	1.7e-08	231420	16	3583173	16:3583173_C_T	0.976	C	T	0.222625	56637	0.0221118	0.0679493	0.00220723	1.07031	0.262344	0.0154449	0.000592346	1.82121e-05
rs2066827	GT	rs2066827	1	same	12	12871099	T	G	0.77	-0.044	0.0081	3.5e-08	231420	12	12871099	12:12871099_T_G	0.754	T	G	0.220252	56637	0.0253198	0.0221799	0.375313	1.02243	0.262051	0.0154097	0.000590465	1.81405e-05
rs62271373	(T/C)	rs76183925	0.5139	proxy_selected	3	150061923	T	C	0.89	-0.05	0.011	1.9e-06	231420	3	150061923	3:150061923_T_C	0.998	T	C	0.109473	56637	0.0292654	0.039714	0.176316	1.04051	0.25506	0.0145859	0.000546911	1.64982e-05
rs72631105	AG	rs72631105	1	same	10	122915345	A	G	0.19	0.044	0.0083	8e-08	231420	10	122915345	10:122915345_G_A	0.982	G	A	0.185093	56637	0.0237793	0.0193142	0.417218	1.0195	0.253954	0.0144579	0.00054024	1.62494e-05
rs1561927	CT	rs1561927	1	same	8	129568078	T	C	0.73	-0.043	0.0071	1.9e-09	231420	8	129568078	8:129568078_C_T	0.986	C	T	0.270072	56637	0.0207464	-0.046965	0.0239195	0.954121	0.252778	0.0143227	0.000533215	1.59883e-05
rs17122772	(A/G)	rs17122776	1	proxy_selected	14	23288953	A	G	0.77	-0.043	0.0077	2.3e-08	231420	14	23288953	14:23288953_A_G	0.943	A	G	0.220614	56637	0.0227797	0.0418254	0.0663444	1.04271	0.252459	0.0142862	0.000531325	1.59182e-05
rs55653563	AC	rs55653563	1	same	9	97001682	A	C	0.73	0.043	0.0072	3.2e-09	231420	9	97001682	9:97001682_A_C	0.997	A	C	0.275091	56637	0.0208872	-0.0558308	0.00733156	0.945699	0.252227	0.0142596	0.000529951	1.58673e-05
rs62492368	AG	rs62492368	1	same	7	150537635	A	G	0.31	0.044	0.0069	1.5e-10	231420	7	150537635	7:150537635_G_A	0.999	G	A	0.321309	56637	0.0196453	0.0312057	0.112641	1.0317	0.25221	0.0142576	0.000529845	1.58634e-05
rs4804833	AG	rs4804833	1	same	19	7970635	A	G	0.39	0.047	0.0066	1.1e-12	231420	19	7970635	19:7970635_A_G	0.766	A	G	0.396769	56637	0.0215696	-0.0335025	0.115831	0.967052	0.248721	0.0138617	0.000509488	1.51129e-05
rs4688760	TC	rs4688760	1	same	3	49980596	T	C	0.68	0.043	0.0069	4.5e-10	231420	3	49980596	rs4688760	0.934	C	T	0.313664	56637	0.0205736	0.0364046	0.0750327	1.03708	0.24502	0.013449	0.000488524	1.43478e-05
rs1412234	CT	rs1412234	1	same	9	28410683	T	C	0.68	-0.043	0.0068	2.5e-10	231420	9	28410683	9:28410683_T_C	0.99	T	C	0.315197	56637	0.0199037	0.0399677	0.0449698	1.04078	0.244635	0.0134065	0.000486378	1.427e-05
rs11842871	GT	rs11842871	1	same	13	31042452	T	G	0.27	-0.042	0.0073	1.5e-08	231420	13	31042452	13:31042452_G_T	0.989	G	T	0.252558	56637	0.0214112	-0.0243121	0.255396	0.975981	0.244418	0.0133826	0.000485175	1.42264e-05
rs34454109	(A/G)	rs17733217	0.9888	proxy_selected	20	51222704	A	G	0.77	0.042	0.0076	5e-08	231420	20	51222704	20:51222704_A_G	0.995	A	G	0.227389	56637	0.0220674	-0.0186972	0.396252	0.981477	0.243709	0.0133045	0.000481248	1.40842e-05
rs2268078	AG	rs2268078	1	same	20	32596704	A	G	0.66	0.043	0.0067	2.9e-10	231420	20	32596704	20:32596704_G_A	0.98	G	A	0.333355	56637	0.0197905	0.0365401	0.064302	1.03722	0.239568	0.0128542	0.000458786	1.32766e-05
rs1127215	CT	rs1127215	1	same	1	117532790	T	C	0.42	-0.047	0.0064	2.3e-13	231420	1	117532790	rs1127215	1	C	T	0.414393	56637	0.0187972	-0.0378596	0.0438221	0.962848	0.239499	0.0128467	0.000458415	1.32633e-05
rs6976111	AC	rs6976111	1	same	7	117495667	A	C	0.31	0.042	0.0073	1.5e-08	187437	7	117495667	7:117495667_C_A	0.989	C	A	0.29965	56637	0.0201914	0.0282061	0.162934	1.02861	0.238989	0.0127919	0.000455703	1.31665e-05
rs3111316	AG	rs3111316	1	same	19	13038415	A	G	0.59	0.046	0.0065	1.6e-12	231420	19	13038415	19:13038415_G_A	0.974	G	A	0.402394	56637	0.0190965	0.0359081	0.0596263	1.03656	0.237515	0.0126342	0.000447935	1.28899e-05
rs291367	GA	rs291367	1	same	1	235690800	A	G	0.37	-0.044	0.007	6.1e-10	187437	1	235690800	1:235690800_G_A	0.989	G	A	0.369527	56637	0.0191735	-0.0224799	0.240603	0.977771	0.235517	0.0124222	0.000437548	1.25219e-05
rs8017808	GT	rs8017808	1	same	14	38848419	T	G	0.26	-0.041	0.0073	2.6e-08	231420	14	38848419	14:38848419_G_T	0.984	G	T	0.253545	56637	0.0214386	-0.0264654	0.216145	0.973882	0.235107	0.0123789	0.000435438	1.24474e-05
rs11202627	TC	rs11202627	1	same	10	89769340	T	C	0.15	0.044	0.0089	7.6e-07	231420	10	89769340	10:89769340_C_T	0.997	C	T	0.144905	56637	0.0263479	-0.0168563	0.521737	0.983285	0.234894	0.0123565	0.000434345	1.24089e-05
rs1796330	(C/A)	rs1705263	0.9257	proxy_selected	12	71523043	A	C	0.43	-0.048	0.0064	7.3e-14	231420	12	71523043	12:71523043_C_A	0.999	C	A	0.437269	56637	0.018619	-0.0244537	0.188881	0.975843	0.234603	0.012326	0.000432859	1.23565e-05
rs9494624	AG	rs9494624	1	same	6	137300960	A	G	0.29	0.041	0.007	7.6e-09	231420	6	137300960	6:137300960_A_G	0.997	A	G	0.283215	56637	0.0204717	-0.02072	0.311973	0.979493	0.232624	0.012119	0.000422823	1.20039e-05
rs10097617	TC	rs10097617	1	same	8	95961626	T	C	0.48	0.051	0.0063	1.1e-15	231420	8	95961626	8:95961626_T_C	0.998	T	C	0.476352	56637	0.0184762	-0.0466898	0.0115127	0.954383	0.232146	0.0120692	0.000420422	1.19199e-05
rs8037894	(G/A)	rs8038040	0.9959	proxy_selected	15	62394339	A	G	0.43	-0.046	0.0064	6.6e-13	231420	15	62394339	15:62394339_G_A	0.997	G	A	0.417478	56637	0.0187076	-0.0377629	0.0433558	0.962941	0.229852	0.0118324	0.000409045	1.15233e-05
rs12642790	AG	rs12642790	1	same	4	83578271	A	G	0.34	0.042	0.0067	5.7e-10	231420	4	83578271	4:83578271_A_G	0.999	A	G	0.338868	56637	0.0194606	-0.0312831	0.10834	0.969201	0.229106	0.011756	0.000405396	1.13966e-05
rs10954772	TC	rs10954772	1	same	8	30863938	T	C	0.31	0.041	0.0068	2.3e-09	231420	8	30863938	8:30863938_T_C	0.989	T	C	0.309193	56637	0.0199468	-0.0511394	0.010513	0.950146	0.22805	0.0116482	0.000400265	1.12191e-05
rs7719891	GA	rs7719891	1	same	5	86577352	A	G	0.74	-0.04	0.0072	2.9e-08	231420	5	86577352	5:86577352_A_G	0.996	A	G	0.264172	56637	0.0207719	0.0370777	0.0748442	1.03777	0.225539	0.0113943	0.000388253	1.08055e-05
rs17684074	(G/A)	rs12963868	0.9428	proxy_selected	18	54679366	A	G	0.26	-0.039	0.0073	1.4e-07	231420	18	54679366	18:54679366_G_A	0.997	G	A	0.258961	56637	0.0211352	-0.0365605	0.0829776	0.9641	0.216983	0.0105528	0.000349239	9.48412e-06
rs17802463	GT	rs17802463	1	same	2	25643221	T	G	0.27	-0.039	0.0071	3.5e-08	231420	2	25643221	2:25643221_G_T	0.999	G	T	0.269055	56637	0.0208272	-0.0303023	0.144993	0.970152	0.216363	0.0104932	0.000346525	9.39348e-06
rs12640250	CA	rs12640250	1	same	4	17792869	A	C	0.29	-0.039	0.0071	4.5e-08	231420	4	17792869	4:17792869_A_C	0.987	A	C	0.27653	56637	0.0208577	0.0285335	0.170533	1.02894	0.215689	0.0104287	0.000343591	9.29571e-06
rs3934712	CT	rs3934712	1	same	5	157928196	T	C	0.79	-0.039	0.0079	6.3e-07	231420	5	157928196	5:157928196_T_C	0.999	T	C	0.207934	56637	0.0224949	0.0309735	0.169423	1.03146	0.2143	0.0102963	0.000337596	9.09652e-06
rs2767036	CA	rs2767036	1	same	11	34982148	A	C	0.71	-0.039	0.0069	2.5e-08	231420	11	34982148	rs2767036:34982148:C:A	1	C	A	0.29645	56637	0.0200136	-0.0388034	0.0529414	0.96194	0.213066	0.0101796	0.000332335	8.92245e-06
rs963740	(T/G)	rs9316500	1	proxy_selected	13	51094114	T	G	0.71	0.039	0.007	3.6e-08	231420	13	51094114	13:51094114_T_G	0.999	T	G	0.299006	56637	0.0202999	-0.0406974	0.0445512	0.96012	0.212647	0.0101402	0.000330564	8.86399e-06
rs28819812	CA	rs28819812	1	same	4	157652753	A	C	0.32	-0.04	0.0072	2.7e-08	187437	4	157652753	4:157652753_C_A	0.998	C	A	0.337504	56637	0.0196691	-0.03596	0.0671177	0.964679	0.212559	0.0101319	0.000330191	8.8517e-06
rs17689007	GA	rs17689007	1	same	8	9974824	A	G	0.47	-0.048	0.0064	1.7e-13	231109	8	9974824	8:9974824_G_A	0.998	G	A	0.477064	56637	0.0185395	-0.00882122	0.634192	0.991218	0.210711	0.00995888	0.000322455	8.59733e-06
rs4946812	GA	rs4946812	1	same	6	107431688	A	G	0.33	-0.039	0.0068	1e-08	231420	6	107431688	6:107431688_G_A	0.975	G	A	0.314084	56637	0.0201543	-0.025353	0.207599	0.974966	0.20983	0.00987698	0.000318811	8.47803e-06
rs12001437	CT	rs12001437	1	same	9	34074476	T	C	0.63	-0.041	0.0065	3.7e-10	231420	9	34074476	9:34074476_T_C	0.996	T	C	0.372908	56637	0.0190007	0.0466707	0.0141607	1.04778	0.20955	0.00985102	0.000317659	8.44037e-06
rs11642430	(C/T)	rs35105141	1	proxy_selected	16	30057148	T	C	0.4	0.042	0.0065	1.5e-10	231420	16	30057148	16:30057148_C_T	0.961	C	T	0.393718	56637	0.0192066	0.0504354	0.00862864	1.05173	0.20948	0.00984456	0.000317372	8.43101e-06
rs10938398	AG	rs10938398	1	same	4	45186139	A	G	0.43	0.044	0.0064	4.9e-12	231420	4	45186139	4:45186139_G_A	0.999	G	A	0.431786	56637	0.0185828	0.0101307	0.585698	1.01018	0.207464	0.00965886	0.000309167	8.16386e-06
rs5758223	AG	rs5758223	1	same	22	41489920	A	G	0.72	0.038	0.007	4.6e-08	231420	22	41489920	22:41489920_G_A	0.998	G	A	0.284013	56637	0.0206437	0.048698	0.0180197	1.0499	0.206324	0.00955471	0.000304593	8.01568e-06
rs7222481	(T/G)	rs62066059	1	proxy_selected	17	9784989	T	G	0.68	-0.038	0.0068	2.6e-08	231420	17	9784989	17:9784989_T_G	0.999	T	G	0.305823	56637	0.0199425	0.0102787	0.606428	1.01033	0.203106	0.00926415	0.000291939	7.60851e-06
rs2280141	TG	rs2280141	1	same	10	124193181	T	G	0.52	0.047	0.0063	2e-13	231420	10	124193181	10:124193181_T_G	0.999	T	G	0.479988	56637	0.0184383	-0.0267837	0.146263	0.973572	0.202284	0.00919079	0.000288769	7.50717e-06
rs2102278	GA	rs2102278	1	same	4	52818664	A	G	0.68	-0.038	0.0069	4.5e-08	231419	4	52818664	rs2102278	0.989	A	G	0.312368	56637	0.0199204	0.0489134	0.0142629	1.05013	0.201905	0.009157	0.000287312	7.46069e-06
rs862320	CT	rs862320	1	same	16	69651866	T	C	0.42	-0.042	0.0064	5.1e-11	231420	16	69651866	16:69651866_C_T	0.999	C	T	0.422809	56637	0.0186027	0.00765536	0.680733	1.00768	0.197207	0.00874426	0.000269694	6.90307e-06
rs7022807	GA	rs7022807	1	same	9	19067833	A	G	0.6	-0.04	0.0064	3.6e-10	231420	9	19067833	9:19067833_A_G	0.999	A	G	0.395831	56637	0.0187066	0.0561459	0.00271913	1.05775	0.193614	0.00843561	0.000256734	6.49835e-06
rs9563615	(C/T)	rs9569875	0.836	proxy_selected	13	59108012	T	C	0.32	-0.037	0.0068	5.5e-08	231420	13	59108012	13:59108012_C_T	0.999	C	T	0.326596	56637	0.0196937	-0.00567792	0.773057	0.994338	0.191051	0.00821904	0.000247751	6.22068e-06
rs8046545	GA	rs8046545	1	same	16	28915217	A	G	0.64	-0.037	0.0066	2.3e-08	231420	16	28915217	16:28915217_G_A	0.988	G	A	0.338667	56637	0.0196314	-0.00782357	0.690286	0.992207	0.188363	0.00799524	0.000238567	5.93923e-06
rs11926707	CT	rs11926707	1	same	3	46925539	T	C	0.37	-0.038	0.0066	1.5e-08	231420	3	46925539	3:46925539_T_C	0.921	T	C	0.379299	56637	0.0197464	0.011989	0.541149	1.01206	0.184667	0.00769287	0.000226319	5.56788e-06
rs11699802	CT	rs11699802	1	same	20	48832135	T	C	0.46	-0.043	0.0064	2.5e-11	231420	20	48832135	20:48832135_C_T	0.99	C	T	0.465276	56637	0.018573	-0.0301091	0.104848	0.97034	0.18427	0.00766076	0.000225029	5.52904e-06
rs62007683	GT	rs62007683	1	same	14	103894071	T	G	0.35	-0.037	0.0067	3.8e-08	231420	14	103894071	14:103894071_G_T	0.999	G	T	0.362023	56637	0.0191918	-0.0145421	0.448394	0.985563	0.182435	0.00751324	0.000219131	5.35213e-06
rs11688682	(C/T)	rs13032090	0.3508	proxy_selected	2	121344688	T	C	0.53	-0.042	0.0064	1.1e-10	231420	2	121344688	rs13032090	1	C	T	0.458569	56637	0.0185846	-0.0520865	0.00508213	0.949247	0.181086	0.00740576	0.000214863	5.22479e-06
rs13065698	AG	rs13065698	1	same	3	152086533	A	G	0.6	0.039	0.0065	3.6e-09	231420	3	152086533	3:152086533_A_G	0.996	A	G	0.411467	56637	0.0188719	-0.0450456	0.0168698	0.955954	0.180771	0.00738078	0.000213874	5.19538e-06
rs7240767	CT	rs7240767	1	same	18	7070642	T	C	0.62	-0.037	0.0065	2e-08	231420	18	7070642	rs7240767	1	T	C	0.369608	56637	0.0189542	0.0446362	0.0186716	1.04565	0.180328	0.00734571	0.000212488	5.15421e-06
rs6884702	GA	rs6884702	1	same	5	44682589	A	G	0.61	-0.038	0.0065	5.8e-09	231109	5	44682589	5:44682589_A_G	1	A	G	0.398719	56637	0.0186915	0.0401058	0.0320468	1.04092	0.178368	0.00719174	0.000206435	4.97511e-06
rs6821438	AG	rs6821438	1	same	4	95091911	A	G	0.53	0.042	0.0063	5.4e-11	231420	4	95091911	4:95091911_A_G	0.998	A	G	0.468052	56637	0.018389	-0.0399635	0.0296951	0.960825	0.176697	0.00706178	0.000201364	4.82604e-06
rs6070625	(C/T)	rs3746709	1	proxy_selected	20	57393941	T	C	0.52	0.044	0.0063	3.5e-12	231420	20	57393941	20:57393941_C_T	0.982	C	T	0.493251	56637	0.0186561	0.0418664	0.024775	1.04276	0.176366	0.00703617	0.00020037	4.79689e-06
rs9537803	CT	rs9537803	1	same	13	58366634	T	C	0.72	-0.034	0.007	1.3e-06	231420	13	58366634	13:58366634_C_T	0.999	C	T	0.26601	56637	0.0207858	-0.00914075	0.660271	0.990901	0.17577	0.00699018	0.000198586	4.74473e-06
rs6545714	GA	rs6545714	1	same	2	59307725	A	G	0.61	-0.037	0.0065	1.7e-08	231420	2	59307725	2:59307725_G_A	0.999	G	A	0.388687	56637	0.0188583	-0.0229267	0.224346	0.977334	0.17469	0.00690733	0.000195386	4.65139e-06
rs2272163	CA	rs2272163	1	same	3	77671721	A	C	0.38	-0.037	0.0065	1.2e-08	231420	3	77671721	3:77671721_C_A	0.988	C	A	0.39658	56637	0.0189891	-0.0575529	0.00239489	0.944072	0.172234	0.0067207	0.00018823	4.44399e-06
rs1580278	CA	rs1580278	1	same	4	104140848	A	C	0.53	-0.041	0.0064	2.9e-10	231420	4	104140848	4:104140848_C_A	0.988	C	A	0.469136	56637	0.0185543	-0.0258236	0.164004	0.974507	0.170143	0.00656401	0.000182281	4.27296e-06
rs7124681	AC	rs7124681	1	same	11	47529947	A	C	0.41	0.037	0.0064	6.4e-09	231109	11	47529947	11:47529947_C_A	0.999	C	A	0.408427	56637	0.0186965	0.0149528	0.423989	1.01507	0.168429	0.00643691	0.000177495	4.13631e-06
rs7987740	TC	rs7987740	1	same	13	109947213	T	C	0.61	0.036	0.0065	4.1e-08	231420	13	109947213	13:109947213_T_C	0.999	T	C	0.389199	56637	0.0188891	-0.0190924	0.311876	0.981089	0.167744	0.00638649	0.000175607	4.08264e-06
rs7115753	AG	rs7115753	1	same	11	45912013	A	G	0.45	0.038	0.0064	4.8e-09	231420	11	45912013	11:45912013_A_G	0.987	A	G	0.433829	56637	0.0186158	-0.00829934	0.655713	0.991735	0.16604	0.00626191	0.000170966	3.95124e-06
rs7978610	(A/G)	rs952632	1	proxy_selected	12	124469738	A	G	0.67	0.034	0.0067	6.3e-07	231420	12	124469738	12:124469738_A_G	0.999	A	G	0.344035	56637	0.0193976	-0.0175867	0.364276	0.982567	0.165283	0.00620698	0.000168931	3.89389e-06
rs7178762	CT	rs7178762	1	same	15	63871292	T	C	0.54	-0.039	0.0063	7e-10	231420	15	63871292	15:63871292_C_T	0.999	C	T	0.457787	56637	0.018429	-0.0312564	0.0899582	0.969227	0.163003	0.00604304	0.000162897	3.72481e-06
rs12048743	(G/A)	rs1572993	0.9105	proxy_selected	1	205045087	A	G	0.43	0.037	0.0064	1e-08	231420	1	205045087	1:205045087_G_A	0.999	G	A	0.42529	56637	0.018553	0.0480098	0.00971373	1.04918	0.162807	0.0060291	0.000162387	3.71058e-06
rs329122	AG	rs329122	1	same	5	133864599	A	G	0.43	0.037	0.0064	9.2e-09	231420	5	133864599	5:133864599_G_A	0.994	G	A	0.432376	56637	0.0185591	0.0356931	0.0545669	1.03634	0.160385	0.00585757	0.000156146	3.53733e-06
rs8010382	GA	rs8010382	1	same	14	91963722	A	G	0.58	-0.038	0.0066	8.1e-09	231420	14	91963722	rs8010382:91963722:A:G	0.995	A	G	0.451903	56637	0.0185381	0.0249939	0.177676	1.02531	0.159368	0.0057863	0.000153574	3.46637e-06
rs7867635	CT	rs7867635	1	same	9	20241069	T	C	0.59	-0.036	0.0065	4.1e-08	231420	9	20241069	rs7867635	1	T	C	0.419611	56637	0.0186136	0.014443	0.437905	1.01455	0.158474	0.00572398	0.000151334	3.40481e-06
rs649961	TC	rs649961	1	same	3	124926637	T	C	0.47	0.038	0.0063	1.3e-09	231420	3	124926637	rs649961	1	T	C	0.454403	56637	0.0184363	-0.00411639	0.823328	0.995892	0.158434	0.00572121	0.000151234	3.40208e-06
rs34298980	TC	rs34298980	1	same	6	40409243	T	C	0.5	0.04	0.0066	1.2e-09	231420	6	40409243	6:40409243_T_C	0.919	T	C	0.483912	56637	0.0192619	-0.0399018	0.0382061	0.960884	0.158008	0.00569166	0.000150176	3.37306e-06
rs39328	TC	rs39328	1	same	7	103444978	T	C	0.43	0.036	0.0064	3e-08	231420	7	103444978	7:103444978_C_T	0.999	C	T	0.426558	56637	0.0186171	0.0277557	0.136163	1.02814	0.156254	0.00557082	0.000145868	3.25548e-06
rs4976033	GA	rs4976033	1	same	5	67714246	A	G	0.59	-0.035	0.0065	1e-07	231420	5	67714246	rs4976033	1	A	G	0.413634	56637	0.0187258	0.00569167	0.761193	1.00571	0.154176	0.00542933	0.000140869	3.12001e-06
rs2581787	TG	rs2581787	1	same	3	53127677	T	G	0.56	0.036	0.0064	3e-08	231420	3	53127677	3:53127677_G_T	0.998	G	T	0.435182	56637	0.0186795	0.0152737	0.413431	1.01539	0.153458	0.00538082	0.000139166	3.07412e-06
rs11137820	(G/A)	rs1929883	0.9797	proxy_selected	9	81344701	A	G	0.42	-0.035	0.0064	7.8e-08	231420	9	81344701	9:81344701_G_A	0.997	G	A	0.417538	56637	0.0186709	-0.0373561	0.0452335	0.963333	0.153019	0.00535129	0.000138133	3.04632e-06
rs2872246	AC	rs2872246	1	same	3	183738460	A	C	0.45	0.036	0.0063	1.8e-08	231420	3	183738460	3:183738460_A_C	0.996	A	C	0.436711	56637	0.0185834	-0.0315294	0.0898929	0.968962	0.152958	0.00534719	0.000137989	3.04247e-06
rs2982521	(G/A)	rs11155072	0.9958	proxy_selected	6	139835073	A	G	0.62	-0.033	0.0065	3.3e-07	231420	6	139835073	6:139835073_G_A	0.999	G	A	0.372855	56637	0.0189226	-0.032315	0.0879754	0.968202	0.152375	0.00530811	0.000136625	3.00586e-06
rs17522122	TG	rs17522122	1	same	14	33302882	T	G	0.47	0.038	0.0064	4e-09	231420	14	33302882	14:33302882_G_T	0.993	G	T	0.473709	56637	0.0183839	0.0501393	0.00639101	1.05142	0.151153	0.00522667	0.000133794	2.93016e-06
rs528350911	(G/A)	rs144992746	0.4431	proxy_selected	15	54035275	A	G	0.0073	0.11	0.042	0.0095	231420	15	54035275	chr15:54035275	0.77	G	A	0.00771868	56637	0.114489	0.143733	0.213812	1.15458	0.149435	0.00511326	0.000129879	2.82608e-06
rs474513	AG	rs474513	1	same	6	160770312	A	G	0.52	0.039	0.0063	1e-09	231420	6	160770312	6:160770312_A_G	1	A	G	0.494629	56637	0.0184048	-0.0190093	0.301654	0.98117	0.148268	0.0050369	0.000127261	2.75688e-06
rs4776970	(T/C)	rs12050481	0.8162	proxy_selected	15	68023809	T	C	0.39	-0.033	0.0065	4.9e-07	231420	15	68023809	15:68023809_T_C	0.993	T	C	0.406162	56637	0.0189653	0.0350571	0.0642853	1.03568	0.144294	0.00478109	0.0001186	2.53024e-06
rs1296328	AC	rs1296328	1	same	4	137083193	A	C	0.45	0.035	0.0064	4.3e-08	231420	4	137083193	4:137083193_A_C	0.986	A	C	0.447503	56637	0.0186456	-0.0451784	0.0154134	0.955827	0.143836	0.00475204	0.000117627	2.50501e-06
rs12680028	(C/T)	rs4236802	1	proxy_selected	8	110127292	T	C	0.47	-0.035	0.0063	3.4e-08	231420	8	110127292	8:110127292_C_T	1	C	T	0.458959	56637	0.0185141	0.0180065	0.330834	1.01817	0.140222	0.00452576	0.000110124	2.31205e-06
rs2197973	TC	rs2197973	1	same	12	95928560	T	C	0.54	0.035	0.0063	4.4e-08	231420	12	95928560	12:95928560_C_T	0.999	C	T	0.466726	56637	0.018382	0.0121522	0.508509	1.01223	0.137752	0.00437411	0.000105172	2.1863e-06
rs9430095	(T/C)	rs2244510	0.996	proxy_selected	1	206595069	T	C	0.49	0.036	0.0064	2.7e-08	231420	1	206595069	1:206595069_T_C	0.978	T	C	0.482874	56637	0.018676	-0.0722807	0.000107823	0.93027	0.137468	0.00435685	0.000104612	2.17216e-06
rs1903002	(C/T)	rs28418580	0.8327	proxy_selected	4	89742244	T	C	0.47	0.034	0.0064	1.7e-07	231420	4	89742244	4:89742244_C_T	0.979	C	T	0.48011	56637	0.0186117	0.0274148	0.14062	1.02779	0.128676	0.00383822	8.8181e-05	1.76513e-06
rs4279506	(C/T)	rs7779665	0.449	proxy_selected	7	23520963	T	C	0.4	0.029	0.0065	8.1e-06	231420	7	23520963	7:23520963_C_T	0.995	C	T	0.398545	56637	0.0188548	0.011297	0.549165	1.01136	0.123869	0.0035677	7.99173e-05	1.56653e-06
rs10406327	(C/T)	rs889138	0.858	proxy_selected	19	33892409	T	C	0.45	-0.03	0.0064	3.7e-06	231420	19	33892409	19:33892409_C_T	0.931	C	T	0.442485	56637	0.0192447	-0.000892436	0.960422	0.999108	0.119632	0.00333674	7.3036e-05	1.40456e-06
rs4923543	AG	rs4923543	1	same	11	28534898	A	G	0.33	0.026	0.0067	0.0001	231420	11	28534898	11:28534898_G_A	0.998	G	A	0.324834	56637	0.0197287	-0.0147566	0.45419	0.985352	0.118608	0.003282	7.14293e-05	1.3672e-06
rs1641523	CT	rs1641523	1	same	17	7549681	T	C	0.57	-0.028	0.0064	1.3e-05	231420	17	7549681	17:7549681_C_T	0.973	C	T	0.426668	56637	0.0188775	-0.000243788	0.989422	0.999756	0.113555	0.0030177	6.38061e-05	1.19253e-06

## Sheet: 3. Power Comparison Macular
Supplementary Data 3. Power comparison between GERA cohort and Macular Degeneration.
CHR = Chromosome, Position = Position Hg19, MAF=Minor Allele Frequency, OR = Odds Ratio, SE = Standard Error, NEA = Non-Effect Allele, EA = Effect Allele
			Fritsche LG et al							GERA Cohort
Lead Variant	CHR	position	Major/Minor	Locus Name	Number of signals	MAF Cases	MAF Controls	OR	p-value	CHR	position	rsID	Imputation info score	NEA	EA	MAF	Sample Size	Additive SE	Additive Beta	Additive pvalue	OR	Power Alpha 0.05	Power Alpha 5e-04	Power Alpha 5e-06	Power Alpha 5e-08
rs10922109	1	196704632	C/A	CFH	8	0.223	0.426	0.38	9.6E-618	1	196704632	1:196704632_C_A	1	C	A	0.414118	56637	0.0280075	-0.530937	3.48692e-84	0.588054	1	1	1	1
rs3750846	10	124215565	T/C	ARMS2-HTRA1	1	0.436	0.208	2.81	6.5E-735	10	124215565	10:124215565_T_C	0.996	T	C	0.214892	56637	0.0294396	0.540333	1.33534e-72	1.71658	1	1	1	1
rs116503776	6	31930462	G/A	C2-CFB-SKIV2L	4	0.09	0.148	0.57	1.2e-103	6	31930462	rs429608	0.99	G	A	0.148552	56637	0.0402803	-0.365774	6.32762e-21	0.69366	1	1	1	1
rs2230199	19	6718387	C/G	C3	3	0.266	0.208	1.43	3.8e-69	19	6718387	19:6718387_G_C	0.879	G	C	0.207268	56637	0.0328325	0.200324	1.57138e-09	1.2218	1	1	1	1
rs429358	19	45411941	T/C	APOE	2	0.099	0.135	0.7	2.4e-42	19	45411941	19:45411941_T_C	0.864	T	C	0.14761	56637	0.0419564	-0.147182	0.000356178	0.863137	1	1	1	0.999997
rs5754227	22	33105817	T/C	SYN3-TIMP3	1	0.109	0.137	0.77	1.1e-24	22	33105817	22:33105817_T_C	0.994	T	C	0.133284	56637	0.0392762	-0.0894157	0.021743	0.914465	1	0.999868	0.994841	0.953369
rs201459901	20	56653724	T/TA	C20orf85	1	0.054	0.07	0.76	3.1e-16	20	56653724	rs201459901:56653724:T:TA	0.991	T	TA	0.0664358	56637	0.0544272	-0.113048	0.0355748	0.893108	0.999965	0.992961	0.914852	0.686067
rs140647181	3	99180668	T/C	COL8A1	2	0.023	0.016	1.59	1.4e-11	3	99180668	rs140647181	0.925	T	C	0.0194974	56637	0.100591	-0.177084	0.0721042	0.837709	0.999963	0.992682	0.912643	0.681069
rs72802342	16	75234872	C/A	CTRB2-CTRB1	1	0.067	0.08	0.79	5e-12	16	75234872	16:75234872_C_A	0.947	C	A	0.0803011	56637	0.0491844	-0.040754	0.403853	0.960065	0.999775	0.976628	0.817157	0.507205
rs114092250	5	35494448	G/A	PRLR-SPEF2	1	0.016	0.022	0.7	2.1e-08	5	35494448	5:35494448_G_A	0.913	G	A	0.0274299	56637	0.0881831	-0.181236	0.0351735	0.834238	0.999586	0.96579	0.769803	0.441043
rs5817082	16	56997349	C/CA	CETP	2	0.232	0.264	0.84	3.6e-19	16	56997349	chr16:56997349:I	0.995	C	CA	0.262745	56637	0.0298708	-0.0754917	0.0111463	0.927287	0.999388	0.956608	0.735187	0.398224
rs61941274	12	112132610	G/A	ACAD10	1	0.024	0.018	1.51	1.1e-09	12	112132610	12:112132610:G:A	0.996	G	A	0.0178353	56637	0.092999	0.172706	0.0680525	1.18852	0.998937	0.939579	0.679827	0.337496
rs62358361	5	39327888	G/T	C9	1	0.016	0.009	1.8	1.3e-14	5	39327888	rs62358361:39327888:G:T	0.962	G	T	0.00752383	56637	0.142091	0.179134	0.216692	1.19618	0.99768	0.904935	0.589463	0.254512
rs142450006	20	44614991	TTTTC/T	MMP9	1	0.124	0.141	0.85	2.4e-10	20	44614991	chr20:44614991:D	0.949	TTTTC	T	0.146967	56637	0.0372815	-0.00281311	0.936647	0.997191	0.994981	0.853992	0.487905	0.179612
rs3138141	12	56115778	C/A	RDH5-CD63	1	0.222	0.207	1.16	4.3e-09	12	56115778	12:56115778_C_A	0.944	C	A	0.228469	56637	0.0314844	0.0498007	0.113882	1.05106	0.993133	0.827254	0.444068	0.152166
rs8135665	22	38476276	C/T	SLC16A8	1	0.217	0.195	1.14	5.5e-11	22	38476276	22:38476276_C_T	0.778	C	T	0.204009	56637	0.0354882	0.0860221	0.0150559	1.08983	0.972101	0.652403	0.244401	0.0571982
rs2043085	15	58680954	T/C	LIPC	2	0.35	0.381	0.87	4.3e-15	15	58680954	rs2043085	1	T	C	0.379699	56637	0.0268092	0.0786889	0.00325798	1.08187	0.968997	0.635124	0.230082	0.0520706
rs1626340	9	101923372	G/A	TGFBR1	1	0.189	0.209	0.88	3.8e-10	9	101923372	9:101923372_G_A	0.994	G	A	0.210972	56637	0.0319161	-0.0541116	0.0887964	0.947326	0.966436	0.621727	0.219462	0.0484034
rs7803454	7	99991548	C/T	PILRB-PILRA	1	0.209	0.19	1.13	4.8e-09	7	99991548	7:99991548_C_T	1	C	T	0.195292	56637	0.0323659	0.0544882	0.0934165	1.056	0.948848	0.544981	0.165764	0.0316155
rs6565597	17	79526821	C/T	NPLOC4-TSPAN10	1	0.4	0.381	1.13	1.5e-11	17	79526821	rs6565597:79526821:C:T	0.717	C	T	0.360028	56637	0.0313721	0.0551237	0.0732902	1.05667	0.929855	0.481622	0.129214	0.0218667
rs9564692	13	31821240	C/T	B3GALTL	1	0.277	0.299	0.89	3.3e-10	13	31821240	13:31821240_C_T	0.995	C	T	0.298778	56637	0.0286274	-0.0145982	0.609848	0.985508	0.92966	0.481047	0.12891	0.0217915
rs62247658	3	64715155	T/C	ADAMTS9-AS2	1	0.466	0.433	1.14	1.8e-14	3	64715155	3:64715155_C_T	0.999	C	T	0.439837	56637	0.0262542	-0.0443956	0.0910081	0.956575	0.912228	0.434003	0.105609	0.0163093
rs10033900	4	110659067	C/T	CFI	2	0.511	0.477	1.15	5.4e-17	4	110659067	rs10033900	1	T	C	0.478115	56637	0.0258462	-0.0464847	0.0721233	0.954579	0.910307	0.429304	0.103442	0.0158291
rs2740488	9	107661742	A/C	ABCA1	1	0.255	0.275	0.9	1.2e-08	9	107661742	9:107661742_A_C	0.999	A	C	0.269392	56637	0.0296439	-0.0946338	0.00133017	0.909706	0.880958	0.366551	0.0770737	0.0104011
rs11884770	2	228086920	C/T	COL4A3	1	0.258	0.278	0.9	2.9e-08	2	228086920	2:228086920_T_C	0.999	T	C	0.27712	56637	0.0290079	-0.0020297	0.94418	0.997972	0.879637	0.364063	0.0761218	0.0102199
rs12357257	10	24999593	G/A	ARHGAP21	1	0.243	0.223	1.11	4.4e-08	10	24999593	10:24999593_G_A	0.999	G	A	0.227524	56637	0.0308825	0.0414695	0.180378	1.04234	0.875361	0.35618	0.0731509	0.00966146
rs10781182	9	76617720	G/T	MIR6130-RORB	1	0.328	0.306	1.11	2.6e-09	9	76617720	9:76617720_T_G	1	T	G	0.308304	56637	0.0278108	-0.032511	0.243039	0.968012	0.864363	0.337002	0.0662019	0.00839641
rs1142	7	104756326	C/T	KMT2E-SRPK2	1	0.37	0.346	1.11	1.4e-09	7	104756326	7:104756326_C_T	0.997	C	T	0.352135	56637	0.0268248	0.0383627	0.153177	1.03911	0.841089	0.300887	0.0541499	0.00634406
rs943080	6	43826627	T/C	VEGFA	1	0.465	0.497	0.88	1.1e-14	6	43826627	6:43826627_C_T	0.955	C	T	0.494749	56637	0.0264677	0.0629311	0.0171578	1.06495	0.833526	0.290268	0.0508535	0.00581534
rs61985136	14	68769199	T/C	RAD51B	2	0.36	0.384	0.9	1.6e-10	14	68769199	rs61985136:68769199:C:T	0.999	C	T	0.378246	56637	0.0269793	0.0816458	0.00241098	1.08507	0.828204	0.283084	0.0486855	0.00547552
rs79037040	8	23082971	T/G	TNFRSF10A	1	0.451	0.479	0.9	4.5e-11	8	23082971	8:23082971_G_T	0.966	G	T	0.47144	56637	0.0263095	0.060705	0.0208081	1.06259	0.71625	0.171294	0.0210214	0.0017523
rs71507014	9	73438605	GC/G	TRPM3	1	0.427	0.405	1.1	3e-08	9	73438605	9:73438605:G:GCC	0.993	G	GCC	0.411886	56637	0.026289	-0.00535706	0.838541	0.994657	0.713188	0.169011	0.0205702	0.00170227
rs71507014	9	73438605	GC/G	TRPM3	1	0.427	0.405	1.1	3e-08	9	73438605	rs139306008	0.993	G	GC	0.416487	56637	0.026256	-0.00486989	0.852859	0.995142	0.707652	0.164962	0.0197807	0.00161571
rs11080055	17	26649724	C/A	TMEM97-VTN	1	0.463	0.486	0.91	1e-08	17	26649724	17:26649724_A_C	0.98	A	C	0.480185	56637	0.0261459	0.0216331	0.407798	1.02187	0.607447	0.105987	0.00984541	0.000643843

## Sheet: 4. All associations
Supplementary Data 4. Genome-wide significant top variant for each region.
CHR = Chromosome, Position = Position Hg19, MAF=Minor Allele Frequency, EAF= Effect Allele Frequency, GW= Genome Wide, OR= Odds Ratio
add= Additive, dom=Dominant, rec= Recessive, het= Heterodominant, gen= Genotypic
										Lowest P-value Model			Additive Model
Disease	rsID	CHR	Position	Non-Effect Allele	Effect Allele	MAF	EAF	Info Score	GW Significant Models	Model	P-Value	OR	P-Value	OR	Dominance Deviation Test P-Value
Allergic Rhinitis	rs2160203	2	102960824	A	G	0.245	0.245193	1	add,gen	add	2.68e-09	0.91	2.68e-09	0.91	0.183
Allergic Rhinitis	rs2399472	3	112911615	C	T	0.073	0.926744	1	add,rec	add	1.55e-08	1.17	1.55e-08	1.17	0.666
Allergic Rhinitis	rs13166760	5	110424583	C	T	0.454	0.453794	0.99	add,gen	add	5.62e-10	0.92	5.62e-10	0.92	0.99
Allergic Rhinitis	rs10112506	8	13164746	A	G	0.39	0.390083	1	dom	dom	1.54e-08	0.89	8.61e-06	0.94	0.000286
Asthma	rs252716	5	110425063	G	C	0.43	0.429917	0.99	add,gen	add	3.53e-09	1.1	3.53e-09	1.1	0.921
Asthma	rs154073	5	137858067	C	T	0.429	0.428826	1	rec,gen	rec	4.23e-09	1.18	6.06e-08	1.09	0.00928
Asthma	rs9272521	6	32606479	G	A	0.437	0.436944	0.84	add,dom,rec,gen,het	add	6.43e-15	1.15	6.43e-15	1.15	0.0837
Asthma	rs142807069	9	6213820	A	G	0.189	0.188861	0.95	add,dom	add	1.22e-08	1.13	1.22e-08	1.13	0.62
Asthma	rs67053006	9	98344866	C	G	0.139	0.13855	0.88	add	add	4.14e-08	0.87	4.14e-08	0.87	0.81
Cancer	rs6675912	1	17769290	T	G	0.351	0.351061	0.99	add,dom,gen	add	2.47e-11	1.1	2.47e-11	1.1	0.412
Cancer	rs3769823	2	202122995	A	G	0.3	0.700134	1	add,rec,gen	add	8.47e-11	0.91	8.47e-11	0.91	0.316
Cancer	rs16891982	5	33951693	C	G	0.038	0.961912	0.98	add,dom,rec,gen,het	add	2.32e-08	1.24	2.32e-08	1.24	0.969
Cancer	rs12203592	6	396.321	C	T	0.177	0.17726	1	add,dom,rec,gen,het	add	9.74e-50	1.3	9.74e-50	1.3	0.586
Cancer	rs41263822	6	32632447	C	A	0.421	0.420574	0.87	add,dom,rec,gen,het	add	1.86e-10	1.1	1.86e-10	1.1	0.224
Cancer	rs11445081	9	16913836	T	A	0.43	0.570105	0.97	add,gen	add	9.71e-09	1.08	9.71e-09	1.08	0.293
Cancer	rs1126809	11	89017961	G	A	0.279	0.278853	1	add,rec,gen	gen	7.48e-13	1.15/0.92	8.81e-11	1.1	0.000236
Cancer	rs138646839	13	112115591	C	T	0.005	0.0052199	0.83	gen	gen	3.54e-08	80.11/0.02	1.45e-07	1.68	-
Cancer	rs34659644	16	89796017	G	A	0.079	0.0794972	0.91	add,dom,rec,gen,het	dom	9.2e-17	1.26	1.08e-15	1.23	0.0395
Cancer	rs2014497	18	28442343	A	G	0.008	0.0084651	0.99	add,dom	add	2.44e-08	1.5	2.44e-08	1.5	0.6
Cancer	rs6059655	20	32665748	A	G	0.079	0.921486	0.97	add,dom,rec,gen,het	add	1.15e-12	0.83	1.15e-12	0.83	0.607
Cancer	rs75653149	20	34726973	C	A	0.071	0.071283	0.92	add,dom,gen,het	dom	7.32e-09	1.18	2.57e-08	1.16	0.0968
Cardiovascular Disorders	rs10858023	1	114448752	C	T	0.35	0.349579	0.99	add,dom,rec,gen	dom	2.11e-09	1.14	3.26e-08	1.09	0.0194
Cardiovascular Disorders	rs201654520	2	152912244	CT	C	0.017	0.0173952	0.97	rec	rec	4.32e-08	19.02	0.11	1.1	4.36e-06
Cardiovascular Disorders	rs2466455	4	111685615	C	T	0.213	0.786685	1	add,gen	add	9.44e-09	0.9	9.44e-09	0.9	0.123
Depression	rs76025409	5	103783801	G	C	0.365	0.36537	0.97	add	add	2.74e-08	1.11	2.74e-08	1.11	0.731
Depression	rs1455286248	12	128551715	GT	G	0.281	0.71877	0.9	gen,het	het	3.15e-09	1.18	0.003	0.94	1.1e-06
Dyslipidemia	rs11591147	1	55505647	G	T	0.014	0.0142306	0.83	add,dom,rec,gen,het	dom	2.49e-28	0.52	4.21e-28	0.52	0.113
Dyslipidemia	rs3832016	1	109818158	C	CT	0.208	0.79247	0.87	add,dom,rec,gen,het	add	2.14e-30	1.21	2.14e-30	1.21	0.129
Dyslipidemia	rs1367117	2	21263900	G	A	0.314	0.313841	1	add,dom,rec,gen,het	add	8.61e-40	1.2	8.61e-40	1.2	0.673
Dyslipidemia	rs1260326	2	27730940	T	C	0.424	0.575719	1	add,dom,rec,gen	add	1.67e-11	0.92	1.67e-11	0.92	0.995
Dyslipidemia	rs6544713	2	44073881	T	C	0.32	0.680465	1	add,dom,rec,gen,het	add	1.79e-12	0.91	1.79e-12	0.91	0.958
Dyslipidemia	rs113346874	3	135846911	T	G	0.233	0.766815	0.99	add,dom,rec,gen	add	2.63e-09	1.09	2.63e-09	1.09	0.617
Dyslipidemia	rs12916	5	74656539	T	C	0.409	0.408514	1	add,dom,rec,gen,het	add	4.02e-18	1.12	4.02e-18	1.12	0.813
Dyslipidemia	rs6882076	5	156390297	T	C	0.371	0.628966	0.99	add,rec,gen	add	5.68e-12	1.1	5.68e-12	1.1	0.88
Dyslipidemia	rs55651120	6	32619835	C	T	0.105	0.105285	0.91	add,dom,rec,gen,het	dom	5.3e-12	1.18	4.51e-11	1.15	0.031
Dyslipidemia	rs140570886	6	161013013	T	C	0.014	0.014116	0.94	add,dom,rec,gen,het	het	8.13e-20	1.69	4.63e-19	1.66	0.0375
Dyslipidemia	rs28601761	8	126500031	C	G	0.417	0.417351	0.98	add,dom,rec,gen	add	7.08e-29	0.86	7.08e-29	0.86	0.0634
Dyslipidemia	rs532436	9	136149830	G	A	0.194	0.193802	1	add,dom,rec,gen,het	add	8.1e-21	1.16	8.1e-21	1.16	0.138
Dyslipidemia	rs66505542	11	116623213	TA	T	0.153	0.84675	1	add,dom,rec,gen,het	add	3.34e-30	0.82	3.34e-30	0.82	0.218
Dyslipidemia	rs72085277	11	126241852	TTCTG	T	0.141	0.14116	0.91	dom	dom	2.96e-08	1.13	5.71e-08	1.11	0.433
Dyslipidemia	rs2649999	12	121380544	T	C	0.346	0.653883	0.97	add,gen	add	8.38e-09	0.92	8.38e-09	0.92	0.69
Dyslipidemia	rs3764261	16	56993324	C	A	0.317	0.316728	1	add,dom,rec,gen	add	2.85e-12	0.91	2.85e-12	0.91	0.18
Dyslipidemia	rs34042070	16	72101525	C	G	0.2	0.200042	0.99	add,dom,gen,het	add	4.53e-17	1.15	4.53e-17	1.15	0.952
Dyslipidemia	rs75003668	17	64195431	A	G	0.034	0.034371	0.96	add,dom,gen,het	het	2.13e-10	1.27	1.14e-09	1.25	0.0556
Dyslipidemia	rs17248720	19	11198187	C	T	0.118	0.118155	0.98	add,dom,rec,gen,het	add	1.02e-61	0.72	1.02e-61	0.72	0.143
Dyslipidemia	rs118147862	19	45319631	G	A	0.038	0.0377912	0.89	add,dom,rec,gen,het	het	1.3e-55	0.56	2.48e-52	0.58	1.74e-05
Dyslipidemia	rs681343	19	49206462	C	T	0.482	0.482228	1	add,dom,rec,gen	rec	2.58e-10	1.15	4.65e-08	1.07	0.00127
Dyslipidemia	rs1012167	20	39159119	T	C	0.387	0.386529	1	add,het	add	2.92e-08	0.93	2.92e-08	0.93	0.977
Dyslipidemia	rs67648651	X	109693274	T	C	0.42	0.419722	0.99	add	add	1.21e-10	0.83	1.21e-10	0.83	-
Hemorrhoids	rs186102686	13	76281808	C	T	0.004	0.0037892	0.9	add,dom,het	het	2.03e-08	1.99	2.18e-08	1.98	-
Hernia Abdominopelvic	rs2494196	1	219762581	C	A	0.274	0.274126	1	add	add	2.03e-08	1.13	2.03e-08	1.13	0.687
Hernia Abdominopelvic	rs3791679	2	56096892	A	G	0.237	0.237442	1	add,dom,rec,gen	add	7.21e-14	0.84	7.21e-14	0.84	0.6564
Hernia Abdominopelvic	rs113180595	4	27019359	T	C	0.004	0.0043765	0.87	add,dom,het	het	1.27e-08	2.18	1.59e-08	2.17	-
Hernia Abdominopelvic	rs66798575	11	32451920	T	G	0.364	0.364035	0.97	add,dom,gen	add	5.02e-10	0.88	5.02e-10	0.88	0.269
Hypertension	rs1275923	2	26932796	C	T	0.391	0.608855	0.96	add,dom,rec,gen	add	6.24e-14	0.9	6.24e-14	0.9	0.092
Hypertension	rs1446802	2	176532019	A	G	0.5	0.500106	1	rec	rec	4.42e-08	1.13	1.66e-06	1.07	0.00685
Hypertension	rs72375069	3	27427821	CAATT	C	0.354	0.354025	1	dom	dom	2.37e-08	0.9	1.04e-07	0.93	0.0564
Hypertension	rs16998073	4	81184341	A	T	0.29	0.290471	0.99	add,dom,gen	add	3.01e-09	1.09	3.01e-09	1.09	0.84
Hypertension	rs56012466	7	151406788	G	A	0.279	0.27916	0.93	rec	rec	4.22e-08	1.23	2.23e-05	1.07	0.000374
Hypertension	rs72850439	11	10274381	T	A	0.286	0.285995	0.82	dom	dom	2.93e-08	1.12	1.12e-07	1.09	0.0507
Hypertension	rs7174250	15	81018587	C	T	0.463	0.462931	1	add	add	4.01e-08	1.08	4.01e-08	1.08	0.806
Hypertension	rs28792763	15	90081905	G	A	0.462	0.538179	0.96	dom	dom	4.42e-08	0.88	4.14e-06	0.94	0.0048
Hypertension	rs57515981	15	91412850	A	AAAGGCAG	0.482	0.48235	0.83	rec	rec	3.2e-08	1.15	7.56e-06	1.07	0.000919
Hypertension	rs112963849	17	1959826	C	A	0.082	0.0823165	0.92	add,dom	add	1.71e-08	1.15	1.71e-08	1.15	0.801
Iron Deficiency	rs79798837	7	67292424	C	T	0.118	0.118148	0.94	dom	dom	3.8e-08	0.74	1.69e-07	0.77	0.0892
Macular Degeneration	rs488380	1	196664505	C	T	0.377	0.622837	1	add,dom,rec,gen,het	gen	4.05e-86	0.59/0.87	1.88e-84	0.6	0.000177
Macular Degeneration	rs557998486	2	40010523	T	TG	0.009	0.0093992	0.9	rec	rec	2.75e-08	> 100	0.628	1.07	-
Macular Degeneration	rs556679	6	31894355	C	T	0.111	0.111352	1	add,dom,rec,gen,het	dom	3.27e-22	0.63	4.83e-21	0.66	0.0145
Macular Degeneration	rs3750847	10	124215421	C	T	0.215	0.214929	1	add,dom,rec,gen,het	gen	1.41e-77	1.91/0.78	7.85e-73	1.72	1.15e-07
Macular Degeneration	rs550946885	19	6722832	GTTTTT	G	0.217	0.216512	0.85	add,dom,gen	add	7.1e-10	1.23	7.1e-10	1.23	0.725
Osteoporosis	rs4869744	6	151908012	T	C	0.292	0.291755	1	add,dom,gen	add	4.06e-09	1.15	4.06e-09	1.15	0.212
Osteoporosis	rs10242100	7	120983343	A	G	0.277	0.276502	1	add,dom	add	2.62e-08	0.87	2.62e-08	0.87	0.307
Osteoporosis	rs56154705	11	68211378	C	T	0.143	0.143499	0.99	add,dom,gen	add	9.09e-10	1.21	9.09e-10	1.21	0.36
Osteoporosis	rs7308105	12	54424123	T	C	0.365	0.365134	0.99	add	add	4.64e-08	1.13	4.64e-08	1.13	0.741
Osteoporosis	rs139959245	22	27772054	C	T	0.007	0.0073331	0.9	add	add	4.79e-08	1.91	4.79e-08	1.91	-
Peripheral Vascular Disease	rs6025	1	169519049	T	C	0.028	0.971944	1	add,dom,rec,gen,het	add	4.4e-12	0.64	4.4e-12	0.64	0.484
Peripheral Vascular Disease	rs587729126	9	136138765	GCGCCCACCACTA	G	0.192	0.192372	0.99	add,dom,gen	add	4.91e-10	1.2	4.91e-10	1.2	0.944
Peripheral Vascular Disease	rs80274406	11	33391655	A	G	0.091	0.0908801	0.92	gen	gen	4.26e-08	0.51/2.26	0.176	1.06	6.32e-06
Peripheral Vascular Disease	rs146399108	11	47031734	G	A	0.013	0.0134253	0.96	add	add	4.42e-08	1.67	4.42e-08	1.67	0.287
Peripheral Vascular Disease	rs2932761	19	48403215	A	G	0.289	0.289386	1	gen	gen	3.55e-08	0.87/1.27	0.304	0.97	1.35e-08
Psychiatric Disorders	rs12712961	2	46278720	T	A	0.452	0.452045	1	add	add	1.66e-08	1.1	1.66e-08	1.1	0.257
Psychiatric Disorders	rs4736253	8	140354986	C	T	0.251	0.748874	1	het	het	4.65e-08	0.87	0.00046	1.07	2.42e-05
Acute Reaction to Stress	rs577242570	2	184407101	T	G	0.004	0.0039738	0.85	add	add	4.56e-08	2.33	4.56e-08	2.33	-
Type 2 Diabetes	rs1801282	3	12393125	C	G	0.12	0.120265	1	dom,het	dom	2.27e-08	0.84	1.05e-07	0.86	0.0707
Type 2 Diabetes	rs547194177	3	185507515	ATTT	A	0.314	0.313779	0.99	add,dom,gen	add	3.84e-10	1.13	3.84e-10	1.13	0.952
Type 2 Diabetes	rs77704739	5	52080909	T	C	0.036	0.0363988	1	rec	rec	1.75e-08	4.32	0.0028	1.15	1.92e-07
Type 2 Diabetes	rs3891173	6	32634675	A	T	0.287	0.287018	0.8	add,dom,rec,gen	rec	7.27e-11	1.42	5.25e-08	1.14	0.000569
Type 2 Diabetes	rs849133	7	28192280	C	T	0.498	0.497948	1	add,rec,gen	add	3.11e-11	0.89	3.11e-11	0.89	0.124
Type 2 Diabetes	rs13266634	8	118184783	C	T	0.304	0.304086	1	add,gen	add	8.96e-10	0.88	8.96e-10	0.88	0.586
Type 2 Diabetes	rs10811662	9	22134253	G	A	0.176	0.175744	1	add	add	3.92e-08	0.87	3.92e-08	0.87	0.401
Type 2 Diabetes	rs34872471	10	114754071	T	C	0.295	0.295196	0.98	add,dom,rec,gen,het	add	1.03e-52	1.36	1.03e-52	1.36	0.992
Varicose Veins	rs62250779	3	32652184	G	A	0.073	0.0725675	0.92	gen	gen	2.13e-08	0.36/3.61	0.0056	1.17	0.000958
Varicose Veins	rs2383896	8	74284818	A	G	0.479	0.479253	0.99	add	add	5e-08	1.17	5e-08	1.17	0.988
Varicose Veins	rs117798068	13	88346617	T	C	0.011	0.0113555	0.8	add,dom,het	het	8.41e-09	2.07	1.59e-08	2.03	-

## Sheet: 5. Replication GWAS Catalog
Supplementary Data 5. Identification of new and know associations using GWAS Catalog (accession September 5, 2019).
CHR = Chromosome, Position = Position Hg19, MAF=Minor Allele Frequency, PMID = Pubmed ID
														Best Model		Additive Model		GWAS Catalog
Disease	rsID	CHR	Position	Non-Effect Allele	Effect Allele	Range with the Genome-Wide Significant Variants	Number of Genome-Wide Significant Variants	MAF	Reference Panels with a Genome-Wide Significant Association	Reference Panel	Info Score	Inheritance Models	Best Model	P-Value	OR	P-Value	OR	Trait	rsID	P-Value	First Author	PMID	LD Rsq with the Top Variant
Allergic Rhinitis	rs2160203	2	102960824	A	G	chr2:102628108-103320981	49	0.245	HRC,1KGphase3,Uk10K,GoNL	HRC	1	add,gen	add	2.68e-09	0.91	2.68e-09	0.91	Asthma	rs202011557	5e-31	Pickrell JK	27182965	0.44
Allergic Rhinitis	rs2160203	2	102960824	A	G	chr2:102628108-103320981	49	0.245	HRC,1KGphase3,Uk10K,GoNL	HRC	1	add,gen	add	2.68e-09	0.91	2.68e-09	0.91	Eosinophil counts	rs5833013	6e-93	Astle WJ	27863252	0.403
Allergic Rhinitis	rs2160203	2	102960824	A	G	chr2:102628108-103320981	49	0.245	HRC,1KGphase3,Uk10K,GoNL	HRC	1	add,gen	add	2.68e-09	0.91	2.68e-09	0.91	Sum eosinophil basophil counts	rs5833013	7e-76	Astle WJ	27863252	0.403
Allergic Rhinitis	rs2160203	2	102960824	A	G	chr2:102628108-103320981	49	0.245	HRC,1KGphase3,Uk10K,GoNL	HRC	1	add,gen	add	2.68e-09	0.91	2.68e-09	0.91	Eosinophil percentage of white cells	rs5833013	1e-95	Astle WJ	27863252	0.403
Allergic Rhinitis	rs2160203	2	102960824	A	G	chr2:102628108-103320981	49	0.245	HRC,1KGphase3,Uk10K,GoNL	HRC	1	add,gen	add	2.68e-09	0.91	2.68e-09	0.91	Neutrophil percentage of granulocytes	rs5833013	5e-70	Astle WJ	27863252	0.403
Allergic Rhinitis	rs2160203	2	102960824	A	G	chr2:102628108-103320981	49	0.245	HRC,1KGphase3,Uk10K,GoNL	HRC	1	add,gen	add	2.68e-09	0.91	2.68e-09	0.91	Eosinophil percentage of granulocytes	rs5833013	1e-86	Astle WJ	27863252	0.403
Allergic Rhinitis	rs2160203	2	102960824	A	G	chr2:102628108-103320981	49	0.245	HRC,1KGphase3,Uk10K,GoNL	HRC	1	add,gen	add	2.68e-09	0.91	2.68e-09	0.91	Ulcerative colitis	rs10185424	1e-14	Liu JZ	26192919	0.028
Allergic Rhinitis	rs2160203	2	102960824	A	G	chr2:102628108-103320981	49	0.245	HRC,1KGphase3,Uk10K,GoNL	HRC	1	add,gen	add	2.68e-09	0.91	2.68e-09	0.91	Albumin-globulin ratio	rs71415340	2e-09	Kanai M	29403010	0.029
Allergic Rhinitis	rs2160203	2	102960824	A	G	chr2:102628108-103320981	49	0.245	HRC,1KGphase3,Uk10K,GoNL	HRC	1	add,gen	add	2.68e-09	0.91	2.68e-09	0.91	Fibrinogen	rs12712127	3e-08	Sabater-Lleal M	23969696	0.016
Allergic Rhinitis	rs2160203	2	102960824	A	G	chr2:102628108-103320981	49	0.245	HRC,1KGphase3,Uk10K,GoNL	HRC	1	add,gen	add	2.68e-09	0.91	2.68e-09	0.91	Fibrinogen levels	rs1558643	3e-10	de Vries PS	26561523	0.018
Allergic Rhinitis	rs2160203	2	102960824	A	G	chr2:102628108-103320981	49	0.245	HRC,1KGphase3,Uk10K,GoNL	HRC	1	add,gen	add	2.68e-09	0.91	2.68e-09	0.91	Primary biliary cholangitis	rs12712133	5e-09	Cordell HJ	26394269	0
Allergic Rhinitis	rs2160203	2	102960824	A	G	chr2:102628108-103320981	49	0.245	HRC,1KGphase3,Uk10K,GoNL	HRC	1	add,gen	add	2.68e-09	0.91	2.68e-09	0.91	Self-reported allergy	rs10189629	2e-16	Hinds DA	23817569	0.367
Allergic Rhinitis	rs2160203	2	102960824	A	G	chr2:102628108-103320981	49	0.245	HRC,1KGphase3,Uk10K,GoNL	HRC	1	add,gen	add	2.68e-09	0.91	2.68e-09	0.91	Blood protein levels	rs10179654	3.00E-391	Sun BB	29875488	0.007
Allergic Rhinitis	rs2160203	2	102960824	A	G	chr2:102628108-103320981	49	0.245	HRC,1KGphase3,Uk10K,GoNL	HRC	1	add,gen	add	2.68e-09	0.91	2.68e-09	0.91	Allergy	rs950881	6e-27	Pickrell JK	27182965	0.472
Allergic Rhinitis	rs2160203	2	102960824	A	G	chr2:102628108-103320981	49	0.245	HRC,1KGphase3,Uk10K,GoNL	HRC	1	add,gen	add	2.68e-09	0.91	2.68e-09	0.91	Allergic rhinitis	rs950881	2e-30	Waage J	30013184	0.472
Allergic Rhinitis	rs2160203	2	102960824	A	G	chr2:102628108-103320981	49	0.245	HRC,1KGphase3,Uk10K,GoNL	HRC	1	add,gen	add	2.68e-09	0.91	2.68e-09	0.91	Serum protein levels (sST2)	rs950880	7e-94	Ho JE	23999434	0.181
Allergic Rhinitis	rs2160203	2	102960824	A	G	chr2:102628108-103320981	49	0.245	HRC,1KGphase3,Uk10K,GoNL	HRC	1	add,gen	add	2.68e-09	0.91	2.68e-09	0.91	Allergic disease (Asthma, hay fever or eczema)	rs10865050	7e-61	Ferreira MA	29083406	0.472
Allergic Rhinitis	rs2160203	2	102960824	A	G	chr2:102628108-103320981	49	0.245	HRC,1KGphase3,Uk10K,GoNL	HRC	1	add,gen	add	2.68e-09	0.91	2.68e-09	0.91	Leprosy	rs76886731	2e-23	Liu H	25642632	0.008
Allergic Rhinitis	rs2160203	2	102960824	A	G	chr2:102628108-103320981	49	0.245	HRC,1KGphase3,Uk10K,GoNL	HRC	1	add,gen	add	2.68e-09	0.91	2.68e-09	0.91	Allergic sensitization	rs3771175	5e-11	Bonnelykke K	23817571	0.483
Allergic Rhinitis	rs2160203	2	102960824	A	G	chr2:102628108-103320981	49	0.245	HRC,1KGphase3,Uk10K,GoNL	HRC	1	add,gen	add	2.68e-09	0.91	2.68e-09	0.91	Asthma and hay fever	rs10197862	4e-11	Ferreira MA	24388013	0.457
Allergic Rhinitis	rs2160203	2	102960824	A	G	chr2:102628108-103320981	49	0.245	HRC,1KGphase3,Uk10K,GoNL	HRC	1	add,gen	add	2.68e-09	0.91	2.68e-09	0.91	Asthma (childhood onset)	rs4988958	5e-13	Demenais F	29273806	0.527
Allergic Rhinitis	rs2160203	2	102960824	A	G	chr2:102628108-103320981	49	0.245	HRC,1KGphase3,Uk10K,GoNL	HRC	1	add,gen	add	2.68e-09	0.91	2.68e-09	0.91	Atopic dermatitis	rs13015714	8e-18	Hirota T	23042114	0.103
Allergic Rhinitis	rs2160203	2	102960824	A	G	chr2:102628108-103320981	49	0.245	HRC,1KGphase3,Uk10K,GoNL	HRC	1	add,gen	add	2.68e-09	0.91	2.68e-09	0.91	Cerebrospinal fluid biomarker levels	rs13015714	3e-37	Sasayama D	28031287	0.103
Allergic Rhinitis	rs2160203	2	102960824	A	G	chr2:102628108-103320981	49	0.245	HRC,1KGphase3,Uk10K,GoNL	HRC	1	add,gen	add	2.68e-09	0.91	2.68e-09	0.91	Chronic inflammatory diseases (ankylosing spondylitis, Crohn's disease, psoriasis, primary sclerosing cholangitis, ulcerative colitis) (pleiotropy)	rs12987977	3e-17	Ellinghaus D	26974007	0.211
Allergic Rhinitis	rs2160203	2	102960824	A	G	chr2:102628108-103320981	49	0.245	HRC,1KGphase3,Uk10K,GoNL	HRC	1	add,gen	add	2.68e-09	0.91	2.68e-09	0.91	Inflammatory bowel disease	rs1420098	2e-20	Liu JZ	26192919	0.211
Allergic Rhinitis	rs2160203	2	102960824	A	G	chr2:102628108-103320981	49	0.245	HRC,1KGphase3,Uk10K,GoNL	HRC	1	add,gen	add	2.68e-09	0.91	2.68e-09	0.91	Adolescent idiopathic scoliosis	rs28634469	1e-17	Liu J	30019117	NA
Allergic Rhinitis	rs2160203	2	102960824	A	G	chr2:102628108-103320981	49	0.245	HRC,1KGphase3,Uk10K,GoNL	HRC	1	add,gen	add	2.68e-09	0.91	2.68e-09	0.91	Lymphocyte percentage of white cells	rs2058660	4e-09	Astle WJ	27863252	0.104
Allergic Rhinitis	rs2160203	2	102960824	A	G	chr2:102628108-103320981	49	0.245	HRC,1KGphase3,Uk10K,GoNL	HRC	1	add,gen	add	2.68e-09	0.91	2.68e-09	0.91	Crohn's disease	rs6708413	3e-16	Liu JZ	26192919	0.104
Allergic Rhinitis	rs2160203	2	102960824	A	G	chr2:102628108-103320981	49	0.245	HRC,1KGphase3,Uk10K,GoNL	HRC	1	add,gen	add	2.68e-09	0.91	2.68e-09	0.91	Celiac disease	rs990171	1e-16	Trynka G	22057235	0.104
Allergic Rhinitis	rs2160203	2	102960824	A	G	chr2:102628108-103320981	49	0.245	HRC,1KGphase3,Uk10K,GoNL	HRC	1	add,gen	add	2.68e-09	0.91	2.68e-09	0.91	Lymphocyte counts	rs990171	6e-16	Astle WJ	27863252	0.104
Allergic Rhinitis	rs2160203	2	102960824	A	G	chr2:102628108-103320981	49	0.245	HRC,1KGphase3,Uk10K,GoNL	HRC	1	add,gen	add	2.68e-09	0.91	2.68e-09	0.91	Gut microbiota (bacterial taxa)	rs79387448	8e-11	Wang J	27723756	0.012
Allergic Rhinitis	rs2399472	3	112911615	C	T	chr3:112660798-113161614	3	0.073	HRC,1KGphase3,Uk10K,GoNL	HRC	1	add,rec	add	1.55e-08	1.17	1.55e-08	1.17	Sum eosinophil basophil counts	rs1032726	3e-10	Astle WJ	27863252	0.003
Allergic Rhinitis	rs2399472	3	112911615	C	T	chr3:112660798-113161614	3	0.073	HRC,1KGphase3,Uk10K,GoNL	HRC	1	add,rec	add	1.55e-08	1.17	1.55e-08	1.17	Eosinophil counts	rs1032726	1e-11	Astle WJ	27863252	0.003
Allergic Rhinitis	rs2399472	3	112911615	C	T	chr3:112660798-113161614	3	0.073	HRC,1KGphase3,Uk10K,GoNL	HRC	1	add,rec	add	1.55e-08	1.17	1.55e-08	1.17	Idiopathic dilated Cardiovascular Diseaseiomyopathy	rs1846594	4e-09	Xu H	29495422	0.212
Allergic Rhinitis	rs2399472	3	112911615	C	T	chr3:112660798-113161614	3	0.073	HRC,1KGphase3,Uk10K,GoNL	HRC	1	add,rec	add	1.55e-08	1.17	1.55e-08	1.17	Blood protein levels	rs73235147	1e-13	Emilsson V	30072576	0
Allergic Rhinitis	rs13166760	5	110424583	C	T	chr5:110155675-110717752	38	0.454	HRC,1KGphase3,Uk10K,GoNL	1kgphase3	0.99	add,gen	add	5.62e-10	0.92	5.62e-10	0.92	Allergic sensitization	rs10056340	5e-14	Bonnelykke K	23817571	NA
Allergic Rhinitis	rs13166760	5	110424583	C	T	chr5:110155675-110717752	38	0.454	HRC,1KGphase3,Uk10K,GoNL	1kgphase3	0.99	add,gen	add	5.62e-10	0.92	5.62e-10	0.92	Mortality in heart failure	rs9885413	3e-09	Smith JG	27149122	0
Allergic Rhinitis	rs13166760	5	110424583	C	T	chr5:110155675-110717752	38	0.454	HRC,1KGphase3,Uk10K,GoNL	1kgphase3	0.99	add,gen	add	5.62e-10	0.92	5.62e-10	0.92	Eosinophil counts	rs1837253	2e-22	Astle WJ	27863252	0.011
Allergic Rhinitis	rs13166760	5	110424583	C	T	chr5:110155675-110717752	38	0.454	HRC,1KGphase3,Uk10K,GoNL	1kgphase3	0.99	add,gen	add	5.62e-10	0.92	5.62e-10	0.92	Asthma	rs1837253	3e-31	Pickrell JK	27182965	0.011
Allergic Rhinitis	rs13166760	5	110424583	C	T	chr5:110155675-110717752	38	0.454	HRC,1KGphase3,Uk10K,GoNL	1kgphase3	0.99	add,gen	add	5.62e-10	0.92	5.62e-10	0.92	Eosinophilic esophagitis (pediatric)	rs3806932	3e-09	Rothenberg ME	20208534	0.945
Allergic Rhinitis	rs13166760	5	110424583	C	T	chr5:110155675-110717752	38	0.454	HRC,1KGphase3,Uk10K,GoNL	1kgphase3	0.99	add,gen	add	5.62e-10	0.92	5.62e-10	0.92	Eosinophilic esophagitis	rs252716	4e-14	Sleiman PM	25407941	0.663
Allergic Rhinitis	rs13166760	5	110424583	C	T	chr5:110155675-110717752	38	0.454	HRC,1KGphase3,Uk10K,GoNL	1kgphase3	0.99	add,gen	add	5.62e-10	0.92	5.62e-10	0.92	Neutrophil percentage of granulocytes	rs10045577	4e-17	Astle WJ	27863252	0.196
Allergic Rhinitis	rs13166760	5	110424583	C	T	chr5:110155675-110717752	38	0.454	HRC,1KGphase3,Uk10K,GoNL	1kgphase3	0.99	add,gen	add	5.62e-10	0.92	5.62e-10	0.92	Eosinophil percentage of white cells	rs10045577	3e-22	Astle WJ	27863252	0.196
Allergic Rhinitis	rs13166760	5	110424583	C	T	chr5:110155675-110717752	38	0.454	HRC,1KGphase3,Uk10K,GoNL	1kgphase3	0.99	add,gen	add	5.62e-10	0.92	5.62e-10	0.92	Eosinophil percentage of granulocytes	rs10045577	3e-19	Astle WJ	27863252	0.196
Allergic Rhinitis	rs13166760	5	110424583	C	T	chr5:110155675-110717752	38	0.454	HRC,1KGphase3,Uk10K,GoNL	1kgphase3	0.99	add,gen	add	5.62e-10	0.92	5.62e-10	0.92	Sum eosinophil basophil counts	rs79881201	1e-22	Astle WJ	27863252	0.501
Allergic Rhinitis	rs13166760	5	110424583	C	T	chr5:110155675-110717752	38	0.454	HRC,1KGphase3,Uk10K,GoNL	1kgphase3	0.99	add,gen	add	5.62e-10	0.92	5.62e-10	0.92	Self-reported allergy	rs1438673	2e-20	Hinds DA	23817569	0.834
Allergic Rhinitis	rs13166760	5	110424583	C	T	chr5:110155675-110717752	38	0.454	HRC,1KGphase3,Uk10K,GoNL	1kgphase3	0.99	add,gen	add	5.62e-10	0.92	5.62e-10	0.92	Allergic rhinitis	rs1438673	3e-26	Waage J	30013184	0.834
Allergic Rhinitis	rs13166760	5	110424583	C	T	chr5:110155675-110717752	38	0.454	HRC,1KGphase3,Uk10K,GoNL	1kgphase3	0.99	add,gen	add	5.62e-10	0.92	5.62e-10	0.92	Asthma and hay fever	rs1438673	3e-11	Ferreira MA	24388013	0.834
Allergic Rhinitis	rs13166760	5	110424583	C	T	chr5:110155675-110717752	38	0.454	HRC,1KGphase3,Uk10K,GoNL	1kgphase3	0.99	add,gen	add	5.62e-10	0.92	5.62e-10	0.92	Allergy	rs1438673	3e-17	Pickrell JK	27182965	0.834
Allergic Rhinitis	rs13166760	5	110424583	C	T	chr5:110155675-110717752	38	0.454	HRC,1KGphase3,Uk10K,GoNL	1kgphase3	0.99	add,gen	add	5.62e-10	0.92	5.62e-10	0.92	Allergic disease (Asthma, hay fever or eczema)	rs6594499	5e-46	Ferreira MA	29083406	0.826
Allergic Rhinitis	rs13166760	5	110424583	C	T	chr5:110155675-110717752	38	0.454	HRC,1KGphase3,Uk10K,GoNL	1kgphase3	0.99	add,gen	add	5.62e-10	0.92	5.62e-10	0.92	Self-reported math ability	rs10073038	3e-09	Lee JJ	30038396	0.307
Allergic Rhinitis	rs13166760	5	110424583	C	T	chr5:110155675-110717752	38	0.454	HRC,1KGphase3,Uk10K,GoNL	1kgphase3	0.99	add,gen	add	5.62e-10	0.92	5.62e-10	0.92	Self-reported math ability (MTAG)	rs10073038	2e-08	Lee JJ	30038396	0.307
Allergic Rhinitis	rs10112506	8	13164746	A	G	chr8:12914746-13426301	5	0.39	HRC,1KGphase3,Uk10K,GoNL	HRC	1	dom	dom	1.54e-08	0.89	8.61e-06	0.94	Emphysema imaging phenotypes	rs74834049	6e-10	Cho MH	26030696	0.011
Allergic Rhinitis	rs10112506	8	13164746	A	G	chr8:12914746-13426301	5	0.39	HRC,1KGphase3,Uk10K,GoNL	HRC	1	dom	dom	1.54e-08	0.89	8.61e-06	0.94	Fractional exhaled nitric oxide (childhood)	rs2016444	1e-12	van der Valk RJ	24315451	0.014
Allergic Rhinitis	rs10112506	8	13164746	A	G	chr8:12914746-13426301	5	0.39	HRC,1KGphase3,Uk10K,GoNL	HRC	1	dom	dom	1.54e-08	0.89	8.61e-06	0.94	Heel bone mineral density	rs77040936	4e-10	Kim SK	30048462	0.015
Allergic Rhinitis	rs10112506	8	13164746	A	G	chr8:12914746-13426301	5	0.39	HRC,1KGphase3,Uk10K,GoNL	HRC	1	dom	dom	1.54e-08	0.89	8.61e-06	0.94	Intraocular pressure	rs1160554	4e-08	Gao XR	29617998	0.004
Allergic Rhinitis	rs10112506	8	13164746	A	G	chr8:12914746-13426301	5	0.39	HRC,1KGphase3,Uk10K,GoNL	HRC	1	dom	dom	1.54e-08	0.89	8.61e-06	0.94	Cerebrospinal fluid AB1-42 levels	rs7822459	4e-08	Liu C	30319691	0
Asthma	rs252716	5	110425063	G	C	chr5:110154999-110714007	15	0.43	HRC,1KGphase3,Uk10K,GoNL	1kgphase3	0.99	add,gen	add	3.53e-09	1.1	3.53e-09	1.1	Allergic sensitization	rs10056340	5e-14	Bonnelykke K	23817571	NA
Asthma	rs252716	5	110425063	G	C	chr5:110154999-110714007	15	0.43	HRC,1KGphase3,Uk10K,GoNL	1kgphase3	0.99	add,gen	add	3.53e-09	1.1	3.53e-09	1.1	Mortality in heart failure	rs9885413	3e-09	Smith JG	27149122	0.002
Asthma	rs252716	5	110425063	G	C	chr5:110154999-110714007	15	0.43	HRC,1KGphase3,Uk10K,GoNL	1kgphase3	0.99	add,gen	add	3.53e-09	1.1	3.53e-09	1.1	Eosinophil counts	rs1837253	2e-22	Astle WJ	27863252	0.034
Asthma	rs252716	5	110425063	G	C	chr5:110154999-110714007	15	0.43	HRC,1KGphase3,Uk10K,GoNL	1kgphase3	0.99	add,gen	add	3.53e-09	1.1	3.53e-09	1.1	Asthma	rs1837253	3e-31	Pickrell JK	27182965	0.034
Asthma	rs252716	5	110425063	G	C	chr5:110154999-110714007	15	0.43	HRC,1KGphase3,Uk10K,GoNL	1kgphase3	0.99	add,gen	add	3.53e-09	1.1	3.53e-09	1.1	Eosinophilic esophagitis (pediatric)	rs3806932	3e-09	Rothenberg ME	20208534	0.624
Asthma	rs252716	5	110425063	G	C	chr5:110154999-110714007	15	0.43	HRC,1KGphase3,Uk10K,GoNL	1kgphase3	0.99	add,gen	add	3.53e-09	1.1	3.53e-09	1.1	Eosinophilic esophagitis	rs252716	4e-14	Sleiman PM	25407941	NA
Asthma	rs252716	5	110425063	G	C	chr5:110154999-110714007	15	0.43	HRC,1KGphase3,Uk10K,GoNL	1kgphase3	0.99	add,gen	add	3.53e-09	1.1	3.53e-09	1.1	Neutrophil percentage of granulocytes	rs10045577	4e-17	Astle WJ	27863252	0.13
Asthma	rs252716	5	110425063	G	C	chr5:110154999-110714007	15	0.43	HRC,1KGphase3,Uk10K,GoNL	1kgphase3	0.99	add,gen	add	3.53e-09	1.1	3.53e-09	1.1	Eosinophil percentage of granulocytes	rs10045577	3e-19	Astle WJ	27863252	0.13
Asthma	rs252716	5	110425063	G	C	chr5:110154999-110714007	15	0.43	HRC,1KGphase3,Uk10K,GoNL	1kgphase3	0.99	add,gen	add	3.53e-09	1.1	3.53e-09	1.1	Eosinophil percentage of white cells	rs10045577	3e-22	Astle WJ	27863252	0.13
Asthma	rs252716	5	110425063	G	C	chr5:110154999-110714007	15	0.43	HRC,1KGphase3,Uk10K,GoNL	1kgphase3	0.99	add,gen	add	3.53e-09	1.1	3.53e-09	1.1	Sum eosinophil basophil counts	rs79881201	1e-22	Astle WJ	27863252	0.747
Asthma	rs252716	5	110425063	G	C	chr5:110154999-110714007	15	0.43	HRC,1KGphase3,Uk10K,GoNL	1kgphase3	0.99	add,gen	add	3.53e-09	1.1	3.53e-09	1.1	Allergic rhinitis	rs1438673	3e-26	Waage J	30013184	0.533
Asthma	rs252716	5	110425063	G	C	chr5:110154999-110714007	15	0.43	HRC,1KGphase3,Uk10K,GoNL	1kgphase3	0.99	add,gen	add	3.53e-09	1.1	3.53e-09	1.1	Asthma and hay fever	rs1438673	3e-11	Ferreira MA	24388013	0.533
Asthma	rs252716	5	110425063	G	C	chr5:110154999-110714007	15	0.43	HRC,1KGphase3,Uk10K,GoNL	1kgphase3	0.99	add,gen	add	3.53e-09	1.1	3.53e-09	1.1	Allergy	rs1438673	3e-17	Pickrell JK	27182965	0.533
Asthma	rs252716	5	110425063	G	C	chr5:110154999-110714007	15	0.43	HRC,1KGphase3,Uk10K,GoNL	1kgphase3	0.99	add,gen	add	3.53e-09	1.1	3.53e-09	1.1	Self-reported allergy	rs1438673	2e-20	Hinds DA	23817569	0.533
Asthma	rs252716	5	110425063	G	C	chr5:110154999-110714007	15	0.43	HRC,1KGphase3,Uk10K,GoNL	1kgphase3	0.99	add,gen	add	3.53e-09	1.1	3.53e-09	1.1	Allergic disease (Asthma, hay fever or eczema)	rs6594499	5e-46	Ferreira MA	29083406	0.526
Asthma	rs252716	5	110425063	G	C	chr5:110154999-110714007	15	0.43	HRC,1KGphase3,Uk10K,GoNL	1kgphase3	0.99	add,gen	add	3.53e-09	1.1	3.53e-09	1.1	Self-reported math ability	rs10073038	3e-09	Lee JJ	30038396	0.283
Asthma	rs252716	5	110425063	G	C	chr5:110154999-110714007	15	0.43	HRC,1KGphase3,Uk10K,GoNL	1kgphase3	0.99	add,gen	add	3.53e-09	1.1	3.53e-09	1.1	Self-reported math ability (MTAG)	rs10073038	2e-08	Lee JJ	30038396	0.283
Asthma	rs154073	5	137858067	C	T	chr5:137594274-138147173	8	0.429	HRC,1KGphase3,Uk10K,GoNL	uk10k	1	rec,gen	rec	4.23e-09	1.18	6.06e-08	1.09	Menarche (age at onset)	rs17171818	9e-14	Perry JR	25231870	0.08
Asthma	rs154073	5	137858067	C	T	chr5:137594274-138147173	8	0.429	HRC,1KGphase3,Uk10K,GoNL	uk10k	1	rec,gen	rec	4.23e-09	1.18	6.06e-08	1.09	Response to radiotherapy in prostate Cancer (toxicity, urinary frequency)	rs17599026	4e-08	Kerns SL	27515689	0.086
Asthma	rs154073	5	137858067	C	T	chr5:137594274-138147173	8	0.429	HRC,1KGphase3,Uk10K,GoNL	uk10k	1	rec,gen	rec	4.23e-09	1.18	6.06e-08	1.09	Autism spectrum disorder or schizophrenia	rs3849046	2e-09	Anney RJL	28540026	0.842
Asthma	rs154073	5	137858067	C	T	chr5:137594274-138147173	8	0.429	HRC,1KGphase3,Uk10K,GoNL	uk10k	1	rec,gen	rec	4.23e-09	1.18	6.06e-08	1.09	Schizophrenia	rs13169274	7e-10	Pardinas AF	29483656	0.813
Asthma	rs9272521	6	32606479	G	A	chr6:32090070-32927911	2006	0.437	HRC,1KGphase3,Uk10K,GoNL	1kgphase3	0.84	add,dom,rec,gen,het	add	6.43e-15	1.15	6.43e-15	1.15	Monocyte count	rs5875374	2e-39	Astle WJ	27863252	0.149
Asthma	rs9272521	6	32606479	G	A	chr6:32090070-32927911	2006	0.437	HRC,1KGphase3,Uk10K,GoNL	1kgphase3	0.84	add,dom,rec,gen,het	add	6.43e-15	1.15	6.43e-15	1.15	Pneumonia	rs4947257	1e-12	Tian C	28928442	NA
Asthma	rs9272521	6	32606479	G	A	chr6:32090070-32927911	2006	0.437	HRC,1KGphase3,Uk10K,GoNL	1kgphase3	0.84	add,dom,rec,gen,het	add	6.43e-15	1.15	6.43e-15	1.15	Skin and soft tissue Staphylococcus aureus infection	rs115231074	5e-08	DeLorenze GN	26450422	NA
Asthma	rs9272521	6	32606479	G	A	chr6:32090070-32927911	2006	0.437	HRC,1KGphase3,Uk10K,GoNL	1kgphase3	0.84	add,dom,rec,gen,het	add	6.43e-15	1.15	6.43e-15	1.15	Staphylococcus aureus infection	rs115231074	1e-10	DeLorenze GN	26450422	NA
Asthma	rs9272521	6	32606479	G	A	chr6:32090070-32927911	2006	0.437	HRC,1KGphase3,Uk10K,GoNL	1kgphase3	0.84	add,dom,rec,gen,het	add	6.43e-15	1.15	6.43e-15	1.15	Heart rate response to exercise	rs9270779	1e-08	Ramirez J	29769521	NA
Asthma	rs9272521	6	32606479	G	A	chr6:32090070-32927911	2006	0.437	HRC,1KGphase3,Uk10K,GoNL	1kgphase3	0.84	add,dom,rec,gen,het	add	6.43e-15	1.15	6.43e-15	1.15	Vasculitis associated with antineutrophil cytoplasmic antibody reactive to myeloperoxidase	rs7454108	5e-25	Merkel PA	28029757	NA
Asthma	rs9272521	6	32606479	G	A	chr6:32090070-32927911	2006	0.437	HRC,1KGphase3,Uk10K,GoNL	1kgphase3	0.84	add,dom,rec,gen,het	add	6.43e-15	1.15	6.43e-15	1.15	IgG glycosylation	rs1049110	2e-08	Lauc G	23382691	NA
Asthma	rs9272521	6	32606479	G	A	chr6:32090070-32927911	2006	0.437	HRC,1KGphase3,Uk10K,GoNL	1kgphase3	0.84	add,dom,rec,gen,het	add	6.43e-15	1.15	6.43e-15	1.15	Rosacea symptom severity	rs57390839	2e-15	Aponte JL	29771307	0.001
Asthma	rs9272521	6	32606479	G	A	chr6:32090070-32927911	2006	0.437	HRC,1KGphase3,Uk10K,GoNL	1kgphase3	0.84	add,dom,rec,gen,het	add	6.43e-15	1.15	6.43e-15	1.15	Neuroticism	rs204893	1e-12	Luciano M	29255261	0.052
Asthma	rs9272521	6	32606479	G	A	chr6:32090070-32927911	2006	0.437	HRC,1KGphase3,Uk10K,GoNL	1kgphase3	0.84	add,dom,rec,gen,het	add	6.43e-15	1.15	6.43e-15	1.15	Sarcoidosis (Lofgren's syndrome)	rs3130288	4e-66	Rivera NV	26651848	0.002
Asthma	rs9272521	6	32606479	G	A	chr6:32090070-32927911	2006	0.437	HRC,1KGphase3,Uk10K,GoNL	1kgphase3	0.84	add,dom,rec,gen,het	add	6.43e-15	1.15	6.43e-15	1.15	Intraocular pressure	rs3134963	3e-10	Gao XR	29617998	0.074
Asthma	rs9272521	6	32606479	G	A	chr6:32090070-32927911	2006	0.437	HRC,1KGphase3,Uk10K,GoNL	1kgphase3	0.84	add,dom,rec,gen,het	add	6.43e-15	1.15	6.43e-15	1.15	Serum total protein level	rs204999	4e-11	Franceschini N	23022100	0.107
Asthma	rs9272521	6	32606479	G	A	chr6:32090070-32927911	2006	0.437	HRC,1KGphase3,Uk10K,GoNL	1kgphase3	0.84	add,dom,rec,gen,het	add	6.43e-15	1.15	6.43e-15	1.15	Serum total cholesterol levels	chr6:32153409	9e-09	Davis JP	29084231	NA
Asthma	rs9272521	6	32606479	G	A	chr6:32090070-32927911	2006	0.437	HRC,1KGphase3,Uk10K,GoNL	1kgphase3	0.84	add,dom,rec,gen,het	add	6.43e-15	1.15	6.43e-15	1.15	Phospholipid levels (plasma)	rs1061808	8e-10	Demirkan A	22359512	0.092
Asthma	rs9272521	6	32606479	G	A	chr6:32090070-32927911	2006	0.437	HRC,1KGphase3,Uk10K,GoNL	1kgphase3	0.84	add,dom,rec,gen,het	add	6.43e-15	1.15	6.43e-15	1.15	Advanced glycation end-product levels	rs41268928	3e-16	Maruthur NM	26083729	0.037
Asthma	rs9272521	6	32606479	G	A	chr6:32090070-32927911	2006	0.437	HRC,1KGphase3,Uk10K,GoNL	1kgphase3	0.84	add,dom,rec,gen,het	add	6.43e-15	1.15	6.43e-15	1.15	Pulmonary function (smoking interaction)	rs2070600	1e-21	Hancock DB	23284291	0.032
Asthma	rs9272521	6	32606479	G	A	chr6:32090070-32927911	2006	0.437	HRC,1KGphase3,Uk10K,GoNL	1kgphase3	0.84	add,dom,rec,gen,het	add	6.43e-15	1.15	6.43e-15	1.15	Percentage gas trapping	rs2070600	4e-09	Cho MH	26030696	0.032
Asthma	rs9272521	6	32606479	G	A	chr6:32090070-32927911	2006	0.437	HRC,1KGphase3,Uk10K,GoNL	1kgphase3	0.84	add,dom,rec,gen,het	add	6.43e-15	1.15	6.43e-15	1.15	Pulmonary function	rs2070600	3e-15	Repapi E	20010834	0.032
Asthma	rs9272521	6	32606479	G	A	chr6:32090070-32927911	2006	0.437	HRC,1KGphase3,Uk10K,GoNL	1kgphase3	0.84	add,dom,rec,gen,het	add	6.43e-15	1.15	6.43e-15	1.15	Emphysema imaging phenotypes	rs2070600	5e-09	Cho MH	26030696	0.032
Asthma	rs9272521	6	32606479	G	A	chr6:32090070-32927911	2006	0.437	HRC,1KGphase3,Uk10K,GoNL	1kgphase3	0.84	add,dom,rec,gen,het	add	6.43e-15	1.15	6.43e-15	1.15	Lung function (FEV1/FVC)	rs2070600	3e-25	Wain LV	28166213	0.032
Asthma	rs9272521	6	32606479	G	A	chr6:32090070-32927911	2006	0.437	HRC,1KGphase3,Uk10K,GoNL	1kgphase3	0.84	add,dom,rec,gen,het	add	6.43e-15	1.15	6.43e-15	1.15	Chronic obstructive pulmonary disease	rs2070600	6e-10	Hobbs BD	28166215	0.032
Asthma	rs9272521	6	32606479	G	A	chr6:32090070-32927911	2006	0.437	HRC,1KGphase3,Uk10K,GoNL	1kgphase3	0.84	add,dom,rec,gen,het	add	6.43e-15	1.15	6.43e-15	1.15	Response to Pazopanib in Cancer (hepatotoxicity)	rs1800625	8e-09	Xu CF	26546620	0.032
Asthma	rs9272521	6	32606479	G	A	chr6:32090070-32927911	2006	0.437	HRC,1KGphase3,Uk10K,GoNL	1kgphase3	0.84	add,dom,rec,gen,het	add	6.43e-15	1.15	6.43e-15	1.15	Clozapine-induced agranulocytosis/granulocytopenia in treatment-resistant schizophrenia	rs1800625	3e-09	Saito T	26876947	0.032
Asthma	rs9272521	6	32606479	G	A	chr6:32090070-32927911	2006	0.437	HRC,1KGphase3,Uk10K,GoNL	1kgphase3	0.84	add,dom,rec,gen,het	add	6.43e-15	1.15	6.43e-15	1.15	Moderate to vigorous physical activity levels	rs169504	5e-11	Klimentidis YC	29899525	0.003
Asthma	rs9272521	6	32606479	G	A	chr6:32090070-32927911	2006	0.437	HRC,1KGphase3,Uk10K,GoNL	1kgphase3	0.84	add,dom,rec,gen,het	add	6.43e-15	1.15	6.43e-15	1.15	Advanced age-related macular degeneration	rs114254831	9e-12	Fritsche LG	26691988	0.075
Asthma	rs9272521	6	32606479	G	A	chr6:32090070-32927911	2006	0.437	HRC,1KGphase3,Uk10K,GoNL	1kgphase3	0.84	add,dom,rec,gen,het	add	6.43e-15	1.15	6.43e-15	1.15	Atopic dermatitis	rs176095	8e-20	Hirota T	23042114	0.046
Asthma	rs9272521	6	32606479	G	A	chr6:32090070-32927911	2006	0.437	HRC,1KGphase3,Uk10K,GoNL	1kgphase3	0.84	add,dom,rec,gen,het	add	6.43e-15	1.15	6.43e-15	1.15	Cerebrospinal fluid biomarker levels	rs2269420	3e-09	Sasayama D	28031287	NA
Asthma	rs9272521	6	32606479	G	A	chr6:32090070-32927911	2006	0.437	HRC,1KGphase3,Uk10K,GoNL	1kgphase3	0.84	add,dom,rec,gen,het	add	6.43e-15	1.15	6.43e-15	1.15	Age-related macular degeneration	rs2071277	2e-11	Cipriani V	22694956	0.023
Asthma	rs9272521	6	32606479	G	A	chr6:32090070-32927911	2006	0.437	HRC,1KGphase3,Uk10K,GoNL	1kgphase3	0.84	add,dom,rec,gen,het	add	6.43e-15	1.15	6.43e-15	1.15	Joint mobility (Beighton score)	rs431722	2e-12	Pickrell JK	27182965	0.064
Asthma	rs9272521	6	32606479	G	A	chr6:32090070-32927911	2006	0.437	HRC,1KGphase3,Uk10K,GoNL	1kgphase3	0.84	add,dom,rec,gen,het	add	6.43e-15	1.15	6.43e-15	1.15	Circulating myeloperoxidase levels (serum)	rs3134931	1e-08	Reiner AP	23620142	0.011
Asthma	rs9272521	6	32606479	G	A	chr6:32090070-32927911	2006	0.437	HRC,1KGphase3,Uk10K,GoNL	1kgphase3	0.84	add,dom,rec,gen,het	add	6.43e-15	1.15	6.43e-15	1.15	Aspartate aminotransferase levels	rs115695709	3e-16	Kanai M	29403010	0.008
Asthma	rs9272521	6	32606479	G	A	chr6:32090070-32927911	2006	0.437	HRC,1KGphase3,Uk10K,GoNL	1kgphase3	0.84	add,dom,rec,gen,het	add	6.43e-15	1.15	6.43e-15	1.15	Migraine	rs140002913	4e-08	Gormley P	27322543	0.006
Asthma	rs9272521	6	32606479	G	A	chr6:32090070-32927911	2006	0.437	HRC,1KGphase3,Uk10K,GoNL	1kgphase3	0.84	add,dom,rec,gen,het	add	6.43e-15	1.15	6.43e-15	1.15	High light scatter reticulocyte percentage of red cells	rs507778	1e-24	Astle WJ	27863252	0.005
Asthma	rs9272521	6	32606479	G	A	chr6:32090070-32927911	2006	0.437	HRC,1KGphase3,Uk10K,GoNL	1kgphase3	0.84	add,dom,rec,gen,het	add	6.43e-15	1.15	6.43e-15	1.15	High light scatter reticulocyte count	rs507778	2e-29	Astle WJ	27863252	0.005
Asthma	rs9272521	6	32606479	G	A	chr6:32090070-32927911	2006	0.437	HRC,1KGphase3,Uk10K,GoNL	1kgphase3	0.84	add,dom,rec,gen,het	add	6.43e-15	1.15	6.43e-15	1.15	Waist-to-hip ratio adjusted for BMI in active individuals	rs3130320	6e-09	Graff M	28448500	0.04
Asthma	rs9272521	6	32606479	G	A	chr6:32090070-32927911	2006	0.437	HRC,1KGphase3,Uk10K,GoNL	1kgphase3	0.84	add,dom,rec,gen,het	add	6.43e-15	1.15	6.43e-15	1.15	Lymphocyte counts	rs2022542	2e-52	Astle WJ	27863252	0.052
Asthma	rs9272521	6	32606479	G	A	chr6:32090070-32927911	2006	0.437	HRC,1KGphase3,Uk10K,GoNL	1kgphase3	0.84	add,dom,rec,gen,het	add	6.43e-15	1.15	6.43e-15	1.15	Triglyceride levels in very small VLDL	chr6:32331002	5e-08	Davis JP	29084231	NA
Asthma	rs9272521	6	32606479	G	A	chr6:32090070-32927911	2006	0.437	HRC,1KGphase3,Uk10K,GoNL	1kgphase3	0.84	add,dom,rec,gen,het	add	6.43e-15	1.15	6.43e-15	1.15	Lumiracoxib-related liver injury	rs3129900	7e-25	Singer JB	20639878	0.078
Asthma	rs9272521	6	32606479	G	A	chr6:32090070-32927911	2006	0.437	HRC,1KGphase3,Uk10K,GoNL	1kgphase3	0.84	add,dom,rec,gen,het	add	6.43e-15	1.15	6.43e-15	1.15	Hepatitis C induced liver cirrhosis	rs910049	9e-11	Urabe Y	23321320	0.001
Asthma	rs9272521	6	32606479	G	A	chr6:32090070-32927911	2006	0.437	HRC,1KGphase3,Uk10K,GoNL	1kgphase3	0.84	add,dom,rec,gen,het	add	6.43e-15	1.15	6.43e-15	1.15	Arthritis (juvenile idiopathic)	rs2395148	2e-10	Behrens EM	18576341	0
Asthma	rs9272521	6	32606479	G	A	chr6:32090070-32927911	2006	0.437	HRC,1KGphase3,Uk10K,GoNL	1kgphase3	0.84	add,dom,rec,gen,het	add	6.43e-15	1.15	6.43e-15	1.15	Mixed cellularity Hodgkin lymphoma	rs13196329	3e-14	Sud A	29196614	0.004
Asthma	rs9272521	6	32606479	G	A	chr6:32090070-32927911	2006	0.437	HRC,1KGphase3,Uk10K,GoNL	1kgphase3	0.84	add,dom,rec,gen,het	add	6.43e-15	1.15	6.43e-15	1.15	Lactate dehydrogenase levels	rs116316977	9e-14	Kanai M	29403010	0.021
Asthma	rs9272521	6	32606479	G	A	chr6:32090070-32927911	2006	0.437	HRC,1KGphase3,Uk10K,GoNL	1kgphase3	0.84	add,dom,rec,gen,het	add	6.43e-15	1.15	6.43e-15	1.15	Coronary heart disease	rs9268402	3e-15	Lu X	22751097	0.104
Asthma	rs9272521	6	32606479	G	A	chr6:32090070-32927911	2006	0.437	HRC,1KGphase3,Uk10K,GoNL	1kgphase3	0.84	add,dom,rec,gen,het	add	6.43e-15	1.15	6.43e-15	1.15	Fibrinogen levels	rs12528797	9e-09	de Vries PS	28107422	0.062
Asthma	rs9272521	6	32606479	G	A	chr6:32090070-32927911	2006	0.437	HRC,1KGphase3,Uk10K,GoNL	1kgphase3	0.84	add,dom,rec,gen,het	add	6.43e-15	1.15	6.43e-15	1.15	Waist-to-hip ratio adjusted for BMI (joint analysis for main effect and physical activity interaction)	rs2894254	9e-09	Graff M	28448500	0.002
Asthma	rs9272521	6	32606479	G	A	chr6:32090070-32927911	2006	0.437	HRC,1KGphase3,Uk10K,GoNL	1kgphase3	0.84	add,dom,rec,gen,het	add	6.43e-15	1.15	6.43e-15	1.15	Tonsillectomy	rs28732201	6e-16	Tian C	28928442	0.046
Asthma	rs9272521	6	32606479	G	A	chr6:32090070-32927911	2006	0.437	HRC,1KGphase3,Uk10K,GoNL	1kgphase3	0.84	add,dom,rec,gen,het	add	6.43e-15	1.15	6.43e-15	1.15	Waist-to-hip ratio adjusted for BMI	rs4424066	7e-14	Winkler TW	26426971	0.057
Asthma	rs9272521	6	32606479	G	A	chr6:32090070-32927911	2006	0.437	HRC,1KGphase3,Uk10K,GoNL	1kgphase3	0.84	add,dom,rec,gen,het	add	6.43e-15	1.15	6.43e-15	1.15	Sarcoidosis	rs2076530	3e-11	Hofmann S	22936702	0.053
Asthma	rs9272521	6	32606479	G	A	chr6:32090070-32927911	2006	0.437	HRC,1KGphase3,Uk10K,GoNL	1kgphase3	0.84	add,dom,rec,gen,het	add	6.43e-15	1.15	6.43e-15	1.15	Lung adenocarcinoma	rs3817963	3e-10	Shiraishi K	22797724	0.23
Asthma	rs9272521	6	32606479	G	A	chr6:32090070-32927911	2006	0.437	HRC,1KGphase3,Uk10K,GoNL	1kgphase3	0.84	add,dom,rec,gen,het	add	6.43e-15	1.15	6.43e-15	1.15	EGFR mutation-positive lung adenocarcinoma	rs3817963	1e-16	Shiraishi K	27501781	0.23
Asthma	rs9272521	6	32606479	G	A	chr6:32090070-32927911	2006	0.437	HRC,1KGphase3,Uk10K,GoNL	1kgphase3	0.84	add,dom,rec,gen,het	add	6.43e-15	1.15	6.43e-15	1.15	Serum alkaline phosphatase levels	rs144391488	1e-10	Kanai M	29403010	0.062
Asthma	rs9272521	6	32606479	G	A	chr6:32090070-32927911	2006	0.437	HRC,1KGphase3,Uk10K,GoNL	1kgphase3	0.84	add,dom,rec,gen,het	add	6.43e-15	1.15	6.43e-15	1.15	Hemoglobin	rs146109634	2e-08	Kanai M	29403010	0.06
Asthma	rs9272521	6	32606479	G	A	chr6:32090070-32927911	2006	0.437	HRC,1KGphase3,Uk10K,GoNL	1kgphase3	0.84	add,dom,rec,gen,het	add	6.43e-15	1.15	6.43e-15	1.15	Marginal zone lymphoma	rs9461741	4e-15	Vijai J	25569183	0.001
Asthma	rs9272521	6	32606479	G	A	chr6:32090070-32927911	2006	0.437	HRC,1KGphase3,Uk10K,GoNL	1kgphase3	0.84	add,dom,rec,gen,het	add	6.43e-15	1.15	6.43e-15	1.15	Knee osteoarthritis	rs10947262	5e-09	Nakajima M	20305777	0.002
Asthma	rs9272521	6	32606479	G	A	chr6:32090070-32927911	2006	0.437	HRC,1KGphase3,Uk10K,GoNL	1kgphase3	0.84	add,dom,rec,gen,het	add	6.43e-15	1.15	6.43e-15	1.15	Waist-to-hip ratio adjusted for BMI (joint analysis main effects and smoking interaction)	rs7759742	1e-08	Justice AE	28443625	0.09
Asthma	rs9272521	6	32606479	G	A	chr6:32090070-32927911	2006	0.437	HRC,1KGphase3,Uk10K,GoNL	1kgphase3	0.84	add,dom,rec,gen,het	add	6.43e-15	1.15	6.43e-15	1.15	Waist-to-hip ratio adjusted for BMI (adjusted for smoking behaviour)	rs7759742	1e-09	Justice AE	28443625	0.09
Asthma	rs9272521	6	32606479	G	A	chr6:32090070-32927911	2006	0.437	HRC,1KGphase3,Uk10K,GoNL	1kgphase3	0.84	add,dom,rec,gen,het	add	6.43e-15	1.15	6.43e-15	1.15	Waist-to-hip ratio adjusted for body mass index	rs7759742	2e-11	Shungin D	25673412	0.09
Asthma	rs9272521	6	32606479	G	A	chr6:32090070-32927911	2006	0.437	HRC,1KGphase3,Uk10K,GoNL	1kgphase3	0.84	add,dom,rec,gen,het	add	6.43e-15	1.15	6.43e-15	1.15	Waist-to-hip ratio adjusted for BMI x sex x age interaction (4df test)	rs7759742	2e-12	Winkler TW	26426971	0.09
Asthma	rs9272521	6	32606479	G	A	chr6:32090070-32927911	2006	0.437	HRC,1KGphase3,Uk10K,GoNL	1kgphase3	0.84	add,dom,rec,gen,het	add	6.43e-15	1.15	6.43e-15	1.15	Thionamide-induced agranulocytosis in Graves' disease	rs116869525	1e-08	Chen PL	26151496	0.002
Asthma	rs9272521	6	32606479	G	A	chr6:32090070-32927911	2006	0.437	HRC,1KGphase3,Uk10K,GoNL	1kgphase3	0.84	add,dom,rec,gen,het	add	6.43e-15	1.15	6.43e-15	1.15	Shingles	rs9268557	4e-15	Tian C	28928442	0.022
Asthma	rs9272521	6	32606479	G	A	chr6:32090070-32927911	2006	0.437	HRC,1KGphase3,Uk10K,GoNL	1kgphase3	0.84	add,dom,rec,gen,het	add	6.43e-15	1.15	6.43e-15	1.15	Hepatitis B vaccine response	rs3135363	7e-22	Png E	21764829	0.011
Asthma	rs9272521	6	32606479	G	A	chr6:32090070-32927911	2006	0.437	HRC,1KGphase3,Uk10K,GoNL	1kgphase3	0.84	add,dom,rec,gen,het	add	6.43e-15	1.15	6.43e-15	1.15	Idiopathic inflammatory myopathy	rs3129843	9e-133	Rothwell S	26362759	0.002
Asthma	rs9272521	6	32606479	G	A	chr6:32090070-32927911	2006	0.437	HRC,1KGphase3,Uk10K,GoNL	1kgphase3	0.84	add,dom,rec,gen,het	add	6.43e-15	1.15	6.43e-15	1.15	Dermatomyositis or juvenile dermatomyositis	rs3129843	2e-48	Rothwell S	26362759	0.002
Asthma	rs9272521	6	32606479	G	A	chr6:32090070-32927911	2006	0.437	HRC,1KGphase3,Uk10K,GoNL	1kgphase3	0.84	add,dom,rec,gen,het	add	6.43e-15	1.15	6.43e-15	1.15	Prostate Cancer	rs3129859	1e-12	Schumacher FR	29892016	0.092
Asthma	rs9272521	6	32606479	G	A	chr6:32090070-32927911	2006	0.437	HRC,1KGphase3,Uk10K,GoNL	1kgphase3	0.84	add,dom,rec,gen,het	add	6.43e-15	1.15	6.43e-15	1.15	Acute-on-chronic liver failure in hepatitis B	rs3129859	7e-19	Tan W	28130311	0.092
Asthma	rs9272521	6	32606479	G	A	chr6:32090070-32927911	2006	0.437	HRC,1KGphase3,Uk10K,GoNL	1kgphase3	0.84	add,dom,rec,gen,het	add	6.43e-15	1.15	6.43e-15	1.15	Blood protein levels	rs28732213	4e-80	Sun BB	29875488	0.041
Asthma	rs9272521	6	32606479	G	A	chr6:32090070-32927911	2006	0.437	HRC,1KGphase3,Uk10K,GoNL	1kgphase3	0.84	add,dom,rec,gen,het	add	6.43e-15	1.15	6.43e-15	1.15	Response to hepatitis B vaccine	rs2395179	5e-14	Nishida N	29534301	0.153
Asthma	rs9272521	6	32606479	G	A	chr6:32090070-32927911	2006	0.437	HRC,1KGphase3,Uk10K,GoNL	1kgphase3	0.84	add,dom,rec,gen,het	add	6.43e-15	1.15	6.43e-15	1.15	Perceived unattractiveness to mosquitoes	rs9268659	2e-09	Jones AV	28199695	0.069
Asthma	rs9272521	6	32606479	G	A	chr6:32090070-32927911	2006	0.437	HRC,1KGphase3,Uk10K,GoNL	1kgphase3	0.84	add,dom,rec,gen,het	add	6.43e-15	1.15	6.43e-15	1.15	Chloride levels	rs116817194	3e-08	Kanai M	29403010	0.237
Asthma	rs9272521	6	32606479	G	A	chr6:32090070-32927911	2006	0.437	HRC,1KGphase3,Uk10K,GoNL	1kgphase3	0.84	add,dom,rec,gen,het	add	6.43e-15	1.15	6.43e-15	1.15	Cholesterol, total	rs3177928	1e-21	Willer CJ	24097068	0.031
Asthma	rs9272521	6	32606479	G	A	chr6:32090070-32927911	2006	0.437	HRC,1KGphase3,Uk10K,GoNL	1kgphase3	0.84	add,dom,rec,gen,het	add	6.43e-15	1.15	6.43e-15	1.15	LDL cholesterol levels	rs3177928	5e-17	Spracklen CN	28334899	0.031
Asthma	rs9272521	6	32606479	G	A	chr6:32090070-32927911	2006	0.437	HRC,1KGphase3,Uk10K,GoNL	1kgphase3	0.84	add,dom,rec,gen,het	add	6.43e-15	1.15	6.43e-15	1.15	IgA nephropathy	rs7763262	2e-38	Kiryluk K	25305756	0.151
Asthma	rs9272521	6	32606479	G	A	chr6:32090070-32927911	2006	0.437	HRC,1KGphase3,Uk10K,GoNL	1kgphase3	0.84	add,dom,rec,gen,het	add	6.43e-15	1.15	6.43e-15	1.15	Systemic juvenile idiopathic arthritis	rs41291794	4e-15	Ombrello MJ	27927641	0.001
Asthma	rs9272521	6	32606479	G	A	chr6:32090070-32927911	2006	0.437	HRC,1KGphase3,Uk10K,GoNL	1kgphase3	0.84	add,dom,rec,gen,het	add	6.43e-15	1.15	6.43e-15	1.15	Cardiovascular Diseaseiometabolic and hematological traits	rs113164910	4e-54	Iotchkova V	27668658	0.149
Asthma	rs9272521	6	32606479	G	A	chr6:32090070-32927911	2006	0.437	HRC,1KGphase3,Uk10K,GoNL	1kgphase3	0.84	add,dom,rec,gen,het	add	6.43e-15	1.15	6.43e-15	1.15	Itch intensity from mosquito bite adjusted by bite size	rs1548306	9e-14	Jones AV	28199695	0.146
Asthma	rs9272521	6	32606479	G	A	chr6:32090070-32927911	2006	0.437	HRC,1KGphase3,Uk10K,GoNL	1kgphase3	0.84	add,dom,rec,gen,het	add	6.43e-15	1.15	6.43e-15	1.15	Itch intensity from mosquito bite	rs1548306	5e-29	Jones AV	28199695	0.146
Asthma	rs9272521	6	32606479	G	A	chr6:32090070-32927911	2006	0.437	HRC,1KGphase3,Uk10K,GoNL	1kgphase3	0.84	add,dom,rec,gen,het	add	6.43e-15	1.15	6.43e-15	1.15	Hodgkin's lymphoma	rs6903608	3e-50	Enciso-Mora V	21037568	0.086
Asthma	rs9272521	6	32606479	G	A	chr6:32090070-32927911	2006	0.437	HRC,1KGphase3,Uk10K,GoNL	1kgphase3	0.84	add,dom,rec,gen,het	add	6.43e-15	1.15	6.43e-15	1.15	Vogt-Koyanagi-Harada syndrome	rs114800139	1e-119	Hou S	25108386	0.346
Asthma	rs9272521	6	32606479	G	A	chr6:32090070-32927911	2006	0.437	HRC,1KGphase3,Uk10K,GoNL	1kgphase3	0.84	add,dom,rec,gen,het	add	6.43e-15	1.15	6.43e-15	1.15	Frontotemporal dementia	rs9268856	6e-09	Ferrari R	24943344	0.026
Asthma	rs9272521	6	32606479	G	A	chr6:32090070-32927911	2006	0.437	HRC,1KGphase3,Uk10K,GoNL	1kgphase3	0.84	add,dom,rec,gen,het	add	6.43e-15	1.15	6.43e-15	1.15	Giant cell arteritis	rs9268905	2e-54	Carmona FD	28041642	0.424
Asthma	rs9272521	6	32606479	G	A	chr6:32090070-32927911	2006	0.437	HRC,1KGphase3,Uk10K,GoNL	1kgphase3	0.84	add,dom,rec,gen,het	add	6.43e-15	1.15	6.43e-15	1.15	Antinuclear antibody levels	rs2395185	1e-11	Terao C	25186300	0.424
Asthma	rs9272521	6	32606479	G	A	chr6:32090070-32927911	2006	0.437	HRC,1KGphase3,Uk10K,GoNL	1kgphase3	0.84	add,dom,rec,gen,het	add	6.43e-15	1.15	6.43e-15	1.15	Tuberculosis	rs2894257	8e-36	Tian C	28928442	0.48
Asthma	rs9272521	6	32606479	G	A	chr6:32090070-32927911	2006	0.437	HRC,1KGphase3,Uk10K,GoNL	1kgphase3	0.84	add,dom,rec,gen,het	add	6.43e-15	1.15	6.43e-15	1.15	Lung disease severity in cystic fibrosis	rs117230773	2e-09	Corvol H	26417704	0.423
Asthma	rs9272521	6	32606479	G	A	chr6:32090070-32927911	2006	0.437	HRC,1KGphase3,Uk10K,GoNL	1kgphase3	0.84	add,dom,rec,gen,het	add	6.43e-15	1.15	6.43e-15	1.15	Body mass index	rs183975233	8e-16	Akiyama M	28892062	0.424
Asthma	rs9272521	6	32606479	G	A	chr6:32090070-32927911	2006	0.437	HRC,1KGphase3,Uk10K,GoNL	1kgphase3	0.84	add,dom,rec,gen,het	add	6.43e-15	1.15	6.43e-15	1.15	Nodular sclerosis Hodgkin lymphoma	rs9269081	2e-39	Sud A	29196614	0.075
Asthma	rs9272521	6	32606479	G	A	chr6:32090070-32927911	2006	0.437	HRC,1KGphase3,Uk10K,GoNL	1kgphase3	0.84	add,dom,rec,gen,het	add	6.43e-15	1.15	6.43e-15	1.15	Follicular lymphoma	rs12195582	5e-100	Skibola CF	25279986	0.147
Asthma	rs9272521	6	32606479	G	A	chr6:32090070-32927911	2006	0.437	HRC,1KGphase3,Uk10K,GoNL	1kgphase3	0.84	add,dom,rec,gen,het	add	6.43e-15	1.15	6.43e-15	1.15	C-reactive protein levels or HDL-cholesterol levels (pleiotropy)	rs9378212	7e-10	Ligthart S	27286809	0.153
Asthma	rs9272521	6	32606479	G	A	chr6:32090070-32927911	2006	0.437	HRC,1KGphase3,Uk10K,GoNL	1kgphase3	0.84	add,dom,rec,gen,het	add	6.43e-15	1.15	6.43e-15	1.15	Sarcoidosis (non-Lofgren's syndrome)	rs1964995	3e-32	Rivera NV	26651848	0.149
Asthma	rs9272521	6	32606479	G	A	chr6:32090070-32927911	2006	0.437	HRC,1KGphase3,Uk10K,GoNL	1kgphase3	0.84	add,dom,rec,gen,het	add	6.43e-15	1.15	6.43e-15	1.15	Sarcoidosis (non-Lofgren's syndrome without extrapulmonary manifestations)	rs1964995	4e-15	Rivera NV	26651848	0.149
Asthma	rs9272521	6	32606479	G	A	chr6:32090070-32927911	2006	0.437	HRC,1KGphase3,Uk10K,GoNL	1kgphase3	0.84	add,dom,rec,gen,het	add	6.43e-15	1.15	6.43e-15	1.15	White blood cell count	rs5020946	1e-94	Astle WJ	27863252	0.154
Asthma	rs9272521	6	32606479	G	A	chr6:32090070-32927911	2006	0.437	HRC,1KGphase3,Uk10K,GoNL	1kgphase3	0.84	add,dom,rec,gen,het	add	6.43e-15	1.15	6.43e-15	1.15	Rheumatoid arthritis (rheumatoid factor and/or anti-cyclic citrullinated peptide seropositive)	rs9269234	6e-16	Saxena R	28118524	0.017
Asthma	rs9272521	6	32606479	G	A	chr6:32090070-32927911	2006	0.437	HRC,1KGphase3,Uk10K,GoNL	1kgphase3	0.84	add,dom,rec,gen,het	add	6.43e-15	1.15	6.43e-15	1.15	Reticulocyte fraction of red cells	rs112062732	3e-30	Astle WJ	27863252	0.061
Asthma	rs9272521	6	32606479	G	A	chr6:32090070-32927911	2006	0.437	HRC,1KGphase3,Uk10K,GoNL	1kgphase3	0.84	add,dom,rec,gen,het	add	6.43e-15	1.15	6.43e-15	1.15	Self-rated health	rs76380179	6e-10	Harris SE	27864402	0.142
Asthma	rs9272521	6	32606479	G	A	chr6:32090070-32927911	2006	0.437	HRC,1KGphase3,Uk10K,GoNL	1kgphase3	0.84	add,dom,rec,gen,het	add	6.43e-15	1.15	6.43e-15	1.15	Late-onset myasthenia gravis	rs111945767	3e-17	Seldin MF	26562150	0.018
Asthma	rs9272521	6	32606479	G	A	chr6:32090070-32927911	2006	0.437	HRC,1KGphase3,Uk10K,GoNL	1kgphase3	0.84	add,dom,rec,gen,het	add	6.43e-15	1.15	6.43e-15	1.15	Very small VLDL particle concentration	chr6:32571483	1e-08	Davis JP	29084231	NA
Asthma	rs9272521	6	32606479	G	A	chr6:32090070-32927911	2006	0.437	HRC,1KGphase3,Uk10K,GoNL	1kgphase3	0.84	add,dom,rec,gen,het	add	6.43e-15	1.15	6.43e-15	1.15	Triglyceride levels in IDL	chr6:32582485	1e-09	Davis JP	29084231	NA
Asthma	rs9272521	6	32606479	G	A	chr6:32090070-32927911	2006	0.437	HRC,1KGphase3,Uk10K,GoNL	1kgphase3	0.84	add,dom,rec,gen,het	add	6.43e-15	1.15	6.43e-15	1.15	Reticulocyte count	rs9270493	1e-46	Astle WJ	27863252	0.003
Asthma	rs9272521	6	32606479	G	A	chr6:32090070-32927911	2006	0.437	HRC,1KGphase3,Uk10K,GoNL	1kgphase3	0.84	add,dom,rec,gen,het	add	6.43e-15	1.15	6.43e-15	1.15	Hand grip strength	rs2760975	5e-12	Tikkanen E	29691431	0.126
Asthma	rs9272521	6	32606479	G	A	chr6:32090070-32927911	2006	0.437	HRC,1KGphase3,Uk10K,GoNL	1kgphase3	0.84	add,dom,rec,gen,het	add	6.43e-15	1.15	6.43e-15	1.15	High density lipoprotein cholesterol levels	rs28366301	8e-11	Kanai M	29403010	0.393
Asthma	rs9272521	6	32606479	G	A	chr6:32090070-32927911	2006	0.437	HRC,1KGphase3,Uk10K,GoNL	1kgphase3	0.84	add,dom,rec,gen,het	add	6.43e-15	1.15	6.43e-15	1.15	Childhood ear infection	rs4329147	1e-11	Pickrell JK	27182965	0.116
Asthma	rs9272521	6	32606479	G	A	chr6:32090070-32927911	2006	0.437	HRC,1KGphase3,Uk10K,GoNL	1kgphase3	0.84	add,dom,rec,gen,het	add	6.43e-15	1.15	6.43e-15	1.15	Epstein-Barr virus immune response (EBNA-1)	rs477515	3e-13	Rubicz R	23326239	0.401
Asthma	rs9272521	6	32606479	G	A	chr6:32090070-32927911	2006	0.437	HRC,1KGphase3,Uk10K,GoNL	1kgphase3	0.84	add,dom,rec,gen,het	add	6.43e-15	1.15	6.43e-15	1.15	Epstein Barr virus nuclear antigen 1 IgG levels	rs2516049	3e-20	Zhou Y	26819262	0.347
Asthma	rs9272521	6	32606479	G	A	chr6:32090070-32927911	2006	0.437	HRC,1KGphase3,Uk10K,GoNL	1kgphase3	0.84	add,dom,rec,gen,het	add	6.43e-15	1.15	6.43e-15	1.15	Neutralising antibody response to interferon beta therapy in multiple sclerosis (mean antibody levels)	rs2454138	5e-19	Buck D	29521573	0.347
Asthma	rs9272521	6	32606479	G	A	chr6:32090070-32927911	2006	0.437	HRC,1KGphase3,Uk10K,GoNL	1kgphase3	0.84	add,dom,rec,gen,het	add	6.43e-15	1.15	6.43e-15	1.15	Neutralising antibody response to interferon beta therapy in multiple sclerosis (area under the curve for the first two years)	rs2454138	8e-19	Buck D	29521573	0.347
Asthma	rs9272521	6	32606479	G	A	chr6:32090070-32927911	2006	0.437	HRC,1KGphase3,Uk10K,GoNL	1kgphase3	0.84	add,dom,rec,gen,het	add	6.43e-15	1.15	6.43e-15	1.15	Neutralising antibody response to interferon beta therapy in multiple sclerosis (maximum antibody levels)	rs2454138	1e-18	Buck D	29521573	0.347
Asthma	rs9272521	6	32606479	G	A	chr6:32090070-32927911	2006	0.437	HRC,1KGphase3,Uk10K,GoNL	1kgphase3	0.84	add,dom,rec,gen,het	add	6.43e-15	1.15	6.43e-15	1.15	Parkinson's disease	rs17425622	4e-17	Pickrell JK	27182965	0.141
Asthma	rs9272521	6	32606479	G	A	chr6:32090070-32927911	2006	0.437	HRC,1KGphase3,Uk10K,GoNL	1kgphase3	0.84	add,dom,rec,gen,het	add	6.43e-15	1.15	6.43e-15	1.15	Waist circumference adjusted for body mass index	rs615672	1e-08	Graff M	28448500	0.003
Asthma	rs9272521	6	32606479	G	A	chr6:32090070-32927911	2006	0.437	HRC,1KGphase3,Uk10K,GoNL	1kgphase3	0.84	add,dom,rec,gen,het	add	6.43e-15	1.15	6.43e-15	1.15	Total bilirubin levels	rs2647074	3e-10	Kanai M	29403010	0.003
Asthma	rs9272521	6	32606479	G	A	chr6:32090070-32927911	2006	0.437	HRC,1KGphase3,Uk10K,GoNL	1kgphase3	0.84	add,dom,rec,gen,het	add	6.43e-15	1.15	6.43e-15	1.15	Mixed cryoglobulinemia vasculitis in chronic hepatitis C infection	rs9461776	7e-09	Zignego AL	25030430	0.006
Asthma	rs9272521	6	32606479	G	A	chr6:32090070-32927911	2006	0.437	HRC,1KGphase3,Uk10K,GoNL	1kgphase3	0.84	add,dom,rec,gen,het	add	6.43e-15	1.15	6.43e-15	1.15	Leprosy	rs9271100	8e-95	Liu H	25642632	0.263
Asthma	rs9272521	6	32606479	G	A	chr6:32090070-32927911	2006	0.437	HRC,1KGphase3,Uk10K,GoNL	1kgphase3	0.84	add,dom,rec,gen,het	add	6.43e-15	1.15	6.43e-15	1.15	Narcolepsy (onset before 2009 H1N1 influenza pandemic)	rs9271117	6e-14	Han F	24204295	0.223
Asthma	rs9272521	6	32606479	G	A	chr6:32090070-32927911	2006	0.437	HRC,1KGphase3,Uk10K,GoNL	1kgphase3	0.84	add,dom,rec,gen,het	add	6.43e-15	1.15	6.43e-15	1.15	Rheumatoid arthritis (ACPA-positive)	rs660895	1e-300	Eyre S	23143596	0.125
Asthma	rs9272521	6	32606479	G	A	chr6:32090070-32927911	2006	0.437	HRC,1KGphase3,Uk10K,GoNL	1kgphase3	0.84	add,dom,rec,gen,het	add	6.43e-15	1.15	6.43e-15	1.15	Rheumatoid arthritis (ACPA-negative)	rs660895	2e-08	Eyre S	23143596	0.125
Asthma	rs9272521	6	32606479	G	A	chr6:32090070-32927911	2006	0.437	HRC,1KGphase3,Uk10K,GoNL	1kgphase3	0.84	add,dom,rec,gen,het	add	6.43e-15	1.15	6.43e-15	1.15	Rheumatoid arthritis	rs660895	1e-300	Eyre S	23143596	0.125
Asthma	rs9272521	6	32606479	G	A	chr6:32090070-32927911	2006	0.437	HRC,1KGphase3,Uk10K,GoNL	1kgphase3	0.84	add,dom,rec,gen,het	add	6.43e-15	1.15	6.43e-15	1.15	Chronic lymphocytic leukemia	rs9271176	3e-20	Law PJ	28165464	0.348
Asthma	rs9272521	6	32606479	G	A	chr6:32090070-32927911	2006	0.437	HRC,1KGphase3,Uk10K,GoNL	1kgphase3	0.84	add,dom,rec,gen,het	add	6.43e-15	1.15	6.43e-15	1.15	Alzheimer's disease or family history of Alzheimer's disease	rs9271192	7e-10	Marioni RE	29777097	0.263
Asthma	rs9272521	6	32606479	G	A	chr6:32090070-32927911	2006	0.437	HRC,1KGphase3,Uk10K,GoNL	1kgphase3	0.84	add,dom,rec,gen,het	add	6.43e-15	1.15	6.43e-15	1.15	Alzheimer's disease (late onset)	rs9271192	3e-12	Lambert JC	24162737	0.263
Asthma	rs9272521	6	32606479	G	A	chr6:32090070-32927911	2006	0.437	HRC,1KGphase3,Uk10K,GoNL	1kgphase3	0.84	add,dom,rec,gen,het	add	6.43e-15	1.15	6.43e-15	1.15	Glomerular filtration rate	rs117463603	2e-09	Kanai M	29403010	0.015
Asthma	rs9272521	6	32606479	G	A	chr6:32090070-32927911	2006	0.437	HRC,1KGphase3,Uk10K,GoNL	1kgphase3	0.84	add,dom,rec,gen,het	add	6.43e-15	1.15	6.43e-15	1.15	Lymphoma	rs4530903	3e-12	Vijai J	23349640	0.105
Asthma	rs9272521	6	32606479	G	A	chr6:32090070-32927911	2006	0.437	HRC,1KGphase3,Uk10K,GoNL	1kgphase3	0.84	add,dom,rec,gen,het	add	6.43e-15	1.15	6.43e-15	1.15	Neutralising antibody response to interferon beta therapy in multiple sclerosis (presence of antibodies)	rs522308	2e-15	Buck D	29521573	0.413
Asthma	rs9272521	6	32606479	G	A	chr6:32090070-32927911	2006	0.437	HRC,1KGphase3,Uk10K,GoNL	1kgphase3	0.84	add,dom,rec,gen,het	add	6.43e-15	1.15	6.43e-15	1.15	Neuromyelitis optica	rs28383224	6e-12	Estrada K	29769526	0.065
Asthma	rs9272521	6	32606479	G	A	chr6:32090070-32927911	2006	0.437	HRC,1KGphase3,Uk10K,GoNL	1kgphase3	0.84	add,dom,rec,gen,het	add	6.43e-15	1.15	6.43e-15	1.15	Ulcerative colitis or Crohn's disease	rs9271366	2e-70	Okada Y	21699788	0.101
Asthma	rs9272521	6	32606479	G	A	chr6:32090070-32927911	2006	0.437	HRC,1KGphase3,Uk10K,GoNL	1kgphase3	0.84	add,dom,rec,gen,het	add	6.43e-15	1.15	6.43e-15	1.15	Monocyte percentage of white cells	rs607929	4e-09	Astle WJ	27863252	0.077
Asthma	rs9272521	6	32606479	G	A	chr6:32090070-32927911	2006	0.437	HRC,1KGphase3,Uk10K,GoNL	1kgphase3	0.84	add,dom,rec,gen,het	add	6.43e-15	1.15	6.43e-15	1.15	Eosinophil percentage of white cells	rs28383314	7e-27	Astle WJ	27863252	0.042
Asthma	rs9272521	6	32606479	G	A	chr6:32090070-32927911	2006	0.437	HRC,1KGphase3,Uk10K,GoNL	1kgphase3	0.84	add,dom,rec,gen,het	add	6.43e-15	1.15	6.43e-15	1.15	Eosinophil counts	rs28383314	1e-60	Astle WJ	27863252	0.042
Asthma	rs9272521	6	32606479	G	A	chr6:32090070-32927911	2006	0.437	HRC,1KGphase3,Uk10K,GoNL	1kgphase3	0.84	add,dom,rec,gen,het	add	6.43e-15	1.15	6.43e-15	1.15	Sum eosinophil basophil counts	rs28383314	9e-64	Astle WJ	27863252	0.042
Asthma	rs9272521	6	32606479	G	A	chr6:32090070-32927911	2006	0.437	HRC,1KGphase3,Uk10K,GoNL	1kgphase3	0.84	add,dom,rec,gen,het	add	6.43e-15	1.15	6.43e-15	1.15	Mean corpuscular volume	chr6:32620184	3e-11	Astle WJ	27863252	NA
Asthma	rs9272521	6	32606479	G	A	chr6:32090070-32927911	2006	0.437	HRC,1KGphase3,Uk10K,GoNL	1kgphase3	0.84	add,dom,rec,gen,het	add	6.43e-15	1.15	6.43e-15	1.15	Total cholesterol levels	rs35062987	2e-39	Klarin D	30275531	0.176
Asthma	rs9272521	6	32606479	G	A	chr6:32090070-32927911	2006	0.437	HRC,1KGphase3,Uk10K,GoNL	1kgphase3	0.84	add,dom,rec,gen,het	add	6.43e-15	1.15	6.43e-15	1.15	Parental lifespan	rs34831921	4e-08	Joshi PK	29030599	0.071
Asthma	rs9272521	6	32606479	G	A	chr6:32090070-32927911	2006	0.437	HRC,1KGphase3,Uk10K,GoNL	1kgphase3	0.84	add,dom,rec,gen,het	add	6.43e-15	1.15	6.43e-15	1.15	Sum neutrophil eosinophil counts	rs9271588	4e-66	Astle WJ	27863252	0.123
Asthma	rs9272521	6	32606479	G	A	chr6:32090070-32927911	2006	0.437	HRC,1KGphase3,Uk10K,GoNL	1kgphase3	0.84	add,dom,rec,gen,het	add	6.43e-15	1.15	6.43e-15	1.15	Neutrophil count	rs9271588	1e-58	Astle WJ	27863252	0.123
Asthma	rs9272521	6	32606479	G	A	chr6:32090070-32927911	2006	0.437	HRC,1KGphase3,Uk10K,GoNL	1kgphase3	0.84	add,dom,rec,gen,het	add	6.43e-15	1.15	6.43e-15	1.15	Sum basophil neutrophil counts	rs9271588	2e-58	Astle WJ	27863252	0.123
Asthma	rs9272521	6	32606479	G	A	chr6:32090070-32927911	2006	0.437	HRC,1KGphase3,Uk10K,GoNL	1kgphase3	0.84	add,dom,rec,gen,het	add	6.43e-15	1.15	6.43e-15	1.15	Granulocyte count	rs9271588	2e-66	Astle WJ	27863252	0.123
Asthma	rs9272521	6	32606479	G	A	chr6:32090070-32927911	2006	0.437	HRC,1KGphase3,Uk10K,GoNL	1kgphase3	0.84	add,dom,rec,gen,het	add	6.43e-15	1.15	6.43e-15	1.15	Myeloid white cell count	rs9271588	9e-68	Astle WJ	27863252	0.123
Asthma	rs9272521	6	32606479	G	A	chr6:32090070-32927911	2006	0.437	HRC,1KGphase3,Uk10K,GoNL	1kgphase3	0.84	add,dom,rec,gen,het	add	6.43e-15	1.15	6.43e-15	1.15	Hemoglobin concentration	chr6:32623434	1e-32	Astle WJ	27863252	NA
Asthma	rs9272521	6	32606479	G	A	chr6:32090070-32927911	2006	0.437	HRC,1KGphase3,Uk10K,GoNL	1kgphase3	0.84	add,dom,rec,gen,het	add	6.43e-15	1.15	6.43e-15	1.15	Vitiligo	rs9271597	3e-89	Jin Y	27723757	0.213
Asthma	rs9272521	6	32606479	G	A	chr6:32090070-32927911	2006	0.437	HRC,1KGphase3,Uk10K,GoNL	1kgphase3	0.84	add,dom,rec,gen,het	add	6.43e-15	1.15	6.43e-15	1.15	Multiple sclerosis (OCB status)	rs9271640	2e-20	Mero IL	23472185	0.083
Asthma	rs9272521	6	32606479	G	A	chr6:32090070-32927911	2006	0.437	HRC,1KGphase3,Uk10K,GoNL	1kgphase3	0.84	add,dom,rec,gen,het	add	6.43e-15	1.15	6.43e-15	1.15	Oligoclonal band status in multiple sclerosis	rs9271640; rs3135388; rs3957148	4e-15	Goris A	25616667	0.083
Asthma	rs9272521	6	32606479	G	A	chr6:32090070-32927911	2006	0.437	HRC,1KGphase3,Uk10K,GoNL	1kgphase3	0.84	add,dom,rec,gen,het	add	6.43e-15	1.15	6.43e-15	1.15	Nasopharyngeal carcinoma	rs28421666	2e-18	Bei JX	20512145	0
Asthma	rs9272521	6	32606479	G	A	chr6:32090070-32927911	2006	0.437	HRC,1KGphase3,Uk10K,GoNL	1kgphase3	0.84	add,dom,rec,gen,het	add	6.43e-15	1.15	6.43e-15	1.15	Parental longevity (combined parental attained age, Martingale residuals)	rs28383322	5e-11	Pilling LC	29227965	0.043
Asthma	rs9272521	6	32606479	G	A	chr6:32090070-32927911	2006	0.437	HRC,1KGphase3,Uk10K,GoNL	1kgphase3	0.84	add,dom,rec,gen,het	add	6.43e-15	1.15	6.43e-15	1.15	Parental longevity (mother's attained age)	rs28383322	4e-09	Pilling LC	29227965	0.043
Asthma	rs9272521	6	32606479	G	A	chr6:32090070-32927911	2006	0.437	HRC,1KGphase3,Uk10K,GoNL	1kgphase3	0.84	add,dom,rec,gen,het	add	6.43e-15	1.15	6.43e-15	1.15	Leishmaniasis (visceral)	rs9271858	3e-17	Fakiola M	23291585	0.093
Asthma	rs9272521	6	32606479	G	A	chr6:32090070-32927911	2006	0.437	HRC,1KGphase3,Uk10K,GoNL	1kgphase3	0.84	add,dom,rec,gen,het	add	6.43e-15	1.15	6.43e-15	1.15	Neutrophil percentage of white cells	rs9271925	3e-09	Astle WJ	27863252	0.14
Asthma	rs9272521	6	32606479	G	A	chr6:32090070-32927911	2006	0.437	HRC,1KGphase3,Uk10K,GoNL	1kgphase3	0.84	add,dom,rec,gen,het	add	6.43e-15	1.15	6.43e-15	1.15	Plantar warts	rs9272050	1e-30	Tian C	28928442	0.001
Asthma	rs9272521	6	32606479	G	A	chr6:32090070-32927911	2006	0.437	HRC,1KGphase3,Uk10K,GoNL	1kgphase3	0.84	add,dom,rec,gen,het	add	6.43e-15	1.15	6.43e-15	1.15	Response to interferon beta therapy	rs9272105	4e-10	Weber F	21502966	0.128
Asthma	rs9272521	6	32606479	G	A	chr6:32090070-32927911	2006	0.437	HRC,1KGphase3,Uk10K,GoNL	1kgphase3	0.84	add,dom,rec,gen,het	add	6.43e-15	1.15	6.43e-15	1.15	Hepatocellular carcinoma	rs9272105	5e-22	Li S	22807686	0.128
Asthma	rs9272521	6	32606479	G	A	chr6:32090070-32927911	2006	0.437	HRC,1KGphase3,Uk10K,GoNL	1kgphase3	0.84	add,dom,rec,gen,het	add	6.43e-15	1.15	6.43e-15	1.15	Antineutrophil cytoplasmic antibody-associated vasculitis	rs35242582	6e-23	Merkel PA	28029757	0.235
Asthma	rs9272521	6	32606479	G	A	chr6:32090070-32927911	2006	0.437	HRC,1KGphase3,Uk10K,GoNL	1kgphase3	0.84	add,dom,rec,gen,het	add	6.43e-15	1.15	6.43e-15	1.15	Multiple sclerosis	rs3104373	1e-234	Andlauer TF	27386562	0.097
Asthma	rs9272521	6	32606479	G	A	chr6:32090070-32927911	2006	0.437	HRC,1KGphase3,Uk10K,GoNL	1kgphase3	0.84	add,dom,rec,gen,het	add	6.43e-15	1.15	6.43e-15	1.15	Creatinine levels	rs115151282	2e-10	Kanai M	29403010	0.143
Asthma	rs9272521	6	32606479	G	A	chr6:32090070-32927911	2006	0.437	HRC,1KGphase3,Uk10K,GoNL	1kgphase3	0.84	add,dom,rec,gen,het	add	6.43e-15	1.15	6.43e-15	1.15	Triglycerides	rs13214992	3e-29	Klarin D	30275531	0.033
Asthma	rs9272521	6	32606479	G	A	chr6:32090070-32927911	2006	0.437	HRC,1KGphase3,Uk10K,GoNL	1kgphase3	0.84	add,dom,rec,gen,het	add	6.43e-15	1.15	6.43e-15	1.15	Cervical Cancer	rs9272143	3e-22	Chen D	23482656	0.133
Asthma	rs9272521	6	32606479	G	A	chr6:32090070-32927911	2006	0.437	HRC,1KGphase3,Uk10K,GoNL	1kgphase3	0.84	add,dom,rec,gen,het	add	6.43e-15	1.15	6.43e-15	1.15	Selective IgA deficiency	rs116041786	3e-92	Bronson PG	27723758	0.001
Asthma	rs9272521	6	32606479	G	A	chr6:32090070-32927911	2006	0.437	HRC,1KGphase3,Uk10K,GoNL	1kgphase3	0.84	add,dom,rec,gen,het	add	6.43e-15	1.15	6.43e-15	1.15	Asthma	rs3104367	1e-40	Pickrell JK	27182965	0.508
Asthma	rs9272521	6	32606479	G	A	chr6:32090070-32927911	2006	0.437	HRC,1KGphase3,Uk10K,GoNL	1kgphase3	0.84	add,dom,rec,gen,het	add	6.43e-15	1.15	6.43e-15	1.15	Type 1 diabetes	rs9272346	5e-134	Wellcome Trust Case Control Consortium	17554300	0.481
Asthma	rs9272521	6	32606479	G	A	chr6:32090070-32927911	2006	0.437	HRC,1KGphase3,Uk10K,GoNL	1kgphase3	0.84	add,dom,rec,gen,het	add	6.43e-15	1.15	6.43e-15	1.15	Epstein-Barr virus immune response (multivariate analysis)	rs9272371	6e-21	Sallah N	29868224	0.183
Asthma	rs9272521	6	32606479	G	A	chr6:32090070-32927911	2006	0.437	HRC,1KGphase3,Uk10K,GoNL	1kgphase3	0.84	add,dom,rec,gen,het	add	6.43e-15	1.15	6.43e-15	1.15	Epstein Barr virus nuclear antigen 1 IgG seropositivity	rs9272371	4e-10	Sallah N	29868224	0.183
Asthma	rs9272521	6	32606479	G	A	chr6:32090070-32927911	2006	0.437	HRC,1KGphase3,Uk10K,GoNL	1kgphase3	0.84	add,dom,rec,gen,het	add	6.43e-15	1.15	6.43e-15	1.15	Autoimmune hepatitis type-1	rs2187668	2e-78	de Boer YS	24768677	0
Asthma	rs9272521	6	32606479	G	A	chr6:32090070-32927911	2006	0.437	HRC,1KGphase3,Uk10K,GoNL	1kgphase3	0.84	add,dom,rec,gen,het	add	6.43e-15	1.15	6.43e-15	1.15	Collagenous colitis	rs2187668	2e-11	Westerlind H	26525574	0
Asthma	rs9272521	6	32606479	G	A	chr6:32090070-32927911	2006	0.437	HRC,1KGphase3,Uk10K,GoNL	1kgphase3	0.84	add,dom,rec,gen,het	add	6.43e-15	1.15	6.43e-15	1.15	Immunoglobulin A	rs2187668	2e-33	Ferreira RC	20694011	0
Asthma	rs9272521	6	32606479	G	A	chr6:32090070-32927911	2006	0.437	HRC,1KGphase3,Uk10K,GoNL	1kgphase3	0.84	add,dom,rec,gen,het	add	6.43e-15	1.15	6.43e-15	1.15	Celiac disease	rs2187668	1e-50	Dubois PC	20190752	0
Asthma	rs9272521	6	32606479	G	A	chr6:32090070-32927911	2006	0.437	HRC,1KGphase3,Uk10K,GoNL	1kgphase3	0.84	add,dom,rec,gen,het	add	6.43e-15	1.15	6.43e-15	1.15	Squamous cell lung carcinoma	rs74942078	3e-17	McKay JD	28604730	0
Asthma	rs9272521	6	32606479	G	A	chr6:32090070-32927911	2006	0.437	HRC,1KGphase3,Uk10K,GoNL	1kgphase3	0.84	add,dom,rec,gen,het	add	6.43e-15	1.15	6.43e-15	1.15	Sarcoidosis (Lofgren's syndrome vs non-Lofgren's syndrome)	rs2187668	5e-36	Rivera NV	26651848	0
Asthma	rs9272521	6	32606479	G	A	chr6:32090070-32927911	2006	0.437	HRC,1KGphase3,Uk10K,GoNL	1kgphase3	0.84	add,dom,rec,gen,het	add	6.43e-15	1.15	6.43e-15	1.15	Cutaneous lupus erythematosus	rs2187668	4e-10	Kunz M	25827949	0
Asthma	rs9272521	6	32606479	G	A	chr6:32090070-32927911	2006	0.437	HRC,1KGphase3,Uk10K,GoNL	1kgphase3	0.84	add,dom,rec,gen,het	add	6.43e-15	1.15	6.43e-15	1.15	Diastolic blood pressure	rs2187668	4e-11	Ehret GB	27618452	0
Asthma	rs9272521	6	32606479	G	A	chr6:32090070-32927911	2006	0.437	HRC,1KGphase3,Uk10K,GoNL	1kgphase3	0.84	add,dom,rec,gen,het	add	6.43e-15	1.15	6.43e-15	1.15	Idiopathic membranous nephropathy	rs2187668	8e-93	Stanescu HC	21323541	0
Asthma	rs9272521	6	32606479	G	A	chr6:32090070-32927911	2006	0.437	HRC,1KGphase3,Uk10K,GoNL	1kgphase3	0.84	add,dom,rec,gen,het	add	6.43e-15	1.15	6.43e-15	1.15	Lung Cancer	rs74942078	2e-18	McKay JD	28604730	0
Asthma	rs9272521	6	32606479	G	A	chr6:32090070-32927911	2006	0.437	HRC,1KGphase3,Uk10K,GoNL	1kgphase3	0.84	add,dom,rec,gen,het	add	6.43e-15	1.15	6.43e-15	1.15	Red blood cell count	rs9272535	6e-30	Astle WJ	27863252	0.001
Asthma	rs9272521	6	32606479	G	A	chr6:32090070-32927911	2006	0.437	HRC,1KGphase3,Uk10K,GoNL	1kgphase3	0.84	add,dom,rec,gen,het	add	6.43e-15	1.15	6.43e-15	1.15	Granulocyte percentage of myeloid white cells	rs9272544	8e-11	Astle WJ	27863252	0.144
Asthma	rs9272521	6	32606479	G	A	chr6:32090070-32927911	2006	0.437	HRC,1KGphase3,Uk10K,GoNL	1kgphase3	0.84	add,dom,rec,gen,het	add	6.43e-15	1.15	6.43e-15	1.15	Squamous cell carcinoma	rs4455710	2e-18	Asgari MM	26829030	0.004
Asthma	rs9272521	6	32606479	G	A	chr6:32090070-32927911	2006	0.437	HRC,1KGphase3,Uk10K,GoNL	1kgphase3	0.84	add,dom,rec,gen,het	add	6.43e-15	1.15	6.43e-15	1.15	Membranous nephropathy	rs9272729	2e-39	Sekula P	27333618	0
Asthma	rs9272521	6	32606479	G	A	chr6:32090070-32927911	2006	0.437	HRC,1KGphase3,Uk10K,GoNL	1kgphase3	0.84	add,dom,rec,gen,het	add	6.43e-15	1.15	6.43e-15	1.15	Hematocrit	rs9273039	1e-25	Astle WJ	27863252	0.013
Asthma	rs9272521	6	32606479	G	A	chr6:32090070-32927911	2006	0.437	HRC,1KGphase3,Uk10K,GoNL	1kgphase3	0.84	add,dom,rec,gen,het	add	6.43e-15	1.15	6.43e-15	1.15	Ulcerative colitis	rs6927022	5e-133	Jostins L	23128233	0.297
Asthma	rs9272521	6	32606479	G	A	chr6:32090070-32927911	2006	0.437	HRC,1KGphase3,Uk10K,GoNL	1kgphase3	0.84	add,dom,rec,gen,het	add	6.43e-15	1.15	6.43e-15	1.15	Neutrophil percentage of granulocytes	rs28798705	1e-14	Astle WJ	27863252	0.051
Asthma	rs9272521	6	32606479	G	A	chr6:32090070-32927911	2006	0.437	HRC,1KGphase3,Uk10K,GoNL	1kgphase3	0.84	add,dom,rec,gen,het	add	6.43e-15	1.15	6.43e-15	1.15	Anti-Epstein-Barr virus nuclear antigen (EBNA) IgG levels	rs74951723	3e-14	Scepanovic P	30053915	0.043
Asthma	rs9272521	6	32606479	G	A	chr6:32090070-32927911	2006	0.437	HRC,1KGphase3,Uk10K,GoNL	1kgphase3	0.84	add,dom,rec,gen,het	add	6.43e-15	1.15	6.43e-15	1.15	Eosinophil percentage of granulocytes	rs17613465	5e-12	Astle WJ	27863252	0.019
Asthma	rs9272521	6	32606479	G	A	chr6:32090070-32927911	2006	0.437	HRC,1KGphase3,Uk10K,GoNL	1kgphase3	0.84	add,dom,rec,gen,het	add	6.43e-15	1.15	6.43e-15	1.15	Pemphigus vulgaris	rs28483633	3e-35	Gao J	29857070	0.022
Asthma	rs9272521	6	32606479	G	A	chr6:32090070-32927911	2006	0.437	HRC,1KGphase3,Uk10K,GoNL	1kgphase3	0.84	add,dom,rec,gen,het	add	6.43e-15	1.15	6.43e-15	1.15	Narcolepsy (age of onset)	rs7744020	8e-09	Han F	24204295	0.19
Asthma	rs9272521	6	32606479	G	A	chr6:32090070-32927911	2006	0.437	HRC,1KGphase3,Uk10K,GoNL	1kgphase3	0.84	add,dom,rec,gen,het	add	6.43e-15	1.15	6.43e-15	1.15	Inflammatory bowel disease	rs113653754	3e-58	Liu JZ	26192919	0.127
Asthma	rs9272521	6	32606479	G	A	chr6:32090070-32927911	2006	0.437	HRC,1KGphase3,Uk10K,GoNL	1kgphase3	0.84	add,dom,rec,gen,het	add	6.43e-15	1.15	6.43e-15	1.15	Allergic sensitization	rs6906021	2e-12	Bonnelykke K	23817571	0.128
Asthma	rs9272521	6	32606479	G	A	chr6:32090070-32927911	2006	0.437	HRC,1KGphase3,Uk10K,GoNL	1kgphase3	0.84	add,dom,rec,gen,het	add	6.43e-15	1.15	6.43e-15	1.15	Self-reported allergy	rs6906021	7e-15	Hinds DA	23817569	0.128
Asthma	rs9272521	6	32606479	G	A	chr6:32090070-32927911	2006	0.437	HRC,1KGphase3,Uk10K,GoNL	1kgphase3	0.84	add,dom,rec,gen,het	add	6.43e-15	1.15	6.43e-15	1.15	Allergic disease (Asthma, hay fever or eczema)	rs34004019	4e-52	Ferreira MA	29083406	0.301
Asthma	rs9272521	6	32606479	G	A	chr6:32090070-32927911	2006	0.437	HRC,1KGphase3,Uk10K,GoNL	1kgphase3	0.84	add,dom,rec,gen,het	add	6.43e-15	1.15	6.43e-15	1.15	Allergy	rs34004019	3e-24	Pickrell JK	27182965	0.301
Asthma	rs9272521	6	32606479	G	A	chr6:32090070-32927911	2006	0.437	HRC,1KGphase3,Uk10K,GoNL	1kgphase3	0.84	add,dom,rec,gen,het	add	6.43e-15	1.15	6.43e-15	1.15	Allergic rhinitis	rs34004019	1e-30	Waage J	30013184	0.301
Asthma	rs9272521	6	32606479	G	A	chr6:32090070-32927911	2006	0.437	HRC,1KGphase3,Uk10K,GoNL	1kgphase3	0.84	add,dom,rec,gen,het	add	6.43e-15	1.15	6.43e-15	1.15	Hypothyroidism	rs9273370	5e-34	Pickrell JK	27182965	0.393
Asthma	rs9272521	6	32606479	G	A	chr6:32090070-32927911	2006	0.437	HRC,1KGphase3,Uk10K,GoNL	1kgphase3	0.84	add,dom,rec,gen,het	add	6.43e-15	1.15	6.43e-15	1.15	Asthma and hay fever	rs9273373	4e-14	Ferreira MA	24388013	0.49
Asthma	rs9272521	6	32606479	G	A	chr6:32090070-32927911	2006	0.437	HRC,1KGphase3,Uk10K,GoNL	1kgphase3	0.84	add,dom,rec,gen,het	add	6.43e-15	1.15	6.43e-15	1.15	Type 2 diabetes	rs1063355	4e-19	Xue A	30054458	0.495
Asthma	rs9272521	6	32606479	G	A	chr6:32090070-32927911	2006	0.437	HRC,1KGphase3,Uk10K,GoNL	1kgphase3	0.84	add,dom,rec,gen,het	add	6.43e-15	1.15	6.43e-15	1.15	Childhood steroid-sensitive nephrotic syndrome	rs1063348	9e-23	Debiec H	29903748	0.44
Asthma	rs9272521	6	32606479	G	A	chr6:32090070-32927911	2006	0.437	HRC,1KGphase3,Uk10K,GoNL	1kgphase3	0.84	add,dom,rec,gen,het	add	6.43e-15	1.15	6.43e-15	1.15	Scarlet fever	rs36205178	9e-14	Tian C	28928442	0.055
Asthma	rs9272521	6	32606479	G	A	chr6:32090070-32927911	2006	0.437	HRC,1KGphase3,Uk10K,GoNL	1kgphase3	0.84	add,dom,rec,gen,het	add	6.43e-15	1.15	6.43e-15	1.15	Lymphocyte percentage of white cells	rs9274235	4e-09	Astle WJ	27863252	0.241
Asthma	rs9272521	6	32606479	G	A	chr6:32090070-32927911	2006	0.437	HRC,1KGphase3,Uk10K,GoNL	1kgphase3	0.84	add,dom,rec,gen,het	add	6.43e-15	1.15	6.43e-15	1.15	Drug-induced liver injury (amoxicillin-clavulanate)	rs9274407	5e-14	Lucena MI	21570397	0.046
Asthma	rs9272521	6	32606479	G	A	chr6:32090070-32927911	2006	0.437	HRC,1KGphase3,Uk10K,GoNL	1kgphase3	0.84	add,dom,rec,gen,het	add	6.43e-15	1.15	6.43e-15	1.15	Autoimmune hepatitis in primary sclerosing cholangitis	rs3891175	5e-11	Alberts R	28779025	0.119
Asthma	rs9272521	6	32606479	G	A	chr6:32090070-32927911	2006	0.437	HRC,1KGphase3,Uk10K,GoNL	1kgphase3	0.84	add,dom,rec,gen,het	add	6.43e-15	1.15	6.43e-15	1.15	Lung function (FEV1)	rs114544105	9e-11	Wain LV	28166213	0.129
Asthma	rs9272521	6	32606479	G	A	chr6:32090070-32927911	2006	0.437	HRC,1KGphase3,Uk10K,GoNL	1kgphase3	0.84	add,dom,rec,gen,het	add	6.43e-15	1.15	6.43e-15	1.15	Schizophrenia	rs9274623	6e-19	Goes FS	26198764	0.122
Asthma	rs9272521	6	32606479	G	A	chr6:32090070-32927911	2006	0.437	HRC,1KGphase3,Uk10K,GoNL	1kgphase3	0.84	add,dom,rec,gen,het	add	6.43e-15	1.15	6.43e-15	1.15	Oral cavity and pharyngeal Cancer	rs3828805	3e-13	Lesseur C	27749845	0.191
Asthma	rs9272521	6	32606479	G	A	chr6:32090070-32927911	2006	0.437	HRC,1KGphase3,Uk10K,GoNL	1kgphase3	0.84	add,dom,rec,gen,het	add	6.43e-15	1.15	6.43e-15	1.15	Oropharynx Cancer	rs3828805	2e-12	Lesseur C	27749845	0.191
Asthma	rs9272521	6	32606479	G	A	chr6:32090070-32927911	2006	0.437	HRC,1KGphase3,Uk10K,GoNL	1kgphase3	0.84	add,dom,rec,gen,het	add	6.43e-15	1.15	6.43e-15	1.15	HDL cholesterol	rs116569761	4e-08	Surakka I	25961943	0.122
Asthma	rs9272521	6	32606479	G	A	chr6:32090070-32927911	2006	0.437	HRC,1KGphase3,Uk10K,GoNL	1kgphase3	0.84	add,dom,rec,gen,het	add	6.43e-15	1.15	6.43e-15	1.15	Lung Cancer in ever smokers	rs115819854	4e-12	McKay JD	28604730	0
Asthma	rs9272521	6	32606479	G	A	chr6:32090070-32927911	2006	0.437	HRC,1KGphase3,Uk10K,GoNL	1kgphase3	0.84	add,dom,rec,gen,het	add	6.43e-15	1.15	6.43e-15	1.15	Primary biliary cirrhosis	rs7774434	1e-48	Liu JZ	22961000	0.024
Asthma	rs9272521	6	32606479	G	A	chr6:32090070-32927911	2006	0.437	HRC,1KGphase3,Uk10K,GoNL	1kgphase3	0.84	add,dom,rec,gen,het	add	6.43e-15	1.15	6.43e-15	1.15	Primary biliary cholangitis	rs7774434	2e-56	Cordell HJ	26394269	0.024
Asthma	rs9272521	6	32606479	G	A	chr6:32090070-32927911	2006	0.437	HRC,1KGphase3,Uk10K,GoNL	1kgphase3	0.84	add,dom,rec,gen,het	add	6.43e-15	1.15	6.43e-15	1.15	Juvenile idiopathic arthritis (oligoarticular or rheumatoid factor-negative polyarticular)	rs7775055	3e-174	Hinks A	23603761	0
Asthma	rs9272521	6	32606479	G	A	chr6:32090070-32927911	2006	0.437	HRC,1KGphase3,Uk10K,GoNL	1kgphase3	0.84	add,dom,rec,gen,het	add	6.43e-15	1.15	6.43e-15	1.15	IgE grass sensitization	rs7775228	2e-09	Ramasamy A	22036096	0.099
Asthma	rs9272521	6	32606479	G	A	chr6:32090070-32927911	2006	0.437	HRC,1KGphase3,Uk10K,GoNL	1kgphase3	0.84	add,dom,rec,gen,het	add	6.43e-15	1.15	6.43e-15	1.15	Sj√∂gren's syndrome	rs115575857	8e-114	Lessard CJ	24097067	0
Asthma	rs9272521	6	32606479	G	A	chr6:32090070-32927911	2006	0.437	HRC,1KGphase3,Uk10K,GoNL	1kgphase3	0.84	add,dom,rec,gen,het	add	6.43e-15	1.15	6.43e-15	1.15	Immunoglobulin A vasculitis	rs9275260	3e-09	Lopez-Mejias R	28698626	0.037
Asthma	rs9272521	6	32606479	G	A	chr6:32090070-32927911	2006	0.437	HRC,1KGphase3,Uk10K,GoNL	1kgphase3	0.84	add,dom,rec,gen,het	add	6.43e-15	1.15	6.43e-15	1.15	High altitude adaptation	rs9275281	1e-10	Yang J	28373541	0.037
Asthma	rs9272521	6	32606479	G	A	chr6:32090070-32927911	2006	0.437	HRC,1KGphase3,Uk10K,GoNL	1kgphase3	0.84	add,dom,rec,gen,het	add	6.43e-15	1.15	6.43e-15	1.15	C-reactive protein levels or LDL-cholesterol levels (pleiotropy)	rs9275292	3e-08	Ligthart S	27286809	0.036
Asthma	rs9272521	6	32606479	G	A	chr6:32090070-32927911	2006	0.437	HRC,1KGphase3,Uk10K,GoNL	1kgphase3	0.84	add,dom,rec,gen,het	add	6.43e-15	1.15	6.43e-15	1.15	LDL cholesterol	rs13205804	3e-21	Klarin D	30275531	0.101
Asthma	rs9272521	6	32606479	G	A	chr6:32090070-32927911	2006	0.437	HRC,1KGphase3,Uk10K,GoNL	1kgphase3	0.84	add,dom,rec,gen,het	add	6.43e-15	1.15	6.43e-15	1.15	Immunoglobulin G index levels in multiple sclerosis	rs6457617	7e-17	Goris A	25616667	0.031
Asthma	rs9272521	6	32606479	G	A	chr6:32090070-32927911	2006	0.437	HRC,1KGphase3,Uk10K,GoNL	1kgphase3	0.84	add,dom,rec,gen,het	add	6.43e-15	1.15	6.43e-15	1.15	Graves' disease	rs6457617	7e-33	Chu X	21841780	0.031
Asthma	rs9272521	6	32606479	G	A	chr6:32090070-32927911	2006	0.437	HRC,1KGphase3,Uk10K,GoNL	1kgphase3	0.84	add,dom,rec,gen,het	add	6.43e-15	1.15	6.43e-15	1.15	Height	rs6457620	2e-16	Lango Allen H	20881960	0.032
Asthma	rs9272521	6	32606479	G	A	chr6:32090070-32927911	2006	0.437	HRC,1KGphase3,Uk10K,GoNL	1kgphase3	0.84	add,dom,rec,gen,het	add	6.43e-15	1.15	6.43e-15	1.15	HPV seropositivity	rs9357152	1e-14	Chen D	21896673	0.061
Asthma	rs9272521	6	32606479	G	A	chr6:32090070-32927911	2006	0.437	HRC,1KGphase3,Uk10K,GoNL	1kgphase3	0.84	add,dom,rec,gen,het	add	6.43e-15	1.15	6.43e-15	1.15	Hepatocellular carcinoma in hepatitis B infection	rs9275319	3e-17	Jiang DK	23242368	0.071
Asthma	rs9272521	6	32606479	G	A	chr6:32090070-32927911	2006	0.437	HRC,1KGphase3,Uk10K,GoNL	1kgphase3	0.84	add,dom,rec,gen,het	add	6.43e-15	1.15	6.43e-15	1.15	Myositis	rs114388793	4e-11	Miller FW	26291516	0.078
Asthma	rs9272521	6	32606479	G	A	chr6:32090070-32927911	2006	0.437	HRC,1KGphase3,Uk10K,GoNL	1kgphase3	0.84	add,dom,rec,gen,het	add	6.43e-15	1.15	6.43e-15	1.15	Hepatocellular carcinoma in hepatitis C infection	rs2856723	3e-43	Lee MH	28921602	0.198
Asthma	rs9272521	6	32606479	G	A	chr6:32090070-32927911	2006	0.437	HRC,1KGphase3,Uk10K,GoNL	1kgphase3	0.84	add,dom,rec,gen,het	add	6.43e-15	1.15	6.43e-15	1.15	Autism spectrum disorder or schizophrenia	rs116633139	6e-18	Anney RJL	28540026	0
Asthma	rs9272521	6	32606479	G	A	chr6:32090070-32927911	2006	0.437	HRC,1KGphase3,Uk10K,GoNL	1kgphase3	0.84	add,dom,rec,gen,het	add	6.43e-15	1.15	6.43e-15	1.15	C-reactive protein levels or total cholesterol levels (pleiotropy)	rs2858310	4e-12	Ligthart S	27286809	0.197
Asthma	rs9272521	6	32606479	G	A	chr6:32090070-32927911	2006	0.437	HRC,1KGphase3,Uk10K,GoNL	1kgphase3	0.84	add,dom,rec,gen,het	add	6.43e-15	1.15	6.43e-15	1.15	Random C-peptide levels in type I diabetes	rs3135002	3e-08	Roshandel D	29404672	0.159
Asthma	rs9272521	6	32606479	G	A	chr6:32090070-32927911	2006	0.437	HRC,1KGphase3,Uk10K,GoNL	1kgphase3	0.84	add,dom,rec,gen,het	add	6.43e-15	1.15	6.43e-15	1.15	Systemic sclerosis	rs9275390	3e-54	Gorlova O	21779181	0.001
Asthma	rs9272521	6	32606479	G	A	chr6:32090070-32927911	2006	0.437	HRC,1KGphase3,Uk10K,GoNL	1kgphase3	0.84	add,dom,rec,gen,het	add	6.43e-15	1.15	6.43e-15	1.15	Hepatitis B	rs2856718	4e-37	Mbarek H	21750111	0.208
Asthma	rs9272521	6	32606479	G	A	chr6:32090070-32927911	2006	0.437	HRC,1KGphase3,Uk10K,GoNL	1kgphase3	0.84	add,dom,rec,gen,het	add	6.43e-15	1.15	6.43e-15	1.15	Sero-negative rheumatoid arthritis	rs9275428	2e-24	Wei WH	28706201	0.001
Asthma	rs9272521	6	32606479	G	A	chr6:32090070-32927911	2006	0.437	HRC,1KGphase3,Uk10K,GoNL	1kgphase3	0.84	add,dom,rec,gen,het	add	6.43e-15	1.15	6.43e-15	1.15	Mosquito bite size	rs3134995	4e-26	Jones AV	28199695	0.19
Asthma	rs9272521	6	32606479	G	A	chr6:32090070-32927911	2006	0.437	HRC,1KGphase3,Uk10K,GoNL	1kgphase3	0.84	add,dom,rec,gen,het	add	6.43e-15	1.15	6.43e-15	1.15	Alopecia areata	rs9275524	2e-60	Betz RC	25608926	0.179
Asthma	rs9272521	6	32606479	G	A	chr6:32090070-32927911	2006	0.437	HRC,1KGphase3,Uk10K,GoNL	1kgphase3	0.84	add,dom,rec,gen,het	add	6.43e-15	1.15	6.43e-15	1.15	Chronic hepatitis C infection	rs4273729	5e-17	Duggal P	23420232	0.182
Asthma	rs9272521	6	32606479	G	A	chr6:32090070-32927911	2006	0.437	HRC,1KGphase3,Uk10K,GoNL	1kgphase3	0.84	add,dom,rec,gen,het	add	6.43e-15	1.15	6.43e-15	1.15	Crohn's disease	rs7765379	9e-59	Yamazaki K	23266558	0.03
Asthma	rs9272521	6	32606479	G	A	chr6:32090070-32927911	2006	0.437	HRC,1KGphase3,Uk10K,GoNL	1kgphase3	0.84	add,dom,rec,gen,het	add	6.43e-15	1.15	6.43e-15	1.15	Enteric fever	rs7765379	2e-13	Dunstan SJ	25383971	0.03
Asthma	rs9272521	6	32606479	G	A	chr6:32090070-32927911	2006	0.437	HRC,1KGphase3,Uk10K,GoNL	1kgphase3	0.84	add,dom,rec,gen,het	add	6.43e-15	1.15	6.43e-15	1.15	IgE levels	rs2858331	1e-08	Granada M	22075330	0.019
Asthma	rs9272521	6	32606479	G	A	chr6:32090070-32927911	2006	0.437	HRC,1KGphase3,Uk10K,GoNL	1kgphase3	0.84	add,dom,rec,gen,het	add	6.43e-15	1.15	6.43e-15	1.15	Peanut allergy	rs9275596	6e-11	Hong X	25710614	0.164
Asthma	rs9272521	6	32606479	G	A	chr6:32090070-32927911	2006	0.437	HRC,1KGphase3,Uk10K,GoNL	1kgphase3	0.84	add,dom,rec,gen,het	add	6.43e-15	1.15	6.43e-15	1.15	Nephropathy	rs9275596	2e-26	Gharavi AG	21399633	0.164
Asthma	rs9272521	6	32606479	G	A	chr6:32090070-32927911	2006	0.437	HRC,1KGphase3,Uk10K,GoNL	1kgphase3	0.84	add,dom,rec,gen,het	add	6.43e-15	1.15	6.43e-15	1.15	Response to thiopurine immunosuppressants in inflammatory bowel disease (pancreatitis) (azathioprine and mercaptopurine)	rs6935723	1e-21	Heap GA	25217962	0.129
Asthma	rs9272521	6	32606479	G	A	chr6:32090070-32927911	2006	0.437	HRC,1KGphase3,Uk10K,GoNL	1kgphase3	0.84	add,dom,rec,gen,het	add	6.43e-15	1.15	6.43e-15	1.15	Systemic lupus erythematosus	rs114092478	3e-93	Bentham J	26502338	0.002
Asthma	rs9272521	6	32606479	G	A	chr6:32090070-32927911	2006	0.437	HRC,1KGphase3,Uk10K,GoNL	1kgphase3	0.84	add,dom,rec,gen,het	add	6.43e-15	1.15	6.43e-15	1.15	Heel bone mineral density	rs2894381	6e-09	Kim SK	30048462	0
Asthma	rs9272521	6	32606479	G	A	chr6:32090070-32927911	2006	0.437	HRC,1KGphase3,Uk10K,GoNL	1kgphase3	0.84	add,dom,rec,gen,het	add	6.43e-15	1.15	6.43e-15	1.15	Basal cell carcinoma	rs9275642	2e-12	Chahal HS	27539887	0.119
Asthma	rs9272521	6	32606479	G	A	chr6:32090070-32927911	2006	0.437	HRC,1KGphase3,Uk10K,GoNL	1kgphase3	0.84	add,dom,rec,gen,het	add	6.43e-15	1.15	6.43e-15	1.15	Narcolepsy	rs2858884	3e-08	Hor H	20711174	0.002
Asthma	rs9272521	6	32606479	G	A	chr6:32090070-32927911	2006	0.437	HRC,1KGphase3,Uk10K,GoNL	1kgphase3	0.84	add,dom,rec,gen,het	add	6.43e-15	1.15	6.43e-15	1.15	Mild influenza (H1N1) infection	rs9276423	3e-08	Garcia-Etxebarria K	26379185	0.007
Asthma	rs9272521	6	32606479	G	A	chr6:32090070-32927911	2006	0.437	HRC,1KGphase3,Uk10K,GoNL	1kgphase3	0.84	add,dom,rec,gen,het	add	6.43e-15	1.15	6.43e-15	1.15	Chronic hepatitis B infection	rs7453920	1e-60	Jiang DK	25802187	0.007
Asthma	rs9272521	6	32606479	G	A	chr6:32090070-32927911	2006	0.437	HRC,1KGphase3,Uk10K,GoNL	1kgphase3	0.84	add,dom,rec,gen,het	add	6.43e-15	1.15	6.43e-15	1.15	Diastolic blood pressure x smoking status (ever vs never) interaction (2df test)	rs2071550	1e-09	Sung YJ	29455858	0
Asthma	rs9272521	6	32606479	G	A	chr6:32090070-32927911	2006	0.437	HRC,1KGphase3,Uk10K,GoNL	1kgphase3	0.84	add,dom,rec,gen,het	add	6.43e-15	1.15	6.43e-15	1.15	Diastolic blood pressure x smoking status (current vs non-current) interaction (2df test)	rs2071550	5e-08	Sung YJ	29455858	0
Asthma	rs9272521	6	32606479	G	A	chr6:32090070-32927911	2006	0.437	HRC,1KGphase3,Uk10K,GoNL	1kgphase3	0.84	add,dom,rec,gen,het	add	6.43e-15	1.15	6.43e-15	1.15	Kawasaki disease	rs2857151	5e-11	Onouchi Y	22446962	0.006
Asthma	rs9272521	6	32606479	G	A	chr6:32090070-32927911	2006	0.437	HRC,1KGphase3,Uk10K,GoNL	1kgphase3	0.84	add,dom,rec,gen,het	add	6.43e-15	1.15	6.43e-15	1.15	Takayasu arteritis	rs1383258	2e-10	Renauer PA	25604533	0.004
Asthma	rs9272521	6	32606479	G	A	chr6:32090070-32927911	2006	0.437	HRC,1KGphase3,Uk10K,GoNL	1kgphase3	0.84	add,dom,rec,gen,het	add	6.43e-15	1.15	6.43e-15	1.15	ACPA-positive rheumatoid arthritis (smoking interaction)	rs9784858	9e-12	Jiang X	26272072	0.003
Asthma	rs9272521	6	32606479	G	A	chr6:32090070-32927911	2006	0.437	HRC,1KGphase3,Uk10K,GoNL	1kgphase3	0.84	add,dom,rec,gen,het	add	6.43e-15	1.15	6.43e-15	1.15	Type 1 diabetes and autoimmune thyroid diseases	rs1015166	4e-22	Tomer Y	25936594	0.017
Asthma	rs9272521	6	32606479	G	A	chr6:32090070-32927911	2006	0.437	HRC,1KGphase3,Uk10K,GoNL	1kgphase3	0.84	add,dom,rec,gen,het	add	6.43e-15	1.15	6.43e-15	1.15	Complement C3 and C4 levels	rs241428	9e-83	Yang X	23028341	0.028
Asthma	rs9272521	6	32606479	G	A	chr6:32090070-32927911	2006	0.437	HRC,1KGphase3,Uk10K,GoNL	1kgphase3	0.84	add,dom,rec,gen,het	add	6.43e-15	1.15	6.43e-15	1.15	Platelet distribution width	rs7767288	1e-11	Astle WJ	27863252	0
Asthma	rs9272521	6	32606479	G	A	chr6:32090070-32927911	2006	0.437	HRC,1KGphase3,Uk10K,GoNL	1kgphase3	0.84	add,dom,rec,gen,het	add	6.43e-15	1.15	6.43e-15	1.15	Disc degeneration (lumbar)	rs2187689	3e-08	Williams FM	22993228	0
Asthma	rs9272521	6	32606479	G	A	chr6:32090070-32927911	2006	0.437	HRC,1KGphase3,Uk10K,GoNL	1kgphase3	0.84	add,dom,rec,gen,het	add	6.43e-15	1.15	6.43e-15	1.15	Bipolar disorder lithium response (continuous) or schizophrenia	rs209474	2e-08	Amare AT	29121268	0.017
Asthma	rs142807069	9	6213820	A	G	chr9:5963820-6463819	1	0.189	1KGphase3	1kgphase3	0.95	add,dom	add	1.22e-08	1.13	1.22e-08	1.13	Self-reported allergy	rs7032572	2e-09	Hinds DA	23817569	0.758
Asthma	rs142807069	9	6213820	A	G	chr9:5963820-6463819	1	0.189	1KGphase3	1kgphase3	0.95	add,dom	add	1.22e-08	1.13	1.22e-08	1.13	Asthma and hay fever	rs72699186	2e-09	Ferreira MA	24388013	0.778
Asthma	rs142807069	9	6213820	A	G	chr9:5963820-6463819	1	0.189	1KGphase3	1kgphase3	0.95	add,dom	add	1.22e-08	1.13	1.22e-08	1.13	Allergic rhinitis	rs9775039	2e-14	Waage J	30013184	0.778
Asthma	rs142807069	9	6213820	A	G	chr9:5963820-6463819	1	0.189	1KGphase3	1kgphase3	0.95	add,dom	add	1.22e-08	1.13	1.22e-08	1.13	Sum eosinophil basophil counts	rs2381416	2e-101	Astle WJ	27863252	0.535
Asthma	rs142807069	9	6213820	A	G	chr9:5963820-6463819	1	0.189	1KGphase3	1kgphase3	0.95	add,dom	add	1.22e-08	1.13	1.22e-08	1.13	Eosinophil counts	rs2381416	2e-114	Astle WJ	27863252	0.535
Asthma	rs142807069	9	6213820	A	G	chr9:5963820-6463819	1	0.189	1KGphase3	1kgphase3	0.95	add,dom	add	1.22e-08	1.13	1.22e-08	1.13	Eosinophil percentage of granulocytes	rs2381416	2e-103	Astle WJ	27863252	0.535
Asthma	rs142807069	9	6213820	A	G	chr9:5963820-6463819	1	0.189	1KGphase3	1kgphase3	0.95	add,dom	add	1.22e-08	1.13	1.22e-08	1.13	Eosinophil percentage of white cells	rs2381416	4e-117	Astle WJ	27863252	0.535
Asthma	rs142807069	9	6213820	A	G	chr9:5963820-6463819	1	0.189	1KGphase3	1kgphase3	0.95	add,dom	add	1.22e-08	1.13	1.22e-08	1.13	Neutrophil percentage of granulocytes	rs2381416	1e-89	Astle WJ	27863252	0.535
Asthma	rs142807069	9	6213820	A	G	chr9:5963820-6463819	1	0.189	1KGphase3	1kgphase3	0.95	add,dom	add	1.22e-08	1.13	1.22e-08	1.13	Asthma	rs144829310	1e-31	Pickrell JK	27182965	0.802
Asthma	rs142807069	9	6213820	A	G	chr9:5963820-6463819	1	0.189	1KGphase3	1kgphase3	0.95	add,dom	add	1.22e-08	1.13	1.22e-08	1.13	Allergic disease (Asthma, hay fever or eczema)	rs144829310	1e-35	Ferreira MA	29083406	0.802
Asthma	rs142807069	9	6213820	A	G	chr9:5963820-6463819	1	0.189	1KGphase3	1kgphase3	0.95	add,dom	add	1.22e-08	1.13	1.22e-08	1.13	Asthma (childhood onset)	rs928413	9e-13	Bonnelykke K	24241537	0.553
Asthma	rs142807069	9	6213820	A	G	chr9:5963820-6463819	1	0.189	1KGphase3	1kgphase3	0.95	add,dom	add	1.22e-08	1.13	1.22e-08	1.13	Allergy	rs10975488	8e-11	Pickrell JK	27182965	0.825
Asthma	rs67053006	9	98344866	C	G	chr9:98094866-98594865	1	0.139	1KGphase3	1kgphase3	0.88	add	add	4.14e-08	0.87	4.14e-08	0.87	Heel bone mineral density	rs61420024	3e-38	Kim SK	30048462	0.006
Asthma	rs67053006	9	98344866	C	G	chr9:98094866-98594865	1	0.139	1KGphase3	1kgphase3	0.88	add	add	4.14e-08	0.87	4.14e-08	0.87	Intelligence	rs28620532	2e-08	Savage JE	29942086	0.01
Asthma	rs67053006	9	98344866	C	G	chr9:98094866-98594865	1	0.139	1KGphase3	1kgphase3	0.88	add	add	4.14e-08	0.87	4.14e-08	0.87	Bone mineral density (spine)	rs28377268	1e-11	Styrkarsdottir U	26733130	0.03
Asthma	rs67053006	9	98344866	C	G	chr9:98094866-98594865	1	0.139	1KGphase3	1kgphase3	0.88	add	add	4.14e-08	0.87	4.14e-08	0.87	Pulmonary function (smoking interaction)	rs16909898	8e-12	Hancock DB	23284291	0.009
Asthma	rs67053006	9	98344866	C	G	chr9:98094866-98594865	1	0.139	1KGphase3	1kgphase3	0.88	add	add	4.14e-08	0.87	4.14e-08	0.87	Birth weight	rs28510415	4e-16	Horikoshi M	27680694	0.008
Asthma	rs67053006	9	98344866	C	G	chr9:98094866-98594865	1	0.139	1KGphase3	1kgphase3	0.88	add	add	4.14e-08	0.87	4.14e-08	0.87	Hip circumference adjusted for BMI	rs473902	7e-15	Shungin D	25673412	0.003
Asthma	rs67053006	9	98344866	C	G	chr9:98094866-98594865	1	0.139	1KGphase3	1kgphase3	0.88	add	add	4.14e-08	0.87	4.14e-08	0.87	Waist circumference adjusted for body mass index	rs473902	4e-12	Shungin D	25673412	0.003
Asthma	rs67053006	9	98344866	C	G	chr9:98094866-98594865	1	0.139	1KGphase3	1kgphase3	0.88	add	add	4.14e-08	0.87	4.14e-08	0.87	Nonsyndromic cleft lip with cleft palate	rs10512248	5e-10	Yu Y	28232668	0.001
Asthma	rs67053006	9	98344866	C	G	chr9:98094866-98594865	1	0.139	1KGphase3	1kgphase3	0.88	add	add	4.14e-08	0.87	4.14e-08	0.87	Cognitive performance (MTAG)	rs1355620	1e-10	Lee JJ	30038396	0.001
Asthma	rs67053006	9	98344866	C	G	chr9:98094866-98594865	1	0.139	1KGphase3	1kgphase3	0.88	add	add	4.14e-08	0.87	4.14e-08	0.87	Cognitive performance	rs1355620	1e-08	Lee JJ	30038396	0.001
Asthma	rs67053006	9	98344866	C	G	chr9:98094866-98594865	1	0.139	1KGphase3	1kgphase3	0.88	add	add	4.14e-08	0.87	4.14e-08	0.87	Highest math class taken (MTAG)	rs1355619	2e-08	Lee JJ	30038396	0
Asthma	rs67053006	9	98344866	C	G	chr9:98094866-98594865	1	0.139	1KGphase3	1kgphase3	0.88	add	add	4.14e-08	0.87	4.14e-08	0.87	Worry	rs75614054	1e-08	Nagel M	29942085	0.006
Asthma	rs67053006	9	98344866	C	G	chr9:98094866-98594865	1	0.139	1KGphase3	1kgphase3	0.88	add	add	4.14e-08	0.87	4.14e-08	0.87	Neuroticism	rs75614054	2e-16	Nagel M	29942085	0.006
Asthma	rs67053006	9	98344866	C	G	chr9:98094866-98594865	1	0.139	1KGphase3	1kgphase3	0.88	add	add	4.14e-08	0.87	4.14e-08	0.87	Monobrow	rs199883506	1e-13	Pickrell JK	27182965	0.012
Asthma	rs67053006	9	98344866	C	G	chr9:98094866-98594865	1	0.139	1KGphase3	1kgphase3	0.88	add	add	4.14e-08	0.87	4.14e-08	0.87	Infant length	rs1984119	2e-10	van der Valk RJ	25281659	0.039
Asthma	rs67053006	9	98344866	C	G	chr9:98094866-98594865	1	0.139	1KGphase3	1kgphase3	0.88	add	add	4.14e-08	0.87	4.14e-08	0.87	Height	rs817300	4e-34	Wood AR	25282103	NA
Asthma	rs67053006	9	98344866	C	G	chr9:98094866-98594865	1	0.139	1KGphase3	1kgphase3	0.88	add	add	4.14e-08	0.87	4.14e-08	0.87	Waist circumference adjusted for BMI (joint analysis main effects and physical activity interaction)	rs10990303	5e-10	Graff M	28448500	0
Asthma	rs67053006	9	98344866	C	G	chr9:98094866-98594865	1	0.139	1KGphase3	1kgphase3	0.88	add	add	4.14e-08	0.87	4.14e-08	0.87	Waist circumference adjusted for BMI in active individuals	rs10990303	6e-09	Graff M	28448500	0
Asthma	rs67053006	9	98344866	C	G	chr9:98094866-98594865	1	0.139	1KGphase3	1kgphase3	0.88	add	add	4.14e-08	0.87	4.14e-08	0.87	Adolescent idiopathic scoliosis	rs16910193	8e-17	Liu J	30019117	0.019
Cancer	rs6675912	1	17769290	T	G	chr1:17461691-18024843	52	0.351	HRC,1KGphase3,Uk10K,GoNL	HRC	0.99	add,dom,gen	add	2.47e-11	1.1	2.47e-11	1.1	Hair shape	rs11585357	4e-18	Liu F	29220522	0.007
Cancer	rs6675912	1	17769290	T	G	chr1:17461691-18024843	52	0.351	HRC,1KGphase3,Uk10K,GoNL	HRC	0.99	add,dom,gen	add	2.47e-11	1.1	2.47e-11	1.1	Rheumatoid arthritis	rs2301888	1e-18	Okada Y	24390342	0.001
Cancer	rs6675912	1	17769290	T	G	chr1:17461691-18024843	52	0.351	HRC,1KGphase3,Uk10K,GoNL	HRC	0.99	add,dom,gen	add	2.47e-11	1.1	2.47e-11	1.1	Rheumatoid arthritis (ACPA-positive)	rs2301888	5e-21	Kim K	24532676	0.001
Cancer	rs6675912	1	17769290	T	G	chr1:17461691-18024843	52	0.351	HRC,1KGphase3,Uk10K,GoNL	HRC	0.99	add,dom,gen	add	2.47e-11	1.1	2.47e-11	1.1	Mean platelet volume	rs6695640	3e-10	Astle WJ	27863252	0.32
Cancer	rs6675912	1	17769290	T	G	chr1:17461691-18024843	52	0.351	HRC,1KGphase3,Uk10K,GoNL	HRC	0.99	add,dom,gen	add	2.47e-11	1.1	2.47e-11	1.1	Basal cell carcinoma	rs57142672	1e-23	Chahal HS	27539887	0.978
Cancer	rs6675912	1	17769290	T	G	chr1:17461691-18024843	52	0.351	HRC,1KGphase3,Uk10K,GoNL	HRC	0.99	add,dom,gen	add	2.47e-11	1.1	2.47e-11	1.1	Non-melanoma skin Cancer	rs7528427	1e-24	Visconti A	29739929	0.974
Cancer	rs3769823	2	202122995	A	G	chr2:201872995-202454740	30	0.3	HRC,1KGphase3,Uk10K,GoNL	HRC	1	add,rec,gen	add	8.47e-11	0.91	8.47e-11	0.91	Prostate Cancer	rs59308963	2e-08	Schumacher FR	29892016	0.831
Cancer	rs3769823	2	202122995	A	G	chr2:201872995-202454740	30	0.3	HRC,1KGphase3,Uk10K,GoNL	HRC	1	add,rec,gen	add	8.47e-11	0.91	8.47e-11	0.91	Chronic lymphocytic leukemia	rs7558911	5e-11	Law PJ	28165464	0.197
Cancer	rs3769823	2	202122995	A	G	chr2:201872995-202454740	30	0.3	HRC,1KGphase3,Uk10K,GoNL	HRC	1	add,rec,gen	add	8.47e-11	0.91	8.47e-11	0.91	Non-melanoma skin Cancer	rs3769823	2e-13	Visconti A	29739929	NA
Cancer	rs3769823	2	202122995	A	G	chr2:201872995-202454740	30	0.3	HRC,1KGphase3,Uk10K,GoNL	HRC	1	add,rec,gen	add	8.47e-11	0.91	8.47e-11	0.91	Breast Cancer	rs3769821	4e-18	Michailidou K	29059683	0.806
Cancer	rs3769823	2	202122995	A	G	chr2:201872995-202454740	30	0.3	HRC,1KGphase3,Uk10K,GoNL	HRC	1	add,rec,gen	add	8.47e-11	0.91	8.47e-11	0.91	Lymphocyte counts	rs6735656	2e-19	Astle WJ	27863252	0.817
Cancer	rs3769823	2	202122995	A	G	chr2:201872995-202454740	30	0.3	HRC,1KGphase3,Uk10K,GoNL	HRC	1	add,rec,gen	add	8.47e-11	0.91	8.47e-11	0.91	Neutrophil percentage of white cells	rs1035142	7e-12	Astle WJ	27863252	0.495
Cancer	rs3769823	2	202122995	A	G	chr2:201872995-202454740	30	0.3	HRC,1KGphase3,Uk10K,GoNL	HRC	1	add,rec,gen	add	8.47e-11	0.91	8.47e-11	0.91	Lymphocyte percentage of white cells	rs6743068	1e-12	Astle WJ	27863252	0.761
Cancer	rs3769823	2	202122995	A	G	chr2:201872995-202454740	30	0.3	HRC,1KGphase3,Uk10K,GoNL	HRC	1	add,rec,gen	add	8.47e-11	0.91	8.47e-11	0.91	Rheumatoid arthritis	rs6715284	2e-09	Okada Y	24390342	0.031
Cancer	rs3769823	2	202122995	A	G	chr2:201872995-202454740	30	0.3	HRC,1KGphase3,Uk10K,GoNL	HRC	1	add,rec,gen	add	8.47e-11	0.91	8.47e-11	0.91	Melanoma	rs13016963	9e-10	Barrett JH	21983787	0.486
Cancer	rs3769823	2	202122995	A	G	chr2:201872995-202454740	30	0.3	HRC,1KGphase3,Uk10K,GoNL	HRC	1	add,rec,gen	add	8.47e-11	0.91	8.47e-11	0.91	Esophageal squamous cell carcinoma	rs13016963	4e-13	Wu C	25129146	0.486
Cancer	rs3769823	2	202122995	A	G	chr2:201872995-202454740	30	0.3	HRC,1KGphase3,Uk10K,GoNL	HRC	1	add,rec,gen	add	8.47e-11	0.91	8.47e-11	0.91	Basal cell carcinoma	rs2080303	7e-19	Chahal HS	27539887	0.761
Cancer	rs3769823	2	202122995	A	G	chr2:201872995-202454740	30	0.3	HRC,1KGphase3,Uk10K,GoNL	HRC	1	add,rec,gen	add	8.47e-11	0.91	8.47e-11	0.91	Plateletcrit	rs6712091	1e-09	Astle WJ	27863252	0.481
Cancer	rs16891982	5	33951693	C	G	chr5:33701693-34201692	6	0.038	HRC	HRC	0.98	add,dom,rec,gen,het	add	2.32e-08	1.24	2.32e-08	1.24	Adolescent idiopathic scoliosis	rs6451032	8e-15	Liu J	30019117	NA
Cancer	rs16891982	5	33951693	C	G	chr5:33701693-34201692	6	0.038	HRC	HRC	0.98	add,dom,rec,gen,het	add	2.32e-08	1.24	2.32e-08	1.24	Cutaneous squamous cell carcinoma	rs35407	1e-13	Chahal HS	27424798	0.68
Cancer	rs16891982	5	33951693	C	G	chr5:33701693-34201692	6	0.038	HRC	HRC	0.98	add,dom,rec,gen,het	add	2.32e-08	1.24	2.32e-08	1.24	Basal cell carcinoma	rs35407	5e-27	Chahal HS	27539887	0.68
Cancer	rs16891982	5	33951693	C	G	chr5:33701693-34201692	6	0.038	HRC	HRC	0.98	add,dom,rec,gen,het	add	2.32e-08	1.24	2.32e-08	1.24	Monobrow	rs16891982	7e-48	Pickrell JK	27182965	NA
Cancer	rs16891982	5	33951693	C	G	chr5:33701693-34201692	6	0.038	HRC	HRC	0.98	add,dom,rec,gen,het	add	2.32e-08	1.24	2.32e-08	1.24	Skin pigmentation	rs16891982	3e-11	Stokowski RP	17999355	NA
Cancer	rs16891982	5	33951693	C	G	chr5:33701693-34201692	6	0.038	HRC	HRC	0.98	add,dom,rec,gen,het	add	2.32e-08	1.24	2.32e-08	1.24	Eye color	rs16891982	1e-12	Eriksson N	20585627	NA
Cancer	rs16891982	5	33951693	C	G	chr5:33701693-34201692	6	0.038	HRC	HRC	0.98	add,dom,rec,gen,het	add	2.32e-08	1.24	2.32e-08	1.24	Rosacea symptom severity	rs16891982	2e-10	Aponte JL	29771307	NA
Cancer	rs16891982	5	33951693	C	G	chr5:33701693-34201692	6	0.038	HRC	HRC	0.98	add,dom,rec,gen,het	add	2.32e-08	1.24	2.32e-08	1.24	Low tan response	rs16891982	2e-176	Visconti A	29739929	NA
Cancer	rs16891982	5	33951693	C	G	chr5:33701693-34201692	6	0.038	HRC	HRC	0.98	add,dom,rec,gen,het	add	2.32e-08	1.24	2.32e-08	1.24	Melanoma	rs16891982	1e-23	Ransohoff KJ	28212542	NA
Cancer	rs16891982	5	33951693	C	G	chr5:33701693-34201692	6	0.038	HRC	HRC	0.98	add,dom,rec,gen,het	add	2.32e-08	1.24	2.32e-08	1.24	Hair color	rs16891982	1e-100	Hysi PG	29662168	NA
Cancer	rs16891982	5	33951693	C	G	chr5:33701693-34201692	6	0.038	HRC	HRC	0.98	add,dom,rec,gen,het	add	2.32e-08	1.24	2.32e-08	1.24	Squamous cell carcinoma	rs16891982	3e-28	Asgari MM	26829030	NA
Cancer	rs16891982	5	33951693	C	G	chr5:33701693-34201692	6	0.038	HRC	HRC	0.98	add,dom,rec,gen,het	add	2.32e-08	1.24	2.32e-08	1.24	Skin aging (microtopography measurement)	rs185146	4e-09	Law MH	28502801	0.696
Cancer	rs16891982	5	33951693	C	G	chr5:33701693-34201692	6	0.038	HRC	HRC	0.98	add,dom,rec,gen,het	add	2.32e-08	1.24	2.32e-08	1.24	Tanning	rs35391	3e-10	Nan H	19340012	0.549
Cancer	rs16891982	5	33951693	C	G	chr5:33701693-34201692	6	0.038	HRC	HRC	0.98	add,dom,rec,gen,het	add	2.32e-08	1.24	2.32e-08	1.24	Black vs. red hair color	rs28777	9e-14	Han J	18483556	0.696
Cancer	rs16891982	5	33951693	C	G	chr5:33701693-34201692	6	0.038	HRC	HRC	0.98	add,dom,rec,gen,het	add	2.32e-08	1.24	2.32e-08	1.24	Black vs. blond hair color	rs28777	1e-17	Han J	18483556	0.696
Cancer	rs16891982	5	33951693	C	G	chr5:33701693-34201692	6	0.038	HRC	HRC	0.98	add,dom,rec,gen,het	add	2.32e-08	1.24	2.32e-08	1.24	Skin colour saturation	rs183671	1e-09	Liu F	25963972	0.615
Cancer	rs16891982	5	33951693	C	G	chr5:33701693-34201692	6	0.038	HRC	HRC	0.98	add,dom,rec,gen,het	add	2.32e-08	1.24	2.32e-08	1.24	Perceived skin darkness	rs35412	3e-08	Liu F	25963972	0.484
Cancer	rs16891982	5	33951693	C	G	chr5:33701693-34201692	6	0.038	HRC	HRC	0.98	add,dom,rec,gen,het	add	2.32e-08	1.24	2.32e-08	1.24	Blood protein levels	rs840390	3e-08	Emilsson V	30072576	0.001
Cancer	rs12203592	6	396321	C	T	chr6:132559-725488	19	0.177	HRC,1KGphase3,Uk10K,GoNL	HRC	1	add,dom,rec,gen,het	add	9.74e-50	1.3	9.74e-50	1.3	Lymphocyte counts	rs397750039	6e-14	Astle WJ	27863252	NA
Cancer	rs12203592	6	396321	C	T	chr6:132559-725488	19	0.177	HRC,1KGphase3,Uk10K,GoNL	HRC	1	add,dom,rec,gen,het	add	9.74e-50	1.3	9.74e-50	1.3	Response to anti-retroviral therapy (ddI/d4T) in HIV-1 infection (Grade 3 peripheral neuropathy)	rs9501753	1e-08	Leger PD	24554482	NA
Cancer	rs12203592	6	396321	C	T	chr6:132559-725488	19	0.177	HRC,1KGphase3,Uk10K,GoNL	HRC	1	add,dom,rec,gen,het	add	9.74e-50	1.3	9.74e-50	1.3	Non-albumin protein levels	rs6916016	2e-19	Kanai M	29403010	NA
Cancer	rs12203592	6	396321	C	T	chr6:132559-725488	19	0.177	HRC,1KGphase3,Uk10K,GoNL	HRC	1	add,dom,rec,gen,het	add	9.74e-50	1.3	9.74e-50	1.3	Serum total protein level	rs73358088	3e-17	Kanai M	29403010	0
Cancer	rs12203592	6	396321	C	T	chr6:132559-725488	19	0.177	HRC,1KGphase3,Uk10K,GoNL	HRC	1	add,dom,rec,gen,het	add	9.74e-50	1.3	9.74e-50	1.3	Albumin-globulin ratio	rs9501778	4e-12	Kanai M	29403010	0.009
Cancer	rs12203592	6	396321	C	T	chr6:132559-725488	19	0.177	HRC,1KGphase3,Uk10K,GoNL	HRC	1	add,dom,rec,gen,het	add	9.74e-50	1.3	9.74e-50	1.3	Sum eosinophil basophil counts	rs55713716	3e-21	Astle WJ	27863252	0.052
Cancer	rs12203592	6	396321	C	T	chr6:132559-725488	19	0.177	HRC,1KGphase3,Uk10K,GoNL	HRC	1	add,dom,rec,gen,het	add	9.74e-50	1.3	9.74e-50	1.3	Neutrophil percentage of granulocytes	rs55713716	6e-19	Astle WJ	27863252	0.052
Cancer	rs12203592	6	396321	C	T	chr6:132559-725488	19	0.177	HRC,1KGphase3,Uk10K,GoNL	HRC	1	add,dom,rec,gen,het	add	9.74e-50	1.3	9.74e-50	1.3	Eosinophil counts	rs55713716	1e-21	Astle WJ	27863252	0.052
Cancer	rs12203592	6	396321	C	T	chr6:132559-725488	19	0.177	HRC,1KGphase3,Uk10K,GoNL	HRC	1	add,dom,rec,gen,het	add	9.74e-50	1.3	9.74e-50	1.3	Eosinophil percentage of granulocytes	rs55713716	1e-19	Astle WJ	27863252	0.052
Cancer	rs12203592	6	396321	C	T	chr6:132559-725488	19	0.177	HRC,1KGphase3,Uk10K,GoNL	HRC	1	add,dom,rec,gen,het	add	9.74e-50	1.3	9.74e-50	1.3	Eosinophil percentage of white cells	rs55713716	7e-21	Astle WJ	27863252	0.052
Cancer	rs12203592	6	396321	C	T	chr6:132559-725488	19	0.177	HRC,1KGphase3,Uk10K,GoNL	HRC	1	add,dom,rec,gen,het	add	9.74e-50	1.3	9.74e-50	1.3	Inflammatory bowel disease	rs7773324	6e-09	Liu JZ	26192919	0.09
Cancer	rs12203592	6	396321	C	T	chr6:132559-725488	19	0.177	HRC,1KGphase3,Uk10K,GoNL	HRC	1	add,dom,rec,gen,het	add	9.74e-50	1.3	9.74e-50	1.3	Crohn's disease	rs7773324	1e-09	Liu JZ	26192919	0.09
Cancer	rs12203592	6	396321	C	T	chr6:132559-725488	19	0.177	HRC,1KGphase3,Uk10K,GoNL	HRC	1	add,dom,rec,gen,het	add	9.74e-50	1.3	9.74e-50	1.3	Hair color	rs12203592	1e-100	Hysi PG	29662168	NA
Cancer	rs12203592	6	396321	C	T	chr6:132559-725488	19	0.177	HRC,1KGphase3,Uk10K,GoNL	HRC	1	add,dom,rec,gen,het	add	9.74e-50	1.3	9.74e-50	1.3	Squamous cell carcinoma	rs12203592	8e-97	Asgari MM	26829030	NA
Cancer	rs12203592	6	396321	C	T	chr6:132559-725488	19	0.177	HRC,1KGphase3,Uk10K,GoNL	HRC	1	add,dom,rec,gen,het	add	9.74e-50	1.3	9.74e-50	1.3	Skin colour saturation	rs12203592	3e-09	Liu F	25963972	NA
Cancer	rs12203592	6	396321	C	T	chr6:132559-725488	19	0.177	HRC,1KGphase3,Uk10K,GoNL	HRC	1	add,dom,rec,gen,het	add	9.74e-50	1.3	9.74e-50	1.3	Low tan response	rs12203592	1.00E-581	Visconti A	29739929	NA
Cancer	rs12203592	6	396321	C	T	chr6:132559-725488	19	0.177	HRC,1KGphase3,Uk10K,GoNL	HRC	1	add,dom,rec,gen,het	add	9.74e-50	1.3	9.74e-50	1.3	Facial pigmentation	rs12203592	2e-27	Jacobs LC	25705849	NA
Cancer	rs12203592	6	396321	C	T	chr6:132559-725488	19	0.177	HRC,1KGphase3,Uk10K,GoNL	HRC	1	add,dom,rec,gen,het	add	9.74e-50	1.3	9.74e-50	1.3	Non-melanoma skin Cancer	rs12203592	7e-14	Zhang M	23548203	NA
Cancer	rs12203592	6	396321	C	T	chr6:132559-725488	19	0.177	HRC,1KGphase3,Uk10K,GoNL	HRC	1	add,dom,rec,gen,het	add	9.74e-50	1.3	9.74e-50	1.3	Skin aging (microtopography measurement)	rs12203592	9e-13	Law MH	28502801	NA
Cancer	rs12203592	6	396321	C	T	chr6:132559-725488	19	0.177	HRC,1KGphase3,Uk10K,GoNL	HRC	1	add,dom,rec,gen,het	add	9.74e-50	1.3	9.74e-50	1.3	Rosacea symptom severity	rs12203592	2e-17	Aponte JL	29771307	NA
Cancer	rs12203592	6	396321	C	T	chr6:132559-725488	19	0.177	HRC,1KGphase3,Uk10K,GoNL	HRC	1	add,dom,rec,gen,het	add	9.74e-50	1.3	9.74e-50	1.3	Male-pattern baldness	rs12203592	2e-52	Pirastu N	29146897	NA
Cancer	rs12203592	6	396321	C	T	chr6:132559-725488	19	0.177	HRC,1KGphase3,Uk10K,GoNL	HRC	1	add,dom,rec,gen,het	add	9.74e-50	1.3	9.74e-50	1.3	Monobrow	rs12203592	1e-10	Pickrell JK	27182965	NA
Cancer	rs12203592	6	396321	C	T	chr6:132559-725488	19	0.177	HRC,1KGphase3,Uk10K,GoNL	HRC	1	add,dom,rec,gen,het	add	9.74e-50	1.3	9.74e-50	1.3	Progressive supranuclear palsy	rs12203592	6e-15	Hoglinger GU	21685912	NA
Cancer	rs12203592	6	396321	C	T	chr6:132559-725488	19	0.177	HRC,1KGphase3,Uk10K,GoNL	HRC	1	add,dom,rec,gen,het	add	9.74e-50	1.3	9.74e-50	1.3	Tanning	rs12203592	3e-23	Zhang M	23548203	NA
Cancer	rs12203592	6	396321	C	T	chr6:132559-725488	19	0.177	HRC,1KGphase3,Uk10K,GoNL	HRC	1	add,dom,rec,gen,het	add	9.74e-50	1.3	9.74e-50	1.3	Black vs. blond hair color	rs12203592	7e-127	Han J	18483556	NA
Cancer	rs12203592	6	396321	C	T	chr6:132559-725488	19	0.177	HRC,1KGphase3,Uk10K,GoNL	HRC	1	add,dom,rec,gen,het	add	9.74e-50	1.3	9.74e-50	1.3	Basal cell carcinoma	rs12203592	2e-152	Chahal HS	27539887	NA
Cancer	rs12203592	6	396321	C	T	chr6:132559-725488	19	0.177	HRC,1KGphase3,Uk10K,GoNL	HRC	1	add,dom,rec,gen,het	add	9.74e-50	1.3	9.74e-50	1.3	Hair greying	rs12203592	3e-13	Adhikari K	26926045	NA
Cancer	rs12203592	6	396321	C	T	chr6:132559-725488	19	0.177	HRC,1KGphase3,Uk10K,GoNL	HRC	1	add,dom,rec,gen,het	add	9.74e-50	1.3	9.74e-50	1.3	Cutaneous squamous cell carcinoma	rs12203592	3e-111	Chahal HS	27424798	NA
Cancer	rs12203592	6	396321	C	T	chr6:132559-725488	19	0.177	HRC,1KGphase3,Uk10K,GoNL	HRC	1	add,dom,rec,gen,het	add	9.74e-50	1.3	9.74e-50	1.3	Black vs. red hair color	rs12203592	9e-28	Han J	18483556	NA
Cancer	rs12203592	6	396321	C	T	chr6:132559-725488	19	0.177	HRC,1KGphase3,Uk10K,GoNL	HRC	1	add,dom,rec,gen,het	add	9.74e-50	1.3	9.74e-50	1.3	Vitiligo	rs12203592	3e-10	Jin Y	27723757	NA
Cancer	rs12203592	6	396321	C	T	chr6:132559-725488	19	0.177	HRC,1KGphase3,Uk10K,GoNL	HRC	1	add,dom,rec,gen,het	add	9.74e-50	1.3	9.74e-50	1.3	Freckling	rs12203592	2e-91	Eriksson N	20585627	NA
Cancer	rs12203592	6	396321	C	T	chr6:132559-725488	19	0.177	HRC,1KGphase3,Uk10K,GoNL	HRC	1	add,dom,rec,gen,het	add	9.74e-50	1.3	9.74e-50	1.3	Eye color	rs12203592	2e-15	Eriksson N	20585627	NA
Cancer	rs12203592	6	396321	C	T	chr6:132559-725488	19	0.177	HRC,1KGphase3,Uk10K,GoNL	HRC	1	add,dom,rec,gen,het	add	9.74e-50	1.3	9.74e-50	1.3	Celiac disease	rs1050976	2e-09	Trynka G	22057235	0.08
Cancer	rs12203592	6	396321	C	T	chr6:132559-725488	19	0.177	HRC,1KGphase3,Uk10K,GoNL	HRC	1	add,dom,rec,gen,het	add	9.74e-50	1.3	9.74e-50	1.3	Chronic lymphocytic leukemia	rs9392504	1e-28	Law PJ	28165464	0.06
Cancer	rs12203592	6	396321	C	T	chr6:132559-725488	19	0.177	HRC,1KGphase3,Uk10K,GoNL	HRC	1	add,dom,rec,gen,het	add	9.74e-50	1.3	9.74e-50	1.3	Melanoma	rs62389423	9e-14	Ransohoff KJ	28212542	0.627
Cancer	rs12203592	6	396321	C	T	chr6:132559-725488	19	0.177	HRC,1KGphase3,Uk10K,GoNL	HRC	1	add,dom,rec,gen,het	add	9.74e-50	1.3	9.74e-50	1.3	Blond vs non-blond hair color	rs62389424	1e-13	Lin BD	26184321	0.574
Cancer	rs12203592	6	396321	C	T	chr6:132559-725488	19	0.177	HRC,1KGphase3,Uk10K,GoNL	HRC	1	add,dom,rec,gen,het	add	9.74e-50	1.3	9.74e-50	1.3	Light vs. dark hair color	rs62389424	3e-12	Lin BD	26184321	0.574
Cancer	rs12203592	6	396321	C	T	chr6:132559-725488	19	0.177	HRC,1KGphase3,Uk10K,GoNL	HRC	1	add,dom,rec,gen,het	add	9.74e-50	1.3	9.74e-50	1.3	Brown vs. non-brown hair color	rs62389424	5e-08	Lin BD	26184321	0.574
Cancer	rs12203592	6	396321	C	T	chr6:132559-725488	19	0.177	HRC,1KGphase3,Uk10K,GoNL	HRC	1	add,dom,rec,gen,het	add	9.74e-50	1.3	9.74e-50	1.3	Rheumatoid arthritis	rs9378815	2e-10	Okada Y	24390342	0.006
Cancer	rs12203592	6	396321	C	T	chr6:132559-725488	19	0.177	HRC,1KGphase3,Uk10K,GoNL	HRC	1	add,dom,rec,gen,het	add	9.74e-50	1.3	9.74e-50	1.3	B-cell malignancies (chronic lymphocytic leukemia, Hodgkin lymphoma or multiple myeloma) (pleiotropy)	rs9392017	6e-09	Law PJ	28112199	0.001
Cancer	rs12203592	6	396321	C	T	chr6:132559-725488	19	0.177	HRC,1KGphase3,Uk10K,GoNL	HRC	1	add,dom,rec,gen,het	add	9.74e-50	1.3	9.74e-50	1.3	Freckles	rs1540771	4e-18	Sulem P	17952075	0.047
Cancer	rs12203592	6	396321	C	T	chr6:132559-725488	19	0.177	HRC,1KGphase3,Uk10K,GoNL	HRC	1	add,dom,rec,gen,het	add	9.74e-50	1.3	9.74e-50	1.3	Diffuse large B cell lymphoma	rs116446171	2e-21	Cerhan JR	25261932	0
Cancer	rs12203592	6	396321	C	T	chr6:132559-725488	19	0.177	HRC,1KGphase3,Uk10K,GoNL	HRC	1	add,dom,rec,gen,het	add	9.74e-50	1.3	9.74e-50	1.3	Psoriasis	rs9504361	2e-11	Tsoi LC	23143594	0.008
Cancer	rs12203592	6	396321	C	T	chr6:132559-725488	19	0.177	HRC,1KGphase3,Uk10K,GoNL	HRC	1	add,dom,rec,gen,het	add	9.74e-50	1.3	9.74e-50	1.3	Intraocular pressure	rs113985657	1e-15	Khawaja AP	29785010	0.001
Cancer	rs12203592	6	396321	C	T	chr6:132559-725488	19	0.177	HRC,1KGphase3,Uk10K,GoNL	HRC	1	add,dom,rec,gen,het	add	9.74e-50	1.3	9.74e-50	1.3	Vertical cup-disc ratio	rs17756712	1e-09	Springelkamp H	25241763	0
Cancer	rs12203592	6	396321	C	T	chr6:132559-725488	19	0.177	HRC,1KGphase3,Uk10K,GoNL	HRC	1	add,dom,rec,gen,het	add	9.74e-50	1.3	9.74e-50	1.3	Glaucoma	rs2073006	1e-09	MacGregor S	30054594	0
Cancer	rs12203592	6	396321	C	T	chr6:132559-725488	19	0.177	HRC,1KGphase3,Uk10K,GoNL	HRC	1	add,dom,rec,gen,het	add	9.74e-50	1.3	9.74e-50	1.3	Glaucoma (primary open-angle)	rs72835984	2e-15	Choquet H	29891935	0
Cancer	rs41263822	6	32632447	C	A	chr6:31820074-32929052	573	0.421	HRC,1KGphase3,Uk10K,GoNL	1kgphase3	0.87	add,dom,rec,gen,het	add	1.86e-10	1.1	1.86e-10	1.1	Monocyte count	rs5875374	2e-39	Astle WJ	27863252	0.071
Cancer	rs41263822	6	32632447	C	A	chr6:31820074-32929052	573	0.421	HRC,1KGphase3,Uk10K,GoNL	1kgphase3	0.87	add,dom,rec,gen,het	add	1.86e-10	1.1	1.86e-10	1.1	Pneumonia	rs4947257	1e-12	Tian C	28928442	NA
Cancer	rs41263822	6	32632447	C	A	chr6:31820074-32929052	573	0.421	HRC,1KGphase3,Uk10K,GoNL	1kgphase3	0.87	add,dom,rec,gen,het	add	1.86e-10	1.1	1.86e-10	1.1	Staphylococcus aureus infection	rs115231074	1e-10	DeLorenze GN	26450422	NA
Cancer	rs41263822	6	32632447	C	A	chr6:31820074-32929052	573	0.421	HRC,1KGphase3,Uk10K,GoNL	1kgphase3	0.87	add,dom,rec,gen,het	add	1.86e-10	1.1	1.86e-10	1.1	Skin and soft tissue Staphylococcus aureus infection	rs115231074	5e-08	DeLorenze GN	26450422	NA
Cancer	rs41263822	6	32632447	C	A	chr6:31820074-32929052	573	0.421	HRC,1KGphase3,Uk10K,GoNL	1kgphase3	0.87	add,dom,rec,gen,het	add	1.86e-10	1.1	1.86e-10	1.1	Heart rate response to exercise	rs9270779	1e-08	Ramirez J	29769521	NA
Cancer	rs41263822	6	32632447	C	A	chr6:31820074-32929052	573	0.421	HRC,1KGphase3,Uk10K,GoNL	1kgphase3	0.87	add,dom,rec,gen,het	add	1.86e-10	1.1	1.86e-10	1.1	Vasculitis associated with antineutrophil cytoplasmic antibody reactive to myeloperoxidase	rs7454108	5e-25	Merkel PA	28029757	NA
Cancer	rs41263822	6	32632447	C	A	chr6:31820074-32929052	573	0.421	HRC,1KGphase3,Uk10K,GoNL	1kgphase3	0.87	add,dom,rec,gen,het	add	1.86e-10	1.1	1.86e-10	1.1	IgG glycosylation	rs1049110	2e-08	Lauc G	23382691	NA
Cancer	rs41263822	6	32632447	C	A	chr6:31820074-32929052	573	0.421	HRC,1KGphase3,Uk10K,GoNL	1kgphase3	0.87	add,dom,rec,gen,het	add	1.86e-10	1.1	1.86e-10	1.1	Rosacea symptom severity	rs57390839	2e-15	Aponte JL	29771307	0
Cancer	rs41263822	6	32632447	C	A	chr6:31820074-32929052	573	0.421	HRC,1KGphase3,Uk10K,GoNL	1kgphase3	0.87	add,dom,rec,gen,het	add	1.86e-10	1.1	1.86e-10	1.1	Lung Cancer in ever smokers	rs501942	3e-14	McKay JD	28604730	0.002
Cancer	rs41263822	6	32632447	C	A	chr6:31820074-32929052	573	0.421	HRC,1KGphase3,Uk10K,GoNL	1kgphase3	0.87	add,dom,rec,gen,het	add	1.86e-10	1.1	1.86e-10	1.1	Lung Cancer	rs501942	8e-19	McKay JD	28604730	0.002
Cancer	rs41263822	6	32632447	C	A	chr6:31820074-32929052	573	0.421	HRC,1KGphase3,Uk10K,GoNL	1kgphase3	0.87	add,dom,rec,gen,het	add	1.86e-10	1.1	1.86e-10	1.1	Exudative age-related macular degeneration	rs12661281	1e-11	Cheng CY	25629512	0
Cancer	rs41263822	6	32632447	C	A	chr6:31820074-32929052	573	0.421	HRC,1KGphase3,Uk10K,GoNL	1kgphase3	0.87	add,dom,rec,gen,het	add	1.86e-10	1.1	1.86e-10	1.1	Waist-to-hip ratio adjusted for BMI in non-smokers	rs589428	2e-10	Justice AE	28443625	0.059
Cancer	rs41263822	6	32632447	C	A	chr6:31820074-32929052	573	0.421	HRC,1KGphase3,Uk10K,GoNL	1kgphase3	0.87	add,dom,rec,gen,het	add	1.86e-10	1.1	1.86e-10	1.1	Waist-to-hip ratio adjusted for BMI (adjusted for smoking behaviour)	rs589428	1e-17	Justice AE	28443625	0.059
Cancer	rs41263822	6	32632447	C	A	chr6:31820074-32929052	573	0.421	HRC,1KGphase3,Uk10K,GoNL	1kgphase3	0.87	add,dom,rec,gen,het	add	1.86e-10	1.1	1.86e-10	1.1	Anti-thyroid drug induced agranulocytosis	rs652888	2e-11	Hallberg P	27157822	0.004
Cancer	rs41263822	6	32632447	C	A	chr6:31820074-32929052	573	0.421	HRC,1KGphase3,Uk10K,GoNL	1kgphase3	0.87	add,dom,rec,gen,het	add	1.86e-10	1.1	1.86e-10	1.1	Diastolic blood pressure x smoking status (current vs non-current) interaction (2df test)	rs2243873	3e-09	Sung YJ	29455858	0.003
Cancer	rs41263822	6	32632447	C	A	chr6:31820074-32929052	573	0.421	HRC,1KGphase3,Uk10K,GoNL	1kgphase3	0.87	add,dom,rec,gen,het	add	1.86e-10	1.1	1.86e-10	1.1	Diastolic blood pressure x smoking status (ever vs never) interaction (2df test)	rs2243873	1e-10	Sung YJ	29455858	0.003
Cancer	rs41263822	6	32632447	C	A	chr6:31820074-32929052	573	0.421	HRC,1KGphase3,Uk10K,GoNL	1kgphase3	0.87	add,dom,rec,gen,het	add	1.86e-10	1.1	1.86e-10	1.1	Systolic blood pressure x smoking status (current vs non-current) interaction (2df test)	rs2243873	7e-13	Sung YJ	29455858	0.003
Cancer	rs41263822	6	32632447	C	A	chr6:31820074-32929052	573	0.421	HRC,1KGphase3,Uk10K,GoNL	1kgphase3	0.87	add,dom,rec,gen,het	add	1.86e-10	1.1	1.86e-10	1.1	Systolic blood pressure x smoking status (ever vs never) interaction (2df test)	rs2243873	3e-14	Sung YJ	29455858	0.003
Cancer	rs41263822	6	32632447	C	A	chr6:31820074-32929052	573	0.421	HRC,1KGphase3,Uk10K,GoNL	1kgphase3	0.87	add,dom,rec,gen,het	add	1.86e-10	1.1	1.86e-10	1.1	Shingles	rs1313996	7e-17	Tian C	28928442	0.059
Cancer	rs41263822	6	32632447	C	A	chr6:31820074-32929052	573	0.421	HRC,1KGphase3,Uk10K,GoNL	1kgphase3	0.87	add,dom,rec,gen,het	add	1.86e-10	1.1	1.86e-10	1.1	Coronary artery disease	rs644045	3e-13	van der Harst P	29212778	0.055
Cancer	rs41263822	6	32632447	C	A	chr6:31820074-32929052	573	0.421	HRC,1KGphase3,Uk10K,GoNL	1kgphase3	0.87	add,dom,rec,gen,het	add	1.86e-10	1.1	1.86e-10	1.1	Endometriosis	rs644045	2e-08	Sobalska-Kwapis M	28881265	0.055
Cancer	rs41263822	6	32632447	C	A	chr6:31820074-32929052	573	0.421	HRC,1KGphase3,Uk10K,GoNL	1kgphase3	0.87	add,dom,rec,gen,het	add	1.86e-10	1.1	1.86e-10	1.1	Coronary artery disease (myoCardiovascular Diseaseial infarction, percutaneous transluminal coronary angioplasty, coronary artery bypass grafting, angina or chromic ischemic heart disease)	rs3130683	3e-08	Nelson CP	28714975	0.044
Cancer	rs41263822	6	32632447	C	A	chr6:31820074-32929052	573	0.421	HRC,1KGphase3,Uk10K,GoNL	1kgphase3	0.87	add,dom,rec,gen,het	add	1.86e-10	1.1	1.86e-10	1.1	Educational attainment (years of education)	rs9267677	4e-14	Lee JJ	30038396	0
Cancer	rs41263822	6	32632447	C	A	chr6:31820074-32929052	573	0.421	HRC,1KGphase3,Uk10K,GoNL	1kgphase3	0.87	add,dom,rec,gen,het	add	1.86e-10	1.1	1.86e-10	1.1	Highest math class taken (MTAG)	rs9267677	7e-16	Lee JJ	30038396	0
Cancer	rs41263822	6	32632447	C	A	chr6:31820074-32929052	573	0.421	HRC,1KGphase3,Uk10K,GoNL	1kgphase3	0.87	add,dom,rec,gen,het	add	1.86e-10	1.1	1.86e-10	1.1	Educational attainment (MTAG)	rs9267677	8e-18	Lee JJ	30038396	0
Cancer	rs41263822	6	32632447	C	A	chr6:31820074-32929052	573	0.421	HRC,1KGphase3,Uk10K,GoNL	1kgphase3	0.87	add,dom,rec,gen,het	add	1.86e-10	1.1	1.86e-10	1.1	Blood protein levels	rs12614	1e-283	Sun BB	29875488	0.046
Cancer	rs41263822	6	32632447	C	A	chr6:31820074-32929052	573	0.421	HRC,1KGphase3,Uk10K,GoNL	1kgphase3	0.87	add,dom,rec,gen,het	add	1.86e-10	1.1	1.86e-10	1.1	Age-related macular degeneration (geographic atrophy)	rs641153	2e-09	Sobrin L	22705344	0.01
Cancer	rs41263822	6	32632447	C	A	chr6:31820074-32929052	573	0.421	HRC,1KGphase3,Uk10K,GoNL	1kgphase3	0.87	add,dom,rec,gen,het	add	1.86e-10	1.1	1.86e-10	1.1	Age-related macular degeneration (choroidal neovascularisation)	rs641153	1e-17	Sobrin L	22705344	0.01
Cancer	rs41263822	6	32632447	C	A	chr6:31820074-32929052	573	0.421	HRC,1KGphase3,Uk10K,GoNL	1kgphase3	0.87	add,dom,rec,gen,het	add	1.86e-10	1.1	1.86e-10	1.1	Systemic lupus erythematosus	rs1270942	2e-165	Bentham J	26502338	0.002
Cancer	rs41263822	6	32632447	C	A	chr6:31820074-32929052	573	0.421	HRC,1KGphase3,Uk10K,GoNL	1kgphase3	0.87	add,dom,rec,gen,het	add	1.86e-10	1.1	1.86e-10	1.1	Type 1 diabetes and autoimmune thyroid diseases	rs1270942	5e-25	Tomer Y	25936594	0.002
Cancer	rs41263822	6	32632447	C	A	chr6:31820074-32929052	573	0.421	HRC,1KGphase3,Uk10K,GoNL	1kgphase3	0.87	add,dom,rec,gen,het	add	1.86e-10	1.1	1.86e-10	1.1	Tonsillectomy	rs35664695	6e-17	Tian C	28928442	0.016
Cancer	rs41263822	6	32632447	C	A	chr6:31820074-32929052	573	0.421	HRC,1KGphase3,Uk10K,GoNL	1kgphase3	0.87	add,dom,rec,gen,het	add	1.86e-10	1.1	1.86e-10	1.1	Blood metabolite levels	rs2734331	7e-13	Shin SY	24816252	0.002
Cancer	rs41263822	6	32632447	C	A	chr6:31820074-32929052	573	0.421	HRC,1KGphase3,Uk10K,GoNL	1kgphase3	0.87	add,dom,rec,gen,het	add	1.86e-10	1.1	1.86e-10	1.1	Infant length	rs592229	2e-08	van der Valk RJ	25281659	0.044
Cancer	rs41263822	6	32632447	C	A	chr6:31820074-32929052	573	0.421	HRC,1KGphase3,Uk10K,GoNL	1kgphase3	0.87	add,dom,rec,gen,het	add	1.86e-10	1.1	1.86e-10	1.1	Advanced age-related macular degeneration	rs116503776	1e-103	Fritsche LG	26691988	0.012
Cancer	rs41263822	6	32632447	C	A	chr6:31820074-32929052	573	0.421	HRC,1KGphase3,Uk10K,GoNL	1kgphase3	0.87	add,dom,rec,gen,het	add	1.86e-10	1.1	1.86e-10	1.1	Disease progression in age-related macular degeneration	rs116503776	8e-10	Yan Q	29346644	0.012
Cancer	rs41263822	6	32632447	C	A	chr6:31820074-32929052	573	0.421	HRC,1KGphase3,Uk10K,GoNL	1kgphase3	0.87	add,dom,rec,gen,het	add	1.86e-10	1.1	1.86e-10	1.1	Age-related macular degeneration	rs429608	4e-89	Fritsche LG	23455636	0.012
Cancer	rs41263822	6	32632447	C	A	chr6:31820074-32929052	573	0.421	HRC,1KGphase3,Uk10K,GoNL	1kgphase3	0.87	add,dom,rec,gen,het	add	1.86e-10	1.1	1.86e-10	1.1	Hematology traits	rs389884	2e-08	Li J	23263863	0.003
Cancer	rs41263822	6	32632447	C	A	chr6:31820074-32929052	573	0.421	HRC,1KGphase3,Uk10K,GoNL	1kgphase3	0.87	add,dom,rec,gen,het	add	1.86e-10	1.1	1.86e-10	1.1	Self-reported math ability (MTAG)	rs114707880	4e-09	Lee JJ	30038396	0.001
Cancer	rs41263822	6	32632447	C	A	chr6:31820074-32929052	573	0.421	HRC,1KGphase3,Uk10K,GoNL	1kgphase3	0.87	add,dom,rec,gen,het	add	1.86e-10	1.1	1.86e-10	1.1	White blood cell count	rs2856451	3e-95	Astle WJ	27863252	0.012
Cancer	rs41263822	6	32632447	C	A	chr6:31820074-32929052	573	0.421	HRC,1KGphase3,Uk10K,GoNL	1kgphase3	0.87	add,dom,rec,gen,het	add	1.86e-10	1.1	1.86e-10	1.1	Highest math class taken	rs34214527	4e-10	Lee JJ	30038396	0.008
Cancer	rs41263822	6	32632447	C	A	chr6:31820074-32929052	573	0.421	HRC,1KGphase3,Uk10K,GoNL	1kgphase3	0.87	add,dom,rec,gen,het	add	1.86e-10	1.1	1.86e-10	1.1	Neuromyelitis optica	rs1150757	3e-16	Estrada K	29769526	0.002
Cancer	rs41263822	6	32632447	C	A	chr6:31820074-32929052	573	0.421	HRC,1KGphase3,Uk10K,GoNL	1kgphase3	0.87	add,dom,rec,gen,het	add	1.86e-10	1.1	1.86e-10	1.1	Cognitive performance	rs204883	7e-09	Lee JJ	30038396	0.001
Cancer	rs41263822	6	32632447	C	A	chr6:31820074-32929052	573	0.421	HRC,1KGphase3,Uk10K,GoNL	1kgphase3	0.87	add,dom,rec,gen,het	add	1.86e-10	1.1	1.86e-10	1.1	Cognitive performance (MTAG)	rs204883	1e-10	Lee JJ	30038396	0.001
Cancer	rs41263822	6	32632447	C	A	chr6:31820074-32929052	573	0.421	HRC,1KGphase3,Uk10K,GoNL	1kgphase3	0.87	add,dom,rec,gen,het	add	1.86e-10	1.1	1.86e-10	1.1	Diastolic blood pressure	rs2021783	2e-12	Lu X	25249183	0.001
Cancer	rs41263822	6	32632447	C	A	chr6:31820074-32929052	573	0.421	HRC,1KGphase3,Uk10K,GoNL	1kgphase3	0.87	add,dom,rec,gen,het	add	1.86e-10	1.1	1.86e-10	1.1	Hypertension Diseasetension	rs2021783	4e-11	Lu X	25249183	0.001
Cancer	rs41263822	6	32632447	C	A	chr6:31820074-32929052	573	0.421	HRC,1KGphase3,Uk10K,GoNL	1kgphase3	0.87	add,dom,rec,gen,het	add	1.86e-10	1.1	1.86e-10	1.1	Phospholipid levels in very small VLDL	chr6:32078373	8e-09	Davis JP	29084231	NA
Cancer	rs41263822	6	32632447	C	A	chr6:31820074-32929052	573	0.421	HRC,1KGphase3,Uk10K,GoNL	1kgphase3	0.87	add,dom,rec,gen,het	add	1.86e-10	1.1	1.86e-10	1.1	Systolic blood pressure	rs185819	1e-17	Wain LV	28739976	0
Cancer	rs41263822	6	32632447	C	A	chr6:31820074-32929052	573	0.421	HRC,1KGphase3,Uk10K,GoNL	1kgphase3	0.87	add,dom,rec,gen,het	add	1.86e-10	1.1	1.86e-10	1.1	Mean corpuscular volume	rs429150	3e-13	Astle WJ	27863252	0
Cancer	rs41263822	6	32632447	C	A	chr6:31820074-32929052	573	0.421	HRC,1KGphase3,Uk10K,GoNL	1kgphase3	0.87	add,dom,rec,gen,het	add	1.86e-10	1.1	1.86e-10	1.1	Neuroticism	rs204893	1e-12	Luciano M	29255261	0.001
Cancer	rs41263822	6	32632447	C	A	chr6:31820074-32929052	573	0.421	HRC,1KGphase3,Uk10K,GoNL	1kgphase3	0.87	add,dom,rec,gen,het	add	1.86e-10	1.1	1.86e-10	1.1	Sarcoidosis (Lofgren's syndrome)	rs3130288	4e-66	Rivera NV	26651848	0.003
Cancer	rs41263822	6	32632447	C	A	chr6:31820074-32929052	573	0.421	HRC,1KGphase3,Uk10K,GoNL	1kgphase3	0.87	add,dom,rec,gen,het	add	1.86e-10	1.1	1.86e-10	1.1	Intraocular pressure	rs3134963	3e-10	Gao XR	29617998	0.042
Cancer	rs41263822	6	32632447	C	A	chr6:31820074-32929052	573	0.421	HRC,1KGphase3,Uk10K,GoNL	1kgphase3	0.87	add,dom,rec,gen,het	add	1.86e-10	1.1	1.86e-10	1.1	Serum total protein level	rs204999	4e-11	Franceschini N	23022100	0.008
Cancer	rs41263822	6	32632447	C	A	chr6:31820074-32929052	573	0.421	HRC,1KGphase3,Uk10K,GoNL	1kgphase3	0.87	add,dom,rec,gen,het	add	1.86e-10	1.1	1.86e-10	1.1	Serum total cholesterol levels	chr6:32153409	9e-09	Davis JP	29084231	NA
Cancer	rs41263822	6	32632447	C	A	chr6:31820074-32929052	573	0.421	HRC,1KGphase3,Uk10K,GoNL	1kgphase3	0.87	add,dom,rec,gen,het	add	1.86e-10	1.1	1.86e-10	1.1	Phospholipid levels (plasma)	rs1061808	8e-10	Demirkan A	22359512	0.004
Cancer	rs41263822	6	32632447	C	A	chr6:31820074-32929052	573	0.421	HRC,1KGphase3,Uk10K,GoNL	1kgphase3	0.87	add,dom,rec,gen,het	add	1.86e-10	1.1	1.86e-10	1.1	Advanced glycation end-product levels	rs41268928	3e-16	Maruthur NM	26083729	0.002
Cancer	rs41263822	6	32632447	C	A	chr6:31820074-32929052	573	0.421	HRC,1KGphase3,Uk10K,GoNL	1kgphase3	0.87	add,dom,rec,gen,het	add	1.86e-10	1.1	1.86e-10	1.1	Lung function (FEV1/FVC)	rs2070600	3e-25	Wain LV	28166213	0.001
Cancer	rs41263822	6	32632447	C	A	chr6:31820074-32929052	573	0.421	HRC,1KGphase3,Uk10K,GoNL	1kgphase3	0.87	add,dom,rec,gen,het	add	1.86e-10	1.1	1.86e-10	1.1	Emphysema imaging phenotypes	rs2070600	5e-09	Cho MH	26030696	0.001
Cancer	rs41263822	6	32632447	C	A	chr6:31820074-32929052	573	0.421	HRC,1KGphase3,Uk10K,GoNL	1kgphase3	0.87	add,dom,rec,gen,het	add	1.86e-10	1.1	1.86e-10	1.1	Pulmonary function	rs2070600	3e-15	Repapi E	20010834	0.001
Cancer	rs41263822	6	32632447	C	A	chr6:31820074-32929052	573	0.421	HRC,1KGphase3,Uk10K,GoNL	1kgphase3	0.87	add,dom,rec,gen,het	add	1.86e-10	1.1	1.86e-10	1.1	Percentage gas trapping	rs2070600	4e-09	Cho MH	26030696	0.001
Cancer	rs41263822	6	32632447	C	A	chr6:31820074-32929052	573	0.421	HRC,1KGphase3,Uk10K,GoNL	1kgphase3	0.87	add,dom,rec,gen,het	add	1.86e-10	1.1	1.86e-10	1.1	Pulmonary function (smoking interaction)	rs2070600	1e-21	Hancock DB	23284291	0.001
Cancer	rs41263822	6	32632447	C	A	chr6:31820074-32929052	573	0.421	HRC,1KGphase3,Uk10K,GoNL	1kgphase3	0.87	add,dom,rec,gen,het	add	1.86e-10	1.1	1.86e-10	1.1	Chronic obstructive pulmonary disease	rs2070600	6e-10	Hobbs BD	28166215	0.001
Cancer	rs41263822	6	32632447	C	A	chr6:31820074-32929052	573	0.421	HRC,1KGphase3,Uk10K,GoNL	1kgphase3	0.87	add,dom,rec,gen,het	add	1.86e-10	1.1	1.86e-10	1.1	Response to Pazopanib in Cancer (hepatotoxicity)	rs1800625	8e-09	Xu CF	26546620	0.007
Cancer	rs41263822	6	32632447	C	A	chr6:31820074-32929052	573	0.421	HRC,1KGphase3,Uk10K,GoNL	1kgphase3	0.87	add,dom,rec,gen,het	add	1.86e-10	1.1	1.86e-10	1.1	Clozapine-induced agranulocytosis/granulocytopenia in treatment-resistant schizophrenia	rs1800625	3e-09	Saito T	26876947	0.007
Cancer	rs41263822	6	32632447	C	A	chr6:31820074-32929052	573	0.421	HRC,1KGphase3,Uk10K,GoNL	1kgphase3	0.87	add,dom,rec,gen,het	add	1.86e-10	1.1	1.86e-10	1.1	Moderate to vigorous physical activity levels	rs169504	5e-11	Klimentidis YC	29899525	0.001
Cancer	rs41263822	6	32632447	C	A	chr6:31820074-32929052	573	0.421	HRC,1KGphase3,Uk10K,GoNL	1kgphase3	0.87	add,dom,rec,gen,het	add	1.86e-10	1.1	1.86e-10	1.1	Atopic dermatitis	rs176095	8e-20	Hirota T	23042114	0.01
Cancer	rs41263822	6	32632447	C	A	chr6:31820074-32929052	573	0.421	HRC,1KGphase3,Uk10K,GoNL	1kgphase3	0.87	add,dom,rec,gen,het	add	1.86e-10	1.1	1.86e-10	1.1	Cerebrospinal fluid biomarker levels	rs2269420	3e-09	Sasayama D	28031287	NA
Cancer	rs41263822	6	32632447	C	A	chr6:31820074-32929052	573	0.421	HRC,1KGphase3,Uk10K,GoNL	1kgphase3	0.87	add,dom,rec,gen,het	add	1.86e-10	1.1	1.86e-10	1.1	Joint mobility (Beighton score)	rs431722	2e-12	Pickrell JK	27182965	0.005
Cancer	rs41263822	6	32632447	C	A	chr6:31820074-32929052	573	0.421	HRC,1KGphase3,Uk10K,GoNL	1kgphase3	0.87	add,dom,rec,gen,het	add	1.86e-10	1.1	1.86e-10	1.1	Circulating myeloperoxidase levels (serum)	rs3134931	1e-08	Reiner AP	23620142	0.011
Cancer	rs41263822	6	32632447	C	A	chr6:31820074-32929052	573	0.421	HRC,1KGphase3,Uk10K,GoNL	1kgphase3	0.87	add,dom,rec,gen,het	add	1.86e-10	1.1	1.86e-10	1.1	Aspartate aminotransferase levels	rs115695709	3e-16	Kanai M	29403010	0.001
Cancer	rs41263822	6	32632447	C	A	chr6:31820074-32929052	573	0.421	HRC,1KGphase3,Uk10K,GoNL	1kgphase3	0.87	add,dom,rec,gen,het	add	1.86e-10	1.1	1.86e-10	1.1	Migraine	rs140002913	4e-08	Gormley P	27322543	0.015
Cancer	rs41263822	6	32632447	C	A	chr6:31820074-32929052	573	0.421	HRC,1KGphase3,Uk10K,GoNL	1kgphase3	0.87	add,dom,rec,gen,het	add	1.86e-10	1.1	1.86e-10	1.1	High light scatter reticulocyte count	rs507778	2e-29	Astle WJ	27863252	0.008
Cancer	rs41263822	6	32632447	C	A	chr6:31820074-32929052	573	0.421	HRC,1KGphase3,Uk10K,GoNL	1kgphase3	0.87	add,dom,rec,gen,het	add	1.86e-10	1.1	1.86e-10	1.1	High light scatter reticulocyte percentage of red cells	rs507778	1e-24	Astle WJ	27863252	0.008
Cancer	rs41263822	6	32632447	C	A	chr6:31820074-32929052	573	0.421	HRC,1KGphase3,Uk10K,GoNL	1kgphase3	0.87	add,dom,rec,gen,het	add	1.86e-10	1.1	1.86e-10	1.1	Waist-to-hip ratio adjusted for BMI in active individuals	rs3130320	6e-09	Graff M	28448500	0.101
Cancer	rs41263822	6	32632447	C	A	chr6:31820074-32929052	573	0.421	HRC,1KGphase3,Uk10K,GoNL	1kgphase3	0.87	add,dom,rec,gen,het	add	1.86e-10	1.1	1.86e-10	1.1	Lymphocyte counts	rs2022542	2e-52	Astle WJ	27863252	0.08
Cancer	rs41263822	6	32632447	C	A	chr6:31820074-32929052	573	0.421	HRC,1KGphase3,Uk10K,GoNL	1kgphase3	0.87	add,dom,rec,gen,het	add	1.86e-10	1.1	1.86e-10	1.1	Triglyceride levels in very small VLDL	chr6:32331002	5e-08	Davis JP	29084231	NA
Cancer	rs41263822	6	32632447	C	A	chr6:31820074-32929052	573	0.421	HRC,1KGphase3,Uk10K,GoNL	1kgphase3	0.87	add,dom,rec,gen,het	add	1.86e-10	1.1	1.86e-10	1.1	Lumiracoxib-related liver injury	rs3129900	7e-25	Singer JB	20639878	0.036
Cancer	rs41263822	6	32632447	C	A	chr6:31820074-32929052	573	0.421	HRC,1KGphase3,Uk10K,GoNL	1kgphase3	0.87	add,dom,rec,gen,het	add	1.86e-10	1.1	1.86e-10	1.1	Hepatitis C induced liver cirrhosis	rs910049	9e-11	Urabe Y	23321320	0.032
Cancer	rs41263822	6	32632447	C	A	chr6:31820074-32929052	573	0.421	HRC,1KGphase3,Uk10K,GoNL	1kgphase3	0.87	add,dom,rec,gen,het	add	1.86e-10	1.1	1.86e-10	1.1	Arthritis (juvenile idiopathic)	rs2395148	2e-10	Behrens EM	18576341	0.001
Cancer	rs41263822	6	32632447	C	A	chr6:31820074-32929052	573	0.421	HRC,1KGphase3,Uk10K,GoNL	1kgphase3	0.87	add,dom,rec,gen,het	add	1.86e-10	1.1	1.86e-10	1.1	Mixed cellularity Hodgkin lymphoma	rs13196329	3e-14	Sud A	29196614	0.012
Cancer	rs41263822	6	32632447	C	A	chr6:31820074-32929052	573	0.421	HRC,1KGphase3,Uk10K,GoNL	1kgphase3	0.87	add,dom,rec,gen,het	add	1.86e-10	1.1	1.86e-10	1.1	Lactate dehydrogenase levels	rs116316977	9e-14	Kanai M	29403010	0.04
Cancer	rs41263822	6	32632447	C	A	chr6:31820074-32929052	573	0.421	HRC,1KGphase3,Uk10K,GoNL	1kgphase3	0.87	add,dom,rec,gen,het	add	1.86e-10	1.1	1.86e-10	1.1	Coronary heart disease	rs9268402	3e-15	Lu X	22751097	0.014
Cancer	rs41263822	6	32632447	C	A	chr6:31820074-32929052	573	0.421	HRC,1KGphase3,Uk10K,GoNL	1kgphase3	0.87	add,dom,rec,gen,het	add	1.86e-10	1.1	1.86e-10	1.1	Fibrinogen levels	rs12528797	9e-09	de Vries PS	28107422	0.135
Cancer	rs41263822	6	32632447	C	A	chr6:31820074-32929052	573	0.421	HRC,1KGphase3,Uk10K,GoNL	1kgphase3	0.87	add,dom,rec,gen,het	add	1.86e-10	1.1	1.86e-10	1.1	Waist-to-hip ratio adjusted for BMI (joint analysis for main effect and physical activity interaction)	rs2894254	9e-09	Graff M	28448500	0.002
Cancer	rs41263822	6	32632447	C	A	chr6:31820074-32929052	573	0.421	HRC,1KGphase3,Uk10K,GoNL	1kgphase3	0.87	add,dom,rec,gen,het	add	1.86e-10	1.1	1.86e-10	1.1	Waist-to-hip ratio adjusted for BMI	rs4424066	7e-14	Winkler TW	26426971	0.021
Cancer	rs41263822	6	32632447	C	A	chr6:31820074-32929052	573	0.421	HRC,1KGphase3,Uk10K,GoNL	1kgphase3	0.87	add,dom,rec,gen,het	add	1.86e-10	1.1	1.86e-10	1.1	Sarcoidosis	rs2076530	3e-11	Hofmann S	22936702	0.017
Cancer	rs41263822	6	32632447	C	A	chr6:31820074-32929052	573	0.421	HRC,1KGphase3,Uk10K,GoNL	1kgphase3	0.87	add,dom,rec,gen,het	add	1.86e-10	1.1	1.86e-10	1.1	Lung adenocarcinoma	rs3817963	3e-10	Shiraishi K	22797724	0.008
Cancer	rs41263822	6	32632447	C	A	chr6:31820074-32929052	573	0.421	HRC,1KGphase3,Uk10K,GoNL	1kgphase3	0.87	add,dom,rec,gen,het	add	1.86e-10	1.1	1.86e-10	1.1	EGFR mutation-positive lung adenocarcinoma	rs3817963	1e-16	Shiraishi K	27501781	0.008
Cancer	rs41263822	6	32632447	C	A	chr6:31820074-32929052	573	0.421	HRC,1KGphase3,Uk10K,GoNL	1kgphase3	0.87	add,dom,rec,gen,het	add	1.86e-10	1.1	1.86e-10	1.1	Serum alkaline phosphatase levels	rs144391488	1e-10	Kanai M	29403010	0.019
Cancer	rs41263822	6	32632447	C	A	chr6:31820074-32929052	573	0.421	HRC,1KGphase3,Uk10K,GoNL	1kgphase3	0.87	add,dom,rec,gen,het	add	1.86e-10	1.1	1.86e-10	1.1	Hemoglobin	rs146109634	2e-08	Kanai M	29403010	0.016
Cancer	rs41263822	6	32632447	C	A	chr6:31820074-32929052	573	0.421	HRC,1KGphase3,Uk10K,GoNL	1kgphase3	0.87	add,dom,rec,gen,het	add	1.86e-10	1.1	1.86e-10	1.1	Marginal zone lymphoma	rs9461741	4e-15	Vijai J	25569183	0.009
Cancer	rs41263822	6	32632447	C	A	chr6:31820074-32929052	573	0.421	HRC,1KGphase3,Uk10K,GoNL	1kgphase3	0.87	add,dom,rec,gen,het	add	1.86e-10	1.1	1.86e-10	1.1	Knee osteoarthritis	rs10947262	5e-09	Nakajima M	20305777	0.001
Cancer	rs41263822	6	32632447	C	A	chr6:31820074-32929052	573	0.421	HRC,1KGphase3,Uk10K,GoNL	1kgphase3	0.87	add,dom,rec,gen,het	add	1.86e-10	1.1	1.86e-10	1.1	Waist-to-hip ratio adjusted for body mass index	rs7759742	2e-11	Shungin D	25673412	0.024
Cancer	rs41263822	6	32632447	C	A	chr6:31820074-32929052	573	0.421	HRC,1KGphase3,Uk10K,GoNL	1kgphase3	0.87	add,dom,rec,gen,het	add	1.86e-10	1.1	1.86e-10	1.1	Waist-to-hip ratio adjusted for BMI (joint analysis main effects and smoking interaction)	rs7759742	1e-08	Justice AE	28443625	0.024
Cancer	rs41263822	6	32632447	C	A	chr6:31820074-32929052	573	0.421	HRC,1KGphase3,Uk10K,GoNL	1kgphase3	0.87	add,dom,rec,gen,het	add	1.86e-10	1.1	1.86e-10	1.1	Waist-to-hip ratio adjusted for BMI x sex x age interaction (4df test)	rs7759742	2e-12	Winkler TW	26426971	0.024
Cancer	rs41263822	6	32632447	C	A	chr6:31820074-32929052	573	0.421	HRC,1KGphase3,Uk10K,GoNL	1kgphase3	0.87	add,dom,rec,gen,het	add	1.86e-10	1.1	1.86e-10	1.1	Thionamide-induced agranulocytosis in Graves' disease	rs116869525	1e-08	Chen PL	26151496	0.006
Cancer	rs41263822	6	32632447	C	A	chr6:31820074-32929052	573	0.421	HRC,1KGphase3,Uk10K,GoNL	1kgphase3	0.87	add,dom,rec,gen,het	add	1.86e-10	1.1	1.86e-10	1.1	Hepatitis B vaccine response	rs3135363	7e-22	Png E	21764829	0
Cancer	rs41263822	6	32632447	C	A	chr6:31820074-32929052	573	0.421	HRC,1KGphase3,Uk10K,GoNL	1kgphase3	0.87	add,dom,rec,gen,het	add	1.86e-10	1.1	1.86e-10	1.1	Idiopathic inflammatory myopathy	rs3129843	9e-133	Rothwell S	26362759	0.001
Cancer	rs41263822	6	32632447	C	A	chr6:31820074-32929052	573	0.421	HRC,1KGphase3,Uk10K,GoNL	1kgphase3	0.87	add,dom,rec,gen,het	add	1.86e-10	1.1	1.86e-10	1.1	Dermatomyositis or juvenile dermatomyositis	rs3129843	2e-48	Rothwell S	26362759	0.001
Cancer	rs41263822	6	32632447	C	A	chr6:31820074-32929052	573	0.421	HRC,1KGphase3,Uk10K,GoNL	1kgphase3	0.87	add,dom,rec,gen,het	add	1.86e-10	1.1	1.86e-10	1.1	Acute-on-chronic liver failure in hepatitis B	rs3129859	7e-19	Tan W	28130311	0.023
Cancer	rs41263822	6	32632447	C	A	chr6:31820074-32929052	573	0.421	HRC,1KGphase3,Uk10K,GoNL	1kgphase3	0.87	add,dom,rec,gen,het	add	1.86e-10	1.1	1.86e-10	1.1	Prostate Cancer	rs3129859	1e-12	Schumacher FR	29892016	0.023
Cancer	rs41263822	6	32632447	C	A	chr6:31820074-32929052	573	0.421	HRC,1KGphase3,Uk10K,GoNL	1kgphase3	0.87	add,dom,rec,gen,het	add	1.86e-10	1.1	1.86e-10	1.1	Response to hepatitis B vaccine	rs2395179	5e-14	Nishida N	29534301	0.03
Cancer	rs41263822	6	32632447	C	A	chr6:31820074-32929052	573	0.421	HRC,1KGphase3,Uk10K,GoNL	1kgphase3	0.87	add,dom,rec,gen,het	add	1.86e-10	1.1	1.86e-10	1.1	Perceived unattractiveness to mosquitoes	rs9268659	2e-09	Jones AV	28199695	0.11
Cancer	rs41263822	6	32632447	C	A	chr6:31820074-32929052	573	0.421	HRC,1KGphase3,Uk10K,GoNL	1kgphase3	0.87	add,dom,rec,gen,het	add	1.86e-10	1.1	1.86e-10	1.1	Chloride levels	rs116817194	3e-08	Kanai M	29403010	0.005
Cancer	rs41263822	6	32632447	C	A	chr6:31820074-32929052	573	0.421	HRC,1KGphase3,Uk10K,GoNL	1kgphase3	0.87	add,dom,rec,gen,het	add	1.86e-10	1.1	1.86e-10	1.1	LDL cholesterol levels	rs3177928	5e-17	Spracklen CN	28334899	0.079
Cancer	rs41263822	6	32632447	C	A	chr6:31820074-32929052	573	0.421	HRC,1KGphase3,Uk10K,GoNL	1kgphase3	0.87	add,dom,rec,gen,het	add	1.86e-10	1.1	1.86e-10	1.1	Cholesterol, total	rs3177928	1e-21	Willer CJ	24097068	0.079
Cancer	rs41263822	6	32632447	C	A	chr6:31820074-32929052	573	0.421	HRC,1KGphase3,Uk10K,GoNL	1kgphase3	0.87	add,dom,rec,gen,het	add	1.86e-10	1.1	1.86e-10	1.1	IgA nephropathy	rs7763262	2e-38	Kiryluk K	25305756	0.081
Cancer	rs41263822	6	32632447	C	A	chr6:31820074-32929052	573	0.421	HRC,1KGphase3,Uk10K,GoNL	1kgphase3	0.87	add,dom,rec,gen,het	add	1.86e-10	1.1	1.86e-10	1.1	Systemic juvenile idiopathic arthritis	rs41291794	4e-15	Ombrello MJ	27927641	0.036
Cancer	rs41263822	6	32632447	C	A	chr6:31820074-32929052	573	0.421	HRC,1KGphase3,Uk10K,GoNL	1kgphase3	0.87	add,dom,rec,gen,het	add	1.86e-10	1.1	1.86e-10	1.1	Cardiovascular Diseaseiometabolic and hematological traits	rs113164910	4e-54	Iotchkova V	27668658	0.071
Cancer	rs41263822	6	32632447	C	A	chr6:31820074-32929052	573	0.421	HRC,1KGphase3,Uk10K,GoNL	1kgphase3	0.87	add,dom,rec,gen,het	add	1.86e-10	1.1	1.86e-10	1.1	Itch intensity from mosquito bite adjusted by bite size	rs1548306	9e-14	Jones AV	28199695	0.072
Cancer	rs41263822	6	32632447	C	A	chr6:31820074-32929052	573	0.421	HRC,1KGphase3,Uk10K,GoNL	1kgphase3	0.87	add,dom,rec,gen,het	add	1.86e-10	1.1	1.86e-10	1.1	Itch intensity from mosquito bite	rs1548306	5e-29	Jones AV	28199695	0.072
Cancer	rs41263822	6	32632447	C	A	chr6:31820074-32929052	573	0.421	HRC,1KGphase3,Uk10K,GoNL	1kgphase3	0.87	add,dom,rec,gen,het	add	1.86e-10	1.1	1.86e-10	1.1	Hodgkin's lymphoma	rs6903608	3e-50	Enciso-Mora V	21037568	0
Cancer	rs41263822	6	32632447	C	A	chr6:31820074-32929052	573	0.421	HRC,1KGphase3,Uk10K,GoNL	1kgphase3	0.87	add,dom,rec,gen,het	add	1.86e-10	1.1	1.86e-10	1.1	Vogt-Koyanagi-Harada syndrome	rs114800139	1e-119	Hou S	25108386	0.013
Cancer	rs41263822	6	32632447	C	A	chr6:31820074-32929052	573	0.421	HRC,1KGphase3,Uk10K,GoNL	1kgphase3	0.87	add,dom,rec,gen,het	add	1.86e-10	1.1	1.86e-10	1.1	Frontotemporal dementia	rs9268856	6e-09	Ferrari R	24943344	0.014
Cancer	rs41263822	6	32632447	C	A	chr6:31820074-32929052	573	0.421	HRC,1KGphase3,Uk10K,GoNL	1kgphase3	0.87	add,dom,rec,gen,het	add	1.86e-10	1.1	1.86e-10	1.1	Giant cell arteritis	rs9268905	2e-54	Carmona FD	28041642	0.029
Cancer	rs41263822	6	32632447	C	A	chr6:31820074-32929052	573	0.421	HRC,1KGphase3,Uk10K,GoNL	1kgphase3	0.87	add,dom,rec,gen,het	add	1.86e-10	1.1	1.86e-10	1.1	Antinuclear antibody levels	rs2395185	1e-11	Terao C	25186300	0.029
Cancer	rs41263822	6	32632447	C	A	chr6:31820074-32929052	573	0.421	HRC,1KGphase3,Uk10K,GoNL	1kgphase3	0.87	add,dom,rec,gen,het	add	1.86e-10	1.1	1.86e-10	1.1	Tuberculosis	rs2894257	8e-36	Tian C	28928442	0.019
Cancer	rs41263822	6	32632447	C	A	chr6:31820074-32929052	573	0.421	HRC,1KGphase3,Uk10K,GoNL	1kgphase3	0.87	add,dom,rec,gen,het	add	1.86e-10	1.1	1.86e-10	1.1	Lung disease severity in cystic fibrosis	rs117230773	2e-09	Corvol H	26417704	0.033
Cancer	rs41263822	6	32632447	C	A	chr6:31820074-32929052	573	0.421	HRC,1KGphase3,Uk10K,GoNL	1kgphase3	0.87	add,dom,rec,gen,het	add	1.86e-10	1.1	1.86e-10	1.1	Body mass index	rs183975233	8e-16	Akiyama M	28892062	0.029
Cancer	rs41263822	6	32632447	C	A	chr6:31820074-32929052	573	0.421	HRC,1KGphase3,Uk10K,GoNL	1kgphase3	0.87	add,dom,rec,gen,het	add	1.86e-10	1.1	1.86e-10	1.1	Nodular sclerosis Hodgkin lymphoma	rs9269081	2e-39	Sud A	29196614	0.002
Cancer	rs41263822	6	32632447	C	A	chr6:31820074-32929052	573	0.421	HRC,1KGphase3,Uk10K,GoNL	1kgphase3	0.87	add,dom,rec,gen,het	add	1.86e-10	1.1	1.86e-10	1.1	Follicular lymphoma	rs12195582	5e-100	Skibola CF	25279986	0.022
Cancer	rs41263822	6	32632447	C	A	chr6:31820074-32929052	573	0.421	HRC,1KGphase3,Uk10K,GoNL	1kgphase3	0.87	add,dom,rec,gen,het	add	1.86e-10	1.1	1.86e-10	1.1	C-reactive protein levels or HDL-cholesterol levels (pleiotropy)	rs9378212	7e-10	Ligthart S	27286809	0.011
Cancer	rs41263822	6	32632447	C	A	chr6:31820074-32929052	573	0.421	HRC,1KGphase3,Uk10K,GoNL	1kgphase3	0.87	add,dom,rec,gen,het	add	1.86e-10	1.1	1.86e-10	1.1	Sarcoidosis (non-Lofgren's syndrome)	rs1964995	3e-32	Rivera NV	26651848	0.012
Cancer	rs41263822	6	32632447	C	A	chr6:31820074-32929052	573	0.421	HRC,1KGphase3,Uk10K,GoNL	1kgphase3	0.87	add,dom,rec,gen,het	add	1.86e-10	1.1	1.86e-10	1.1	Sarcoidosis (non-Lofgren's syndrome without extrapulmonary manifestations)	rs1964995	4e-15	Rivera NV	26651848	0.012
Cancer	rs41263822	6	32632447	C	A	chr6:31820074-32929052	573	0.421	HRC,1KGphase3,Uk10K,GoNL	1kgphase3	0.87	add,dom,rec,gen,het	add	1.86e-10	1.1	1.86e-10	1.1	Rheumatoid arthritis (rheumatoid factor and/or anti-cyclic citrullinated peptide seropositive)	rs9269234	6e-16	Saxena R	28118524	0.016
Cancer	rs41263822	6	32632447	C	A	chr6:31820074-32929052	573	0.421	HRC,1KGphase3,Uk10K,GoNL	1kgphase3	0.87	add,dom,rec,gen,het	add	1.86e-10	1.1	1.86e-10	1.1	Reticulocyte fraction of red cells	rs112062732	3e-30	Astle WJ	27863252	0.029
Cancer	rs41263822	6	32632447	C	A	chr6:31820074-32929052	573	0.421	HRC,1KGphase3,Uk10K,GoNL	1kgphase3	0.87	add,dom,rec,gen,het	add	1.86e-10	1.1	1.86e-10	1.1	Self-rated health	rs76380179	6e-10	Harris SE	27864402	0.007
Cancer	rs41263822	6	32632447	C	A	chr6:31820074-32929052	573	0.421	HRC,1KGphase3,Uk10K,GoNL	1kgphase3	0.87	add,dom,rec,gen,het	add	1.86e-10	1.1	1.86e-10	1.1	Late-onset myasthenia gravis	rs111945767	3e-17	Seldin MF	26562150	0.002
Cancer	rs41263822	6	32632447	C	A	chr6:31820074-32929052	573	0.421	HRC,1KGphase3,Uk10K,GoNL	1kgphase3	0.87	add,dom,rec,gen,het	add	1.86e-10	1.1	1.86e-10	1.1	Very small VLDL particle concentration	chr6:32571483	1e-08	Davis JP	29084231	NA
Cancer	rs41263822	6	32632447	C	A	chr6:31820074-32929052	573	0.421	HRC,1KGphase3,Uk10K,GoNL	1kgphase3	0.87	add,dom,rec,gen,het	add	1.86e-10	1.1	1.86e-10	1.1	Triglyceride levels in IDL	chr6:32582485	1e-09	Davis JP	29084231	NA
Cancer	rs41263822	6	32632447	C	A	chr6:31820074-32929052	573	0.421	HRC,1KGphase3,Uk10K,GoNL	1kgphase3	0.87	add,dom,rec,gen,het	add	1.86e-10	1.1	1.86e-10	1.1	Reticulocyte count	rs9270493	1e-46	Astle WJ	27863252	0.03
Cancer	rs41263822	6	32632447	C	A	chr6:31820074-32929052	573	0.421	HRC,1KGphase3,Uk10K,GoNL	1kgphase3	0.87	add,dom,rec,gen,het	add	1.86e-10	1.1	1.86e-10	1.1	Hand grip strength	rs2760975	5e-12	Tikkanen E	29691431	0.012
Cancer	rs41263822	6	32632447	C	A	chr6:31820074-32929052	573	0.421	HRC,1KGphase3,Uk10K,GoNL	1kgphase3	0.87	add,dom,rec,gen,het	add	1.86e-10	1.1	1.86e-10	1.1	High density lipoprotein cholesterol levels	rs28366301	8e-11	Kanai M	29403010	0.035
Cancer	rs41263822	6	32632447	C	A	chr6:31820074-32929052	573	0.421	HRC,1KGphase3,Uk10K,GoNL	1kgphase3	0.87	add,dom,rec,gen,het	add	1.86e-10	1.1	1.86e-10	1.1	Childhood ear infection	rs4329147	1e-11	Pickrell JK	27182965	0.045
Cancer	rs41263822	6	32632447	C	A	chr6:31820074-32929052	573	0.421	HRC,1KGphase3,Uk10K,GoNL	1kgphase3	0.87	add,dom,rec,gen,het	add	1.86e-10	1.1	1.86e-10	1.1	Epstein-Barr virus immune response (EBNA-1)	rs477515	3e-13	Rubicz R	23326239	0.021
Cancer	rs41263822	6	32632447	C	A	chr6:31820074-32929052	573	0.421	HRC,1KGphase3,Uk10K,GoNL	1kgphase3	0.87	add,dom,rec,gen,het	add	1.86e-10	1.1	1.86e-10	1.1	Epstein Barr virus nuclear antigen 1 IgG levels	rs2516049	3e-20	Zhou Y	26819262	0.02
Cancer	rs41263822	6	32632447	C	A	chr6:31820074-32929052	573	0.421	HRC,1KGphase3,Uk10K,GoNL	1kgphase3	0.87	add,dom,rec,gen,het	add	1.86e-10	1.1	1.86e-10	1.1	Neutralising antibody response to interferon beta therapy in multiple sclerosis (maximum antibody levels)	rs2454138	1e-18	Buck D	29521573	0.02
Cancer	rs41263822	6	32632447	C	A	chr6:31820074-32929052	573	0.421	HRC,1KGphase3,Uk10K,GoNL	1kgphase3	0.87	add,dom,rec,gen,het	add	1.86e-10	1.1	1.86e-10	1.1	Neutralising antibody response to interferon beta therapy in multiple sclerosis (area under the curve for the first two years)	rs2454138	8e-19	Buck D	29521573	0.02
Cancer	rs41263822	6	32632447	C	A	chr6:31820074-32929052	573	0.421	HRC,1KGphase3,Uk10K,GoNL	1kgphase3	0.87	add,dom,rec,gen,het	add	1.86e-10	1.1	1.86e-10	1.1	Neutralising antibody response to interferon beta therapy in multiple sclerosis (mean antibody levels)	rs2454138	5e-19	Buck D	29521573	0.02
Cancer	rs41263822	6	32632447	C	A	chr6:31820074-32929052	573	0.421	HRC,1KGphase3,Uk10K,GoNL	1kgphase3	0.87	add,dom,rec,gen,het	add	1.86e-10	1.1	1.86e-10	1.1	Parkinson's disease	rs17425622	4e-17	Pickrell JK	27182965	0.013
Cancer	rs41263822	6	32632447	C	A	chr6:31820074-32929052	573	0.421	HRC,1KGphase3,Uk10K,GoNL	1kgphase3	0.87	add,dom,rec,gen,het	add	1.86e-10	1.1	1.86e-10	1.1	Waist circumference adjusted for body mass index	rs615672	1e-08	Graff M	28448500	0.018
Cancer	rs41263822	6	32632447	C	A	chr6:31820074-32929052	573	0.421	HRC,1KGphase3,Uk10K,GoNL	1kgphase3	0.87	add,dom,rec,gen,het	add	1.86e-10	1.1	1.86e-10	1.1	Total bilirubin levels	rs2647074	3e-10	Kanai M	29403010	0.014
Cancer	rs41263822	6	32632447	C	A	chr6:31820074-32929052	573	0.421	HRC,1KGphase3,Uk10K,GoNL	1kgphase3	0.87	add,dom,rec,gen,het	add	1.86e-10	1.1	1.86e-10	1.1	Mixed cryoglobulinemia vasculitis in chronic hepatitis C infection	rs9461776	7e-09	Zignego AL	25030430	0.068
Cancer	rs41263822	6	32632447	C	A	chr6:31820074-32929052	573	0.421	HRC,1KGphase3,Uk10K,GoNL	1kgphase3	0.87	add,dom,rec,gen,het	add	1.86e-10	1.1	1.86e-10	1.1	Leprosy	rs9271100	8e-95	Liu H	25642632	0.013
Cancer	rs41263822	6	32632447	C	A	chr6:31820074-32929052	573	0.421	HRC,1KGphase3,Uk10K,GoNL	1kgphase3	0.87	add,dom,rec,gen,het	add	1.86e-10	1.1	1.86e-10	1.1	Narcolepsy (onset before 2009 H1N1 influenza pandemic)	rs9271117	6e-14	Han F	24204295	0.016
Cancer	rs41263822	6	32632447	C	A	chr6:31820074-32929052	573	0.421	HRC,1KGphase3,Uk10K,GoNL	1kgphase3	0.87	add,dom,rec,gen,het	add	1.86e-10	1.1	1.86e-10	1.1	Rheumatoid arthritis (ACPA-positive)	rs660895	1e-300	Eyre S	23143596	0.02
Cancer	rs41263822	6	32632447	C	A	chr6:31820074-32929052	573	0.421	HRC,1KGphase3,Uk10K,GoNL	1kgphase3	0.87	add,dom,rec,gen,het	add	1.86e-10	1.1	1.86e-10	1.1	Rheumatoid arthritis (ACPA-negative)	rs660895	2e-08	Eyre S	23143596	0.02
Cancer	rs41263822	6	32632447	C	A	chr6:31820074-32929052	573	0.421	HRC,1KGphase3,Uk10K,GoNL	1kgphase3	0.87	add,dom,rec,gen,het	add	1.86e-10	1.1	1.86e-10	1.1	Rheumatoid arthritis	rs660895	1e-300	Eyre S	23143596	0.02
Cancer	rs41263822	6	32632447	C	A	chr6:31820074-32929052	573	0.421	HRC,1KGphase3,Uk10K,GoNL	1kgphase3	0.87	add,dom,rec,gen,het	add	1.86e-10	1.1	1.86e-10	1.1	Chronic lymphocytic leukemia	rs9271176	3e-20	Law PJ	28165464	0
Cancer	rs41263822	6	32632447	C	A	chr6:31820074-32929052	573	0.421	HRC,1KGphase3,Uk10K,GoNL	1kgphase3	0.87	add,dom,rec,gen,het	add	1.86e-10	1.1	1.86e-10	1.1	Alzheimer's disease (late onset)	rs9271192	3e-12	Lambert JC	24162737	0.013
Cancer	rs41263822	6	32632447	C	A	chr6:31820074-32929052	573	0.421	HRC,1KGphase3,Uk10K,GoNL	1kgphase3	0.87	add,dom,rec,gen,het	add	1.86e-10	1.1	1.86e-10	1.1	Alzheimer's disease or family history of Alzheimer's disease	rs9271192	7e-10	Marioni RE	29777097	0.013
Cancer	rs41263822	6	32632447	C	A	chr6:31820074-32929052	573	0.421	HRC,1KGphase3,Uk10K,GoNL	1kgphase3	0.87	add,dom,rec,gen,het	add	1.86e-10	1.1	1.86e-10	1.1	Glomerular filtration rate	rs117463603	2e-09	Kanai M	29403010	0.004
Cancer	rs41263822	6	32632447	C	A	chr6:31820074-32929052	573	0.421	HRC,1KGphase3,Uk10K,GoNL	1kgphase3	0.87	add,dom,rec,gen,het	add	1.86e-10	1.1	1.86e-10	1.1	Lymphoma	rs4530903	3e-12	Vijai J	23349640	0.172
Cancer	rs41263822	6	32632447	C	A	chr6:31820074-32929052	573	0.421	HRC,1KGphase3,Uk10K,GoNL	1kgphase3	0.87	add,dom,rec,gen,het	add	1.86e-10	1.1	1.86e-10	1.1	Neutralising antibody response to interferon beta therapy in multiple sclerosis (presence of antibodies)	rs522308	2e-15	Buck D	29521573	0.023
Cancer	rs41263822	6	32632447	C	A	chr6:31820074-32929052	573	0.421	HRC,1KGphase3,Uk10K,GoNL	1kgphase3	0.87	add,dom,rec,gen,het	add	1.86e-10	1.1	1.86e-10	1.1	Ulcerative colitis or Crohn's disease	rs9271366	2e-70	Okada Y	21699788	0.071
Cancer	rs41263822	6	32632447	C	A	chr6:31820074-32929052	573	0.421	HRC,1KGphase3,Uk10K,GoNL	1kgphase3	0.87	add,dom,rec,gen,het	add	1.86e-10	1.1	1.86e-10	1.1	Monocyte percentage of white cells	rs607929	4e-09	Astle WJ	27863252	0.234
Cancer	rs41263822	6	32632447	C	A	chr6:31820074-32929052	573	0.421	HRC,1KGphase3,Uk10K,GoNL	1kgphase3	0.87	add,dom,rec,gen,het	add	1.86e-10	1.1	1.86e-10	1.1	Eosinophil counts	rs28383314	1e-60	Astle WJ	27863252	0.002
Cancer	rs41263822	6	32632447	C	A	chr6:31820074-32929052	573	0.421	HRC,1KGphase3,Uk10K,GoNL	1kgphase3	0.87	add,dom,rec,gen,het	add	1.86e-10	1.1	1.86e-10	1.1	Eosinophil percentage of white cells	rs28383314	7e-27	Astle WJ	27863252	0.002
Cancer	rs41263822	6	32632447	C	A	chr6:31820074-32929052	573	0.421	HRC,1KGphase3,Uk10K,GoNL	1kgphase3	0.87	add,dom,rec,gen,het	add	1.86e-10	1.1	1.86e-10	1.1	Sum eosinophil basophil counts	rs28383314	9e-64	Astle WJ	27863252	0.002
Cancer	rs41263822	6	32632447	C	A	chr6:31820074-32929052	573	0.421	HRC,1KGphase3,Uk10K,GoNL	1kgphase3	0.87	add,dom,rec,gen,het	add	1.86e-10	1.1	1.86e-10	1.1	Total cholesterol levels	rs35062987	2e-39	Klarin D	30275531	0.142
Cancer	rs41263822	6	32632447	C	A	chr6:31820074-32929052	573	0.421	HRC,1KGphase3,Uk10K,GoNL	1kgphase3	0.87	add,dom,rec,gen,het	add	1.86e-10	1.1	1.86e-10	1.1	Parental lifespan	rs34831921	4e-08	Joshi PK	29030599	0.073
Cancer	rs41263822	6	32632447	C	A	chr6:31820074-32929052	573	0.421	HRC,1KGphase3,Uk10K,GoNL	1kgphase3	0.87	add,dom,rec,gen,het	add	1.86e-10	1.1	1.86e-10	1.1	Granulocyte count	rs9271588	2e-66	Astle WJ	27863252	0.033
Cancer	rs41263822	6	32632447	C	A	chr6:31820074-32929052	573	0.421	HRC,1KGphase3,Uk10K,GoNL	1kgphase3	0.87	add,dom,rec,gen,het	add	1.86e-10	1.1	1.86e-10	1.1	Myeloid white cell count	rs9271588	9e-68	Astle WJ	27863252	0.033
Cancer	rs41263822	6	32632447	C	A	chr6:31820074-32929052	573	0.421	HRC,1KGphase3,Uk10K,GoNL	1kgphase3	0.87	add,dom,rec,gen,het	add	1.86e-10	1.1	1.86e-10	1.1	Sum basophil neutrophil counts	rs9271588	2e-58	Astle WJ	27863252	0.033
Cancer	rs41263822	6	32632447	C	A	chr6:31820074-32929052	573	0.421	HRC,1KGphase3,Uk10K,GoNL	1kgphase3	0.87	add,dom,rec,gen,het	add	1.86e-10	1.1	1.86e-10	1.1	Neutrophil count	rs9271588	1e-58	Astle WJ	27863252	0.033
Cancer	rs41263822	6	32632447	C	A	chr6:31820074-32929052	573	0.421	HRC,1KGphase3,Uk10K,GoNL	1kgphase3	0.87	add,dom,rec,gen,het	add	1.86e-10	1.1	1.86e-10	1.1	Sum neutrophil eosinophil counts	rs9271588	4e-66	Astle WJ	27863252	0.033
Cancer	rs41263822	6	32632447	C	A	chr6:31820074-32929052	573	0.421	HRC,1KGphase3,Uk10K,GoNL	1kgphase3	0.87	add,dom,rec,gen,het	add	1.86e-10	1.1	1.86e-10	1.1	Hemoglobin concentration	chr6:32623434	1e-32	Astle WJ	27863252	NA
Cancer	rs41263822	6	32632447	C	A	chr6:31820074-32929052	573	0.421	HRC,1KGphase3,Uk10K,GoNL	1kgphase3	0.87	add,dom,rec,gen,het	add	1.86e-10	1.1	1.86e-10	1.1	Vitiligo	rs9271597	3e-89	Jin Y	27723757	0.117
Cancer	rs41263822	6	32632447	C	A	chr6:31820074-32929052	573	0.421	HRC,1KGphase3,Uk10K,GoNL	1kgphase3	0.87	add,dom,rec,gen,het	add	1.86e-10	1.1	1.86e-10	1.1	Oligoclonal band status in multiple sclerosis	rs9271640; rs3135388; rs3957148	4e-15	Goris A	25616667	0.049
Cancer	rs41263822	6	32632447	C	A	chr6:31820074-32929052	573	0.421	HRC,1KGphase3,Uk10K,GoNL	1kgphase3	0.87	add,dom,rec,gen,het	add	1.86e-10	1.1	1.86e-10	1.1	Multiple sclerosis (OCB status)	rs9271640	2e-20	Mero IL	23472185	0.049
Cancer	rs41263822	6	32632447	C	A	chr6:31820074-32929052	573	0.421	HRC,1KGphase3,Uk10K,GoNL	1kgphase3	0.87	add,dom,rec,gen,het	add	1.86e-10	1.1	1.86e-10	1.1	Nasopharyngeal carcinoma	rs28421666	2e-18	Bei JX	20512145	0.004
Cancer	rs41263822	6	32632447	C	A	chr6:31820074-32929052	573	0.421	HRC,1KGphase3,Uk10K,GoNL	1kgphase3	0.87	add,dom,rec,gen,het	add	1.86e-10	1.1	1.86e-10	1.1	Parental longevity (mother's attained age)	rs28383322	4e-09	Pilling LC	29227965	0.078
Cancer	rs41263822	6	32632447	C	A	chr6:31820074-32929052	573	0.421	HRC,1KGphase3,Uk10K,GoNL	1kgphase3	0.87	add,dom,rec,gen,het	add	1.86e-10	1.1	1.86e-10	1.1	Parental longevity (combined parental attained age, Martingale residuals)	rs28383322	5e-11	Pilling LC	29227965	0.078
Cancer	rs41263822	6	32632447	C	A	chr6:31820074-32929052	573	0.421	HRC,1KGphase3,Uk10K,GoNL	1kgphase3	0.87	add,dom,rec,gen,het	add	1.86e-10	1.1	1.86e-10	1.1	Leishmaniasis (visceral)	rs9271858	3e-17	Fakiola M	23291585	0.132
Cancer	rs41263822	6	32632447	C	A	chr6:31820074-32929052	573	0.421	HRC,1KGphase3,Uk10K,GoNL	1kgphase3	0.87	add,dom,rec,gen,het	add	1.86e-10	1.1	1.86e-10	1.1	Neutrophil percentage of white cells	rs9271925	3e-09	Astle WJ	27863252	0.076
Cancer	rs41263822	6	32632447	C	A	chr6:31820074-32929052	573	0.421	HRC,1KGphase3,Uk10K,GoNL	1kgphase3	0.87	add,dom,rec,gen,het	add	1.86e-10	1.1	1.86e-10	1.1	Plantar warts	rs9272050	1e-30	Tian C	28928442	0.087
Cancer	rs41263822	6	32632447	C	A	chr6:31820074-32929052	573	0.421	HRC,1KGphase3,Uk10K,GoNL	1kgphase3	0.87	add,dom,rec,gen,het	add	1.86e-10	1.1	1.86e-10	1.1	Response to interferon beta therapy	rs9272105	4e-10	Weber F	21502966	0.118
Cancer	rs41263822	6	32632447	C	A	chr6:31820074-32929052	573	0.421	HRC,1KGphase3,Uk10K,GoNL	1kgphase3	0.87	add,dom,rec,gen,het	add	1.86e-10	1.1	1.86e-10	1.1	Hepatocellular carcinoma	rs9272105	5e-22	Li S	22807686	0.118
Cancer	rs41263822	6	32632447	C	A	chr6:31820074-32929052	573	0.421	HRC,1KGphase3,Uk10K,GoNL	1kgphase3	0.87	add,dom,rec,gen,het	add	1.86e-10	1.1	1.86e-10	1.1	Antineutrophil cytoplasmic antibody-associated vasculitis	rs35242582	6e-23	Merkel PA	28029757	0.041
Cancer	rs41263822	6	32632447	C	A	chr6:31820074-32929052	573	0.421	HRC,1KGphase3,Uk10K,GoNL	1kgphase3	0.87	add,dom,rec,gen,het	add	1.86e-10	1.1	1.86e-10	1.1	Multiple sclerosis	rs3104373	1e-234	Andlauer TF	27386562	0.075
Cancer	rs41263822	6	32632447	C	A	chr6:31820074-32929052	573	0.421	HRC,1KGphase3,Uk10K,GoNL	1kgphase3	0.87	add,dom,rec,gen,het	add	1.86e-10	1.1	1.86e-10	1.1	Creatinine levels	rs115151282	2e-10	Kanai M	29403010	0.14
Cancer	rs41263822	6	32632447	C	A	chr6:31820074-32929052	573	0.421	HRC,1KGphase3,Uk10K,GoNL	1kgphase3	0.87	add,dom,rec,gen,het	add	1.86e-10	1.1	1.86e-10	1.1	Triglycerides	rs13214992	3e-29	Klarin D	30275531	0.002
Cancer	rs41263822	6	32632447	C	A	chr6:31820074-32929052	573	0.421	HRC,1KGphase3,Uk10K,GoNL	1kgphase3	0.87	add,dom,rec,gen,het	add	1.86e-10	1.1	1.86e-10	1.1	Cervical Cancer	rs9272143	3e-22	Chen D	23482656	0.119
Cancer	rs41263822	6	32632447	C	A	chr6:31820074-32929052	573	0.421	HRC,1KGphase3,Uk10K,GoNL	1kgphase3	0.87	add,dom,rec,gen,het	add	1.86e-10	1.1	1.86e-10	1.1	Selective IgA deficiency	rs116041786	3e-92	Bronson PG	27723758	0.073
Cancer	rs41263822	6	32632447	C	A	chr6:31820074-32929052	573	0.421	HRC,1KGphase3,Uk10K,GoNL	1kgphase3	0.87	add,dom,rec,gen,het	add	1.86e-10	1.1	1.86e-10	1.1	Asthma	rs3104367	1e-40	Pickrell JK	27182965	0.004
Cancer	rs41263822	6	32632447	C	A	chr6:31820074-32929052	573	0.421	HRC,1KGphase3,Uk10K,GoNL	1kgphase3	0.87	add,dom,rec,gen,het	add	1.86e-10	1.1	1.86e-10	1.1	Type 1 diabetes	rs9272346	5e-134	Wellcome Trust Case Control Consortium	17554300	0.005
Cancer	rs41263822	6	32632447	C	A	chr6:31820074-32929052	573	0.421	HRC,1KGphase3,Uk10K,GoNL	1kgphase3	0.87	add,dom,rec,gen,het	add	1.86e-10	1.1	1.86e-10	1.1	Epstein-Barr virus immune response (multivariate analysis)	rs9272371	6e-21	Sallah N	29868224	0
Cancer	rs41263822	6	32632447	C	A	chr6:31820074-32929052	573	0.421	HRC,1KGphase3,Uk10K,GoNL	1kgphase3	0.87	add,dom,rec,gen,het	add	1.86e-10	1.1	1.86e-10	1.1	Epstein Barr virus nuclear antigen 1 IgG seropositivity	rs9272371	4e-10	Sallah N	29868224	0
Cancer	rs41263822	6	32632447	C	A	chr6:31820074-32929052	573	0.421	HRC,1KGphase3,Uk10K,GoNL	1kgphase3	0.87	add,dom,rec,gen,het	add	1.86e-10	1.1	1.86e-10	1.1	Idiopathic membranous nephropathy	rs2187668	8e-93	Stanescu HC	21323541	0
Cancer	rs41263822	6	32632447	C	A	chr6:31820074-32929052	573	0.421	HRC,1KGphase3,Uk10K,GoNL	1kgphase3	0.87	add,dom,rec,gen,het	add	1.86e-10	1.1	1.86e-10	1.1	Autoimmune hepatitis type-1	rs2187668	2e-78	de Boer YS	24768677	0
Cancer	rs41263822	6	32632447	C	A	chr6:31820074-32929052	573	0.421	HRC,1KGphase3,Uk10K,GoNL	1kgphase3	0.87	add,dom,rec,gen,het	add	1.86e-10	1.1	1.86e-10	1.1	Immunoglobulin A	rs2187668	2e-33	Ferreira RC	20694011	0
Cancer	rs41263822	6	32632447	C	A	chr6:31820074-32929052	573	0.421	HRC,1KGphase3,Uk10K,GoNL	1kgphase3	0.87	add,dom,rec,gen,het	add	1.86e-10	1.1	1.86e-10	1.1	Sarcoidosis (Lofgren's syndrome vs non-Lofgren's syndrome)	rs2187668	5e-36	Rivera NV	26651848	0
Cancer	rs41263822	6	32632447	C	A	chr6:31820074-32929052	573	0.421	HRC,1KGphase3,Uk10K,GoNL	1kgphase3	0.87	add,dom,rec,gen,het	add	1.86e-10	1.1	1.86e-10	1.1	Cutaneous lupus erythematosus	rs2187668	4e-10	Kunz M	25827949	0
Cancer	rs41263822	6	32632447	C	A	chr6:31820074-32929052	573	0.421	HRC,1KGphase3,Uk10K,GoNL	1kgphase3	0.87	add,dom,rec,gen,het	add	1.86e-10	1.1	1.86e-10	1.1	Collagenous colitis	rs2187668	2e-11	Westerlind H	26525574	0
Cancer	rs41263822	6	32632447	C	A	chr6:31820074-32929052	573	0.421	HRC,1KGphase3,Uk10K,GoNL	1kgphase3	0.87	add,dom,rec,gen,het	add	1.86e-10	1.1	1.86e-10	1.1	Squamous cell lung carcinoma	rs74942078	3e-17	McKay JD	28604730	0
Cancer	rs41263822	6	32632447	C	A	chr6:31820074-32929052	573	0.421	HRC,1KGphase3,Uk10K,GoNL	1kgphase3	0.87	add,dom,rec,gen,het	add	1.86e-10	1.1	1.86e-10	1.1	Celiac disease	rs2187668	1e-50	Dubois PC	20190752	0
Cancer	rs41263822	6	32632447	C	A	chr6:31820074-32929052	573	0.421	HRC,1KGphase3,Uk10K,GoNL	1kgphase3	0.87	add,dom,rec,gen,het	add	1.86e-10	1.1	1.86e-10	1.1	Red blood cell count	rs9272535	6e-30	Astle WJ	27863252	0.009
Cancer	rs41263822	6	32632447	C	A	chr6:31820074-32929052	573	0.421	HRC,1KGphase3,Uk10K,GoNL	1kgphase3	0.87	add,dom,rec,gen,het	add	1.86e-10	1.1	1.86e-10	1.1	Granulocyte percentage of myeloid white cells	rs9272544	8e-11	Astle WJ	27863252	0.142
Cancer	rs41263822	6	32632447	C	A	chr6:31820074-32929052	573	0.421	HRC,1KGphase3,Uk10K,GoNL	1kgphase3	0.87	add,dom,rec,gen,het	add	1.86e-10	1.1	1.86e-10	1.1	Squamous cell carcinoma	rs4455710	2e-18	Asgari MM	26829030	0.174
Cancer	rs41263822	6	32632447	C	A	chr6:31820074-32929052	573	0.421	HRC,1KGphase3,Uk10K,GoNL	1kgphase3	0.87	add,dom,rec,gen,het	add	1.86e-10	1.1	1.86e-10	1.1	Membranous nephropathy	rs9272729	2e-39	Sekula P	27333618	0
Cancer	rs41263822	6	32632447	C	A	chr6:31820074-32929052	573	0.421	HRC,1KGphase3,Uk10K,GoNL	1kgphase3	0.87	add,dom,rec,gen,het	add	1.86e-10	1.1	1.86e-10	1.1	Hematocrit	rs9273039	1e-25	Astle WJ	27863252	0.015
Cancer	rs41263822	6	32632447	C	A	chr6:31820074-32929052	573	0.421	HRC,1KGphase3,Uk10K,GoNL	1kgphase3	0.87	add,dom,rec,gen,het	add	1.86e-10	1.1	1.86e-10	1.1	Ulcerative colitis	rs6927022	5e-133	Jostins L	23128233	0.046
Cancer	rs41263822	6	32632447	C	A	chr6:31820074-32929052	573	0.421	HRC,1KGphase3,Uk10K,GoNL	1kgphase3	0.87	add,dom,rec,gen,het	add	1.86e-10	1.1	1.86e-10	1.1	Neutrophil percentage of granulocytes	rs28798705	1e-14	Astle WJ	27863252	0.095
Cancer	rs41263822	6	32632447	C	A	chr6:31820074-32929052	573	0.421	HRC,1KGphase3,Uk10K,GoNL	1kgphase3	0.87	add,dom,rec,gen,het	add	1.86e-10	1.1	1.86e-10	1.1	Anti-Epstein-Barr virus nuclear antigen (EBNA) IgG levels	rs74951723	3e-14	Scepanovic P	30053915	0.09
Cancer	rs41263822	6	32632447	C	A	chr6:31820074-32929052	573	0.421	HRC,1KGphase3,Uk10K,GoNL	1kgphase3	0.87	add,dom,rec,gen,het	add	1.86e-10	1.1	1.86e-10	1.1	Eosinophil percentage of granulocytes	rs17613465	5e-12	Astle WJ	27863252	0.142
Cancer	rs41263822	6	32632447	C	A	chr6:31820074-32929052	573	0.421	HRC,1KGphase3,Uk10K,GoNL	1kgphase3	0.87	add,dom,rec,gen,het	add	1.86e-10	1.1	1.86e-10	1.1	Pemphigus vulgaris	rs28483633	3e-35	Gao J	29857070	0.023
Cancer	rs41263822	6	32632447	C	A	chr6:31820074-32929052	573	0.421	HRC,1KGphase3,Uk10K,GoNL	1kgphase3	0.87	add,dom,rec,gen,het	add	1.86e-10	1.1	1.86e-10	1.1	Narcolepsy (age of onset)	rs7744020	8e-09	Han F	24204295	0.03
Cancer	rs41263822	6	32632447	C	A	chr6:31820074-32929052	573	0.421	HRC,1KGphase3,Uk10K,GoNL	1kgphase3	0.87	add,dom,rec,gen,het	add	1.86e-10	1.1	1.86e-10	1.1	Inflammatory bowel disease	rs113653754	3e-58	Liu JZ	26192919	0.068
Cancer	rs41263822	6	32632447	C	A	chr6:31820074-32929052	573	0.421	HRC,1KGphase3,Uk10K,GoNL	1kgphase3	0.87	add,dom,rec,gen,het	add	1.86e-10	1.1	1.86e-10	1.1	Allergic sensitization	rs6906021	2e-12	Bonnelykke K	23817571	0.041
Cancer	rs41263822	6	32632447	C	A	chr6:31820074-32929052	573	0.421	HRC,1KGphase3,Uk10K,GoNL	1kgphase3	0.87	add,dom,rec,gen,het	add	1.86e-10	1.1	1.86e-10	1.1	Self-reported allergy	rs6906021	7e-15	Hinds DA	23817569	0.041
Cancer	rs41263822	6	32632447	C	A	chr6:31820074-32929052	573	0.421	HRC,1KGphase3,Uk10K,GoNL	1kgphase3	0.87	add,dom,rec,gen,het	add	1.86e-10	1.1	1.86e-10	1.1	Allergic disease (Asthma, hay fever or eczema)	rs34004019	4e-52	Ferreira MA	29083406	0.068
Cancer	rs41263822	6	32632447	C	A	chr6:31820074-32929052	573	0.421	HRC,1KGphase3,Uk10K,GoNL	1kgphase3	0.87	add,dom,rec,gen,het	add	1.86e-10	1.1	1.86e-10	1.1	Allergy	rs34004019	3e-24	Pickrell JK	27182965	0.068
Cancer	rs41263822	6	32632447	C	A	chr6:31820074-32929052	573	0.421	HRC,1KGphase3,Uk10K,GoNL	1kgphase3	0.87	add,dom,rec,gen,het	add	1.86e-10	1.1	1.86e-10	1.1	Allergic rhinitis	rs34004019	1e-30	Waage J	30013184	0.068
Cancer	rs41263822	6	32632447	C	A	chr6:31820074-32929052	573	0.421	HRC,1KGphase3,Uk10K,GoNL	1kgphase3	0.87	add,dom,rec,gen,het	add	1.86e-10	1.1	1.86e-10	1.1	Hypothyroidism	rs9273370	5e-34	Pickrell JK	27182965	0.001
Cancer	rs41263822	6	32632447	C	A	chr6:31820074-32929052	573	0.421	HRC,1KGphase3,Uk10K,GoNL	1kgphase3	0.87	add,dom,rec,gen,het	add	1.86e-10	1.1	1.86e-10	1.1	Asthma and hay fever	rs9273373	4e-14	Ferreira MA	24388013	0.001
Cancer	rs41263822	6	32632447	C	A	chr6:31820074-32929052	573	0.421	HRC,1KGphase3,Uk10K,GoNL	1kgphase3	0.87	add,dom,rec,gen,het	add	1.86e-10	1.1	1.86e-10	1.1	Type 2 diabetes	rs1063355	4e-19	Xue A	30054458	0.002
Cancer	rs41263822	6	32632447	C	A	chr6:31820074-32929052	573	0.421	HRC,1KGphase3,Uk10K,GoNL	1kgphase3	0.87	add,dom,rec,gen,het	add	1.86e-10	1.1	1.86e-10	1.1	Childhood steroid-sensitive nephrotic syndrome	rs1063348	9e-23	Debiec H	29903748	0.001
Cancer	rs41263822	6	32632447	C	A	chr6:31820074-32929052	573	0.421	HRC,1KGphase3,Uk10K,GoNL	1kgphase3	0.87	add,dom,rec,gen,het	add	1.86e-10	1.1	1.86e-10	1.1	Scarlet fever	rs36205178	9e-14	Tian C	28928442	0.139
Cancer	rs41263822	6	32632447	C	A	chr6:31820074-32929052	573	0.421	HRC,1KGphase3,Uk10K,GoNL	1kgphase3	0.87	add,dom,rec,gen,het	add	1.86e-10	1.1	1.86e-10	1.1	Lymphocyte percentage of white cells	rs9274235	4e-09	Astle WJ	27863252	0.001
Cancer	rs41263822	6	32632447	C	A	chr6:31820074-32929052	573	0.421	HRC,1KGphase3,Uk10K,GoNL	1kgphase3	0.87	add,dom,rec,gen,het	add	1.86e-10	1.1	1.86e-10	1.1	Drug-induced liver injury (amoxicillin-clavulanate)	rs9274407	5e-14	Lucena MI	21570397	0.117
Cancer	rs41263822	6	32632447	C	A	chr6:31820074-32929052	573	0.421	HRC,1KGphase3,Uk10K,GoNL	1kgphase3	0.87	add,dom,rec,gen,het	add	1.86e-10	1.1	1.86e-10	1.1	Autoimmune hepatitis in primary sclerosing cholangitis	rs3891175	5e-11	Alberts R	28779025	0.002
Cancer	rs41263822	6	32632447	C	A	chr6:31820074-32929052	573	0.421	HRC,1KGphase3,Uk10K,GoNL	1kgphase3	0.87	add,dom,rec,gen,het	add	1.86e-10	1.1	1.86e-10	1.1	Lung function (FEV1)	rs114544105	9e-11	Wain LV	28166213	0.009
Cancer	rs41263822	6	32632447	C	A	chr6:31820074-32929052	573	0.421	HRC,1KGphase3,Uk10K,GoNL	1kgphase3	0.87	add,dom,rec,gen,het	add	1.86e-10	1.1	1.86e-10	1.1	Schizophrenia	rs9274623	6e-19	Goes FS	26198764	0.003
Cancer	rs41263822	6	32632447	C	A	chr6:31820074-32929052	573	0.421	HRC,1KGphase3,Uk10K,GoNL	1kgphase3	0.87	add,dom,rec,gen,het	add	1.86e-10	1.1	1.86e-10	1.1	Oropharynx Cancer	rs3828805	2e-12	Lesseur C	27749845	0.181
Cancer	rs41263822	6	32632447	C	A	chr6:31820074-32929052	573	0.421	HRC,1KGphase3,Uk10K,GoNL	1kgphase3	0.87	add,dom,rec,gen,het	add	1.86e-10	1.1	1.86e-10	1.1	Oral cavity and pharyngeal Cancer	rs3828805	3e-13	Lesseur C	27749845	0.181
Cancer	rs41263822	6	32632447	C	A	chr6:31820074-32929052	573	0.421	HRC,1KGphase3,Uk10K,GoNL	1kgphase3	0.87	add,dom,rec,gen,het	add	1.86e-10	1.1	1.86e-10	1.1	HDL cholesterol	rs116569761	4e-08	Surakka I	25961943	0.12
Cancer	rs41263822	6	32632447	C	A	chr6:31820074-32929052	573	0.421	HRC,1KGphase3,Uk10K,GoNL	1kgphase3	0.87	add,dom,rec,gen,het	add	1.86e-10	1.1	1.86e-10	1.1	Primary biliary cirrhosis	rs7774434	1e-48	Liu JZ	22961000	0.019
Cancer	rs41263822	6	32632447	C	A	chr6:31820074-32929052	573	0.421	HRC,1KGphase3,Uk10K,GoNL	1kgphase3	0.87	add,dom,rec,gen,het	add	1.86e-10	1.1	1.86e-10	1.1	Primary biliary cholangitis	rs7774434	2e-56	Cordell HJ	26394269	0.019
Cancer	rs41263822	6	32632447	C	A	chr6:31820074-32929052	573	0.421	HRC,1KGphase3,Uk10K,GoNL	1kgphase3	0.87	add,dom,rec,gen,het	add	1.86e-10	1.1	1.86e-10	1.1	Juvenile idiopathic arthritis (oligoarticular or rheumatoid factor-negative polyarticular)	rs7775055	3e-174	Hinks A	23603761	0.007
Cancer	rs41263822	6	32632447	C	A	chr6:31820074-32929052	573	0.421	HRC,1KGphase3,Uk10K,GoNL	1kgphase3	0.87	add,dom,rec,gen,het	add	1.86e-10	1.1	1.86e-10	1.1	IgE grass sensitization	rs7775228	2e-09	Ramasamy A	22036096	0.01
Cancer	rs41263822	6	32632447	C	A	chr6:31820074-32929052	573	0.421	HRC,1KGphase3,Uk10K,GoNL	1kgphase3	0.87	add,dom,rec,gen,het	add	1.86e-10	1.1	1.86e-10	1.1	Sj√∂gren's syndrome	rs115575857	8e-114	Lessard CJ	24097067	0
Cancer	rs41263822	6	32632447	C	A	chr6:31820074-32929052	573	0.421	HRC,1KGphase3,Uk10K,GoNL	1kgphase3	0.87	add,dom,rec,gen,het	add	1.86e-10	1.1	1.86e-10	1.1	Immunoglobulin A vasculitis	rs9275260	3e-09	Lopez-Mejias R	28698626	0.116
Cancer	rs41263822	6	32632447	C	A	chr6:31820074-32929052	573	0.421	HRC,1KGphase3,Uk10K,GoNL	1kgphase3	0.87	add,dom,rec,gen,het	add	1.86e-10	1.1	1.86e-10	1.1	High altitude adaptation	rs9275281	1e-10	Yang J	28373541	0.117
Cancer	rs41263822	6	32632447	C	A	chr6:31820074-32929052	573	0.421	HRC,1KGphase3,Uk10K,GoNL	1kgphase3	0.87	add,dom,rec,gen,het	add	1.86e-10	1.1	1.86e-10	1.1	C-reactive protein levels or LDL-cholesterol levels (pleiotropy)	rs9275292	3e-08	Ligthart S	27286809	0.119
Cancer	rs41263822	6	32632447	C	A	chr6:31820074-32929052	573	0.421	HRC,1KGphase3,Uk10K,GoNL	1kgphase3	0.87	add,dom,rec,gen,het	add	1.86e-10	1.1	1.86e-10	1.1	LDL cholesterol	rs13205804	3e-21	Klarin D	30275531	0.182
Cancer	rs41263822	6	32632447	C	A	chr6:31820074-32929052	573	0.421	HRC,1KGphase3,Uk10K,GoNL	1kgphase3	0.87	add,dom,rec,gen,het	add	1.86e-10	1.1	1.86e-10	1.1	Graves' disease	rs6457617	7e-33	Chu X	21841780	0.118
Cancer	rs41263822	6	32632447	C	A	chr6:31820074-32929052	573	0.421	HRC,1KGphase3,Uk10K,GoNL	1kgphase3	0.87	add,dom,rec,gen,het	add	1.86e-10	1.1	1.86e-10	1.1	Immunoglobulin G index levels in multiple sclerosis	rs6457617	7e-17	Goris A	25616667	0.118
Cancer	rs41263822	6	32632447	C	A	chr6:31820074-32929052	573	0.421	HRC,1KGphase3,Uk10K,GoNL	1kgphase3	0.87	add,dom,rec,gen,het	add	1.86e-10	1.1	1.86e-10	1.1	Height	rs6457620	2e-16	Lango Allen H	20881960	0.119
Cancer	rs41263822	6	32632447	C	A	chr6:31820074-32929052	573	0.421	HRC,1KGphase3,Uk10K,GoNL	1kgphase3	0.87	add,dom,rec,gen,het	add	1.86e-10	1.1	1.86e-10	1.1	HPV seropositivity	rs9357152	1e-14	Chen D	21896673	0.078
Cancer	rs41263822	6	32632447	C	A	chr6:31820074-32929052	573	0.421	HRC,1KGphase3,Uk10K,GoNL	1kgphase3	0.87	add,dom,rec,gen,het	add	1.86e-10	1.1	1.86e-10	1.1	Hepatocellular carcinoma in hepatitis B infection	rs9275319	3e-17	Jiang DK	23242368	0.068
Cancer	rs41263822	6	32632447	C	A	chr6:31820074-32929052	573	0.421	HRC,1KGphase3,Uk10K,GoNL	1kgphase3	0.87	add,dom,rec,gen,het	add	1.86e-10	1.1	1.86e-10	1.1	Myositis	rs114388793	4e-11	Miller FW	26291516	0.064
Cancer	rs41263822	6	32632447	C	A	chr6:31820074-32929052	573	0.421	HRC,1KGphase3,Uk10K,GoNL	1kgphase3	0.87	add,dom,rec,gen,het	add	1.86e-10	1.1	1.86e-10	1.1	Hepatocellular carcinoma in hepatitis C infection	rs2856723	3e-43	Lee MH	28921602	0.093
Cancer	rs41263822	6	32632447	C	A	chr6:31820074-32929052	573	0.421	HRC,1KGphase3,Uk10K,GoNL	1kgphase3	0.87	add,dom,rec,gen,het	add	1.86e-10	1.1	1.86e-10	1.1	Autism spectrum disorder or schizophrenia	rs116633139	6e-18	Anney RJL	28540026	0
Cancer	rs41263822	6	32632447	C	A	chr6:31820074-32929052	573	0.421	HRC,1KGphase3,Uk10K,GoNL	1kgphase3	0.87	add,dom,rec,gen,het	add	1.86e-10	1.1	1.86e-10	1.1	C-reactive protein levels or total cholesterol levels (pleiotropy)	rs2858310	4e-12	Ligthart S	27286809	0.092
Cancer	rs41263822	6	32632447	C	A	chr6:31820074-32929052	573	0.421	HRC,1KGphase3,Uk10K,GoNL	1kgphase3	0.87	add,dom,rec,gen,het	add	1.86e-10	1.1	1.86e-10	1.1	Random C-peptide levels in type I diabetes	rs3135002	3e-08	Roshandel D	29404672	0.15
Cancer	rs41263822	6	32632447	C	A	chr6:31820074-32929052	573	0.421	HRC,1KGphase3,Uk10K,GoNL	1kgphase3	0.87	add,dom,rec,gen,het	add	1.86e-10	1.1	1.86e-10	1.1	Systemic sclerosis	rs9275390	3e-54	Gorlova O	21779181	0.017
Cancer	rs41263822	6	32632447	C	A	chr6:31820074-32929052	573	0.421	HRC,1KGphase3,Uk10K,GoNL	1kgphase3	0.87	add,dom,rec,gen,het	add	1.86e-10	1.1	1.86e-10	1.1	Hepatitis B	rs2856718	4e-37	Mbarek H	21750111	0.034
Cancer	rs41263822	6	32632447	C	A	chr6:31820074-32929052	573	0.421	HRC,1KGphase3,Uk10K,GoNL	1kgphase3	0.87	add,dom,rec,gen,het	add	1.86e-10	1.1	1.86e-10	1.1	Sero-negative rheumatoid arthritis	rs9275428	2e-24	Wei WH	28706201	0.016
Cancer	rs41263822	6	32632447	C	A	chr6:31820074-32929052	573	0.421	HRC,1KGphase3,Uk10K,GoNL	1kgphase3	0.87	add,dom,rec,gen,het	add	1.86e-10	1.1	1.86e-10	1.1	Mosquito bite size	rs3134995	4e-26	Jones AV	28199695	0.169
Cancer	rs41263822	6	32632447	C	A	chr6:31820074-32929052	573	0.421	HRC,1KGphase3,Uk10K,GoNL	1kgphase3	0.87	add,dom,rec,gen,het	add	1.86e-10	1.1	1.86e-10	1.1	Alopecia areata	rs9275524	2e-60	Betz RC	25608926	0.114
Cancer	rs41263822	6	32632447	C	A	chr6:31820074-32929052	573	0.421	HRC,1KGphase3,Uk10K,GoNL	1kgphase3	0.87	add,dom,rec,gen,het	add	1.86e-10	1.1	1.86e-10	1.1	Chronic hepatitis C infection	rs4273729	5e-17	Duggal P	23420232	0.114
Cancer	rs41263822	6	32632447	C	A	chr6:31820074-32929052	573	0.421	HRC,1KGphase3,Uk10K,GoNL	1kgphase3	0.87	add,dom,rec,gen,het	add	1.86e-10	1.1	1.86e-10	1.1	Crohn's disease	rs7765379	9e-59	Yamazaki K	23266558	0.007
Cancer	rs41263822	6	32632447	C	A	chr6:31820074-32929052	573	0.421	HRC,1KGphase3,Uk10K,GoNL	1kgphase3	0.87	add,dom,rec,gen,het	add	1.86e-10	1.1	1.86e-10	1.1	Enteric fever	rs7765379	2e-13	Dunstan SJ	25383971	0.007
Cancer	rs41263822	6	32632447	C	A	chr6:31820074-32929052	573	0.421	HRC,1KGphase3,Uk10K,GoNL	1kgphase3	0.87	add,dom,rec,gen,het	add	1.86e-10	1.1	1.86e-10	1.1	IgE levels	rs2858331	1e-08	Granada M	22075330	0.148
Cancer	rs41263822	6	32632447	C	A	chr6:31820074-32929052	573	0.421	HRC,1KGphase3,Uk10K,GoNL	1kgphase3	0.87	add,dom,rec,gen,het	add	1.86e-10	1.1	1.86e-10	1.1	Peanut allergy	rs9275596	6e-11	Hong X	25710614	0.133
Cancer	rs41263822	6	32632447	C	A	chr6:31820074-32929052	573	0.421	HRC,1KGphase3,Uk10K,GoNL	1kgphase3	0.87	add,dom,rec,gen,het	add	1.86e-10	1.1	1.86e-10	1.1	Nephropathy	rs9275596	2e-26	Gharavi AG	21399633	0.133
Cancer	rs41263822	6	32632447	C	A	chr6:31820074-32929052	573	0.421	HRC,1KGphase3,Uk10K,GoNL	1kgphase3	0.87	add,dom,rec,gen,het	add	1.86e-10	1.1	1.86e-10	1.1	Response to thiopurine immunosuppressants in inflammatory bowel disease (pancreatitis) (azathioprine and mercaptopurine)	rs6935723	1e-21	Heap GA	25217962	0.008
Cancer	rs41263822	6	32632447	C	A	chr6:31820074-32929052	573	0.421	HRC,1KGphase3,Uk10K,GoNL	1kgphase3	0.87	add,dom,rec,gen,het	add	1.86e-10	1.1	1.86e-10	1.1	Heel bone mineral density	rs2894381	6e-09	Kim SK	30048462	0
Cancer	rs41263822	6	32632447	C	A	chr6:31820074-32929052	573	0.421	HRC,1KGphase3,Uk10K,GoNL	1kgphase3	0.87	add,dom,rec,gen,het	add	1.86e-10	1.1	1.86e-10	1.1	Basal cell carcinoma	rs9275642	2e-12	Chahal HS	27539887	0.016
Cancer	rs41263822	6	32632447	C	A	chr6:31820074-32929052	573	0.421	HRC,1KGphase3,Uk10K,GoNL	1kgphase3	0.87	add,dom,rec,gen,het	add	1.86e-10	1.1	1.86e-10	1.1	Narcolepsy	rs2858884	3e-08	Hor H	20711174	0.003
Cancer	rs41263822	6	32632447	C	A	chr6:31820074-32929052	573	0.421	HRC,1KGphase3,Uk10K,GoNL	1kgphase3	0.87	add,dom,rec,gen,het	add	1.86e-10	1.1	1.86e-10	1.1	Mild influenza (H1N1) infection	rs9276423	3e-08	Garcia-Etxebarria K	26379185	0.092
Cancer	rs41263822	6	32632447	C	A	chr6:31820074-32929052	573	0.421	HRC,1KGphase3,Uk10K,GoNL	1kgphase3	0.87	add,dom,rec,gen,het	add	1.86e-10	1.1	1.86e-10	1.1	Chronic hepatitis B infection	rs7453920	1e-60	Jiang DK	25802187	0.107
Cancer	rs41263822	6	32632447	C	A	chr6:31820074-32929052	573	0.421	HRC,1KGphase3,Uk10K,GoNL	1kgphase3	0.87	add,dom,rec,gen,het	add	1.86e-10	1.1	1.86e-10	1.1	Kawasaki disease	rs2857151	5e-11	Onouchi Y	22446962	0.053
Cancer	rs41263822	6	32632447	C	A	chr6:31820074-32929052	573	0.421	HRC,1KGphase3,Uk10K,GoNL	1kgphase3	0.87	add,dom,rec,gen,het	add	1.86e-10	1.1	1.86e-10	1.1	Takayasu arteritis	rs1383258	2e-10	Renauer PA	25604533	0.001
Cancer	rs41263822	6	32632447	C	A	chr6:31820074-32929052	573	0.421	HRC,1KGphase3,Uk10K,GoNL	1kgphase3	0.87	add,dom,rec,gen,het	add	1.86e-10	1.1	1.86e-10	1.1	ACPA-positive rheumatoid arthritis (smoking interaction)	rs9784858	9e-12	Jiang X	26272072	0.002
Cancer	rs41263822	6	32632447	C	A	chr6:31820074-32929052	573	0.421	HRC,1KGphase3,Uk10K,GoNL	1kgphase3	0.87	add,dom,rec,gen,het	add	1.86e-10	1.1	1.86e-10	1.1	Complement C3 and C4 levels	rs241428	9e-83	Yang X	23028341	0
Cancer	rs41263822	6	32632447	C	A	chr6:31820074-32929052	573	0.421	HRC,1KGphase3,Uk10K,GoNL	1kgphase3	0.87	add,dom,rec,gen,het	add	1.86e-10	1.1	1.86e-10	1.1	Platelet distribution width	rs7767288	1e-11	Astle WJ	27863252	0.002
Cancer	rs41263822	6	32632447	C	A	chr6:31820074-32929052	573	0.421	HRC,1KGphase3,Uk10K,GoNL	1kgphase3	0.87	add,dom,rec,gen,het	add	1.86e-10	1.1	1.86e-10	1.1	Disc degeneration (lumbar)	rs2187689	3e-08	Williams FM	22993228	0.013
Cancer	rs41263822	6	32632447	C	A	chr6:31820074-32929052	573	0.421	HRC,1KGphase3,Uk10K,GoNL	1kgphase3	0.87	add,dom,rec,gen,het	add	1.86e-10	1.1	1.86e-10	1.1	Bipolar disorder lithium response (continuous) or schizophrenia	rs209474	2e-08	Amare AT	29121268	0.001
Cancer	rs11445081;rs397893671	9	16913836	T	A	chr9:16635017-17163835	2	0.43	HRC,1KGphase3,GoNL	1kgphase3	0.97	add,gen	add	9.71e-09	1.08	9.71e-09	1.08	Heel bone mineral density	rs4961733	3e-29	Kim SK	30048462	0.005
Cancer	rs11445081;rs397893671	9	16913836	T	A	chr9:16635017-17163835	2	0.43	HRC,1KGphase3,GoNL	1kgphase3	0.97	add,gen	add	9.71e-09	1.08	9.71e-09	1.08	Freckles	rs10810635	2e-22	Endo C	29895819	0.013
Cancer	rs11445081;rs397893671	9	16913836	T	A	chr9:16635017-17163835	2	0.43	HRC,1KGphase3,GoNL	1kgphase3	0.97	add,gen	add	9.71e-09	1.08	9.71e-09	1.08	Freckling	rs2153271	4e-10	Eriksson N	20585627	0.767
Cancer	rs11445081;rs397893671	9	16913836	T	A	chr9:16635017-17163835	2	0.43	HRC,1KGphase3,GoNL	1kgphase3	0.97	add,gen	add	9.71e-09	1.08	9.71e-09	1.08	Pulse pressure	rs11789875	1e-10	Evangelou E	30224653	0.205
Cancer	rs11445081;rs397893671	9	16913836	T	A	chr9:16635017-17163835	2	0.43	HRC,1KGphase3,GoNL	1kgphase3	0.97	add,gen	add	9.71e-09	1.08	9.71e-09	1.08	Low tan response	rs10810650	2e-59	Visconti A	29739929	0.756
Cancer	rs11445081;rs397893671	9	16913836	T	A	chr9:16635017-17163835	2	0.43	HRC,1KGphase3,GoNL	1kgphase3	0.97	add,gen	add	9.71e-09	1.08	9.71e-09	1.08	Cutaneous squamous cell carcinoma	rs10810657	1e-08	Chahal HS	27424798	0.775
Cancer	rs11445081;rs397893671	9	16913836	T	A	chr9:16635017-17163835	2	0.43	HRC,1KGphase3,GoNL	1kgphase3	0.97	add,gen	add	9.71e-09	1.08	9.71e-09	1.08	Basal cell carcinoma	rs10810657	2e-17	Chahal HS	27539887	0.775
Cancer	rs11445081;rs397893671	9	16913836	T	A	chr9:16635017-17163835	2	0.43	HRC,1KGphase3,GoNL	1kgphase3	0.97	add,gen	add	9.71e-09	1.08	9.71e-09	1.08	Hair color	rs12350739	2e-44	Hysi PG	29662168	0.841
Cancer	rs11445081;rs397893671	9	16913836	T	A	chr9:16635017-17163835	2	0.43	HRC,1KGphase3,GoNL	1kgphase3	0.97	add,gen	add	9.71e-09	1.08	9.71e-09	1.08	High light scatter reticulocyte percentage of red cells	rs13300853	1e-09	Astle WJ	27863252	0.761
Cancer	rs11445081;rs397893671	9	16913836	T	A	chr9:16635017-17163835	2	0.43	HRC,1KGphase3,GoNL	1kgphase3	0.97	add,gen	add	9.71e-09	1.08	9.71e-09	1.08	High light scatter reticulocyte count	rs13300853	6e-10	Astle WJ	27863252	0.761
Cancer	rs11445081;rs397893671	9	16913836	T	A	chr9:16635017-17163835	2	0.43	HRC,1KGphase3,GoNL	1kgphase3	0.97	add,gen	add	9.71e-09	1.08	9.71e-09	1.08	Squamous cell carcinoma	rs74664507	8e-09	Asgari MM	26829030	NA
Cancer	rs11445081;rs397893671	9	16913836	T	A	chr9:16635017-17163835	2	0.43	HRC,1KGphase3,GoNL	1kgphase3	0.97	add,gen	add	9.71e-09	1.08	9.71e-09	1.08	Ovarian Cancer	rs3814113	4e-32	Pharoah PD	23535730	0.584
Cancer	rs11445081;rs397893671	9	16913836	T	A	chr9:16635017-17163835	2	0.43	HRC,1KGphase3,GoNL	1kgphase3	0.97	add,gen	add	9.71e-09	1.08	9.71e-09	1.08	Epithelial ovarian Cancer	rs10962692	5e-64	Phelan CM	28346442	0.308
Cancer	rs11445081;rs397893671	9	16913836	T	A	chr9:16635017-17163835	2	0.43	HRC,1KGphase3,GoNL	1kgphase3	0.97	add,gen	add	9.71e-09	1.08	9.71e-09	1.08	Ovarian Cancer in BRCA1 mutation carriers	rs10962692	1e-14	Phelan CM	28346442	0.308
Cancer	rs11445081;rs397893671	9	16913836	T	A	chr9:16635017-17163835	2	0.43	HRC,1KGphase3,GoNL	1kgphase3	0.97	add,gen	add	9.71e-09	1.08	9.71e-09	1.08	Serous invasive ovarian Cancer	rs10962692	3e-43	Phelan CM	28346442	0.308
Cancer	rs11445081;rs397893671	9	16913836	T	A	chr9:16635017-17163835	2	0.43	HRC,1KGphase3,GoNL	1kgphase3	0.97	add,gen	add	9.71e-09	1.08	9.71e-09	1.08	High-grade serous ovarian Cancer	rs10962692	1e-47	Phelan CM	28346442	0.308
Cancer	rs11445081;rs397893671	9	16913836	T	A	chr9:16635017-17163835	2	0.43	HRC,1KGphase3,GoNL	1kgphase3	0.97	add,gen	add	9.71e-09	1.08	9.71e-09	1.08	Invasive epithelial ovarian Cancer	rs10962692	9e-36	Phelan CM	28346442	0.308
Cancer	rs11445081;rs397893671	9	16913836	T	A	chr9:16635017-17163835	2	0.43	HRC,1KGphase3,GoNL	1kgphase3	0.97	add,gen	add	9.71e-09	1.08	9.71e-09	1.08	Ovarian Cancer in BRCA2 mutation carriers	rs10962692	9e-11	Phelan CM	28346442	0.308
Cancer	rs11445081;rs397893671	9	16913836	T	A	chr9:16635017-17163835	2	0.43	HRC,1KGphase3,GoNL	1kgphase3	0.97	add,gen	add	9.71e-09	1.08	9.71e-09	1.08	Chin dimples	rs10962767	2e-13	Pickrell JK	27182965	0.199
Cancer	rs11445081;rs397893671	9	16913836	T	A	chr9:16635017-17163835	2	0.43	HRC,1KGphase3,GoNL	1kgphase3	0.97	add,gen	add	9.71e-09	1.08	9.71e-09	1.08	Major Depression Disorderion (broad)	rs263575	2e-08	Howard DM	29662059	0.002
Cancer	rs11445081;rs397893671	9	16913836	T	A	chr9:16635017-17163835	2	0.43	HRC,1KGphase3,GoNL	1kgphase3	0.97	add,gen	add	9.71e-09	1.08	9.71e-09	1.08	Adolescent idiopathic scoliosis	rs17754109	3e-89	Liu J	30019117	0
Cancer	rs1126809	11	89017961	G	A	chr11:88420049-89308100	40	0.279	HRC,1KGphase3,Uk10K,GoNL	HRC	1	add,rec,gen	gen	7.48e-13	1.15	8.81e-11	1.1	Neuroticism	rs604551	3e-10	Luciano M	29255261	0.204
Cancer	rs1126809	11	89017961	G	A	chr11:88420049-89308100	40	0.279	HRC,1KGphase3,Uk10K,GoNL	HRC	1	add,rec,gen	gen	7.48e-13	1.15	8.81e-11	1.1	Major Depression Disorderion (broad)	rs10501696	7e-11	Howard DM	29662059	0.177
Cancer	rs1126809	11	89017961	G	A	chr11:88420049-89308100	40	0.279	HRC,1KGphase3,Uk10K,GoNL	HRC	1	add,rec,gen	gen	7.48e-13	1.15	8.81e-11	1.1	Major Depression Disorderive symptoms	rs7126679	2e-08	Turley P	29292387	0.223
Cancer	rs1126809	11	89017961	G	A	chr11:88420049-89308100	40	0.279	HRC,1KGphase3,Uk10K,GoNL	HRC	1	add,rec,gen	gen	7.48e-13	1.15	8.81e-11	1.1	Major Depression Disorderive symptoms (MTAG)	rs10830201	3e-11	Turley P	29292387	0.24
Cancer	rs1126809	11	89017961	G	A	chr11:88420049-89308100	40	0.279	HRC,1KGphase3,Uk10K,GoNL	HRC	1	add,rec,gen	gen	7.48e-13	1.15	8.81e-11	1.1	Subjective well-being (MTAG)	rs10830201	2e-10	Turley P	29292387	0.24
Cancer	rs1126809	11	89017961	G	A	chr11:88420049-89308100	40	0.279	HRC,1KGphase3,Uk10K,GoNL	HRC	1	add,rec,gen	gen	7.48e-13	1.15	8.81e-11	1.1	Neuroticism (MTAG)	rs10741299	2e-09	Turley P	29292387	0.182
Cancer	rs1126809	11	89017961	G	A	chr11:88420049-89308100	40	0.279	HRC,1KGphase3,Uk10K,GoNL	HRC	1	add,rec,gen	gen	7.48e-13	1.15	8.81e-11	1.1	Major Depression Disorderion	rs10830220	1e-09	Nagel M	29942085	0.252
Cancer	rs1126809	11	89017961	G	A	chr11:88420049-89308100	40	0.279	HRC,1KGphase3,Uk10K,GoNL	HRC	1	add,rec,gen	gen	7.48e-13	1.15	8.81e-11	1.1	Skin pigmentation	rs1042602	4e-10	Stokowski RP	17999355	0.16
Cancer	rs1126809	11	89017961	G	A	chr11:88420049-89308100	40	0.279	HRC,1KGphase3,Uk10K,GoNL	HRC	1	add,rec,gen	gen	7.48e-13	1.15	8.81e-11	1.1	Freckles	rs1042602	2e-11	Sulem P	17952075	0.16
Cancer	rs1126809	11	89017961	G	A	chr11:88420049-89308100	40	0.279	HRC,1KGphase3,Uk10K,GoNL	HRC	1	add,rec,gen	gen	7.48e-13	1.15	8.81e-11	1.1	Hair color	rs1042602	1e-100	Hysi PG	29662168	0.16
Cancer	rs1126809	11	89017961	G	A	chr11:88420049-89308100	40	0.279	HRC,1KGphase3,Uk10K,GoNL	HRC	1	add,rec,gen	gen	7.48e-13	1.15	8.81e-11	1.1	Intraocular pressure	rs1042602	2e-12	Gao XR	29617998	0.16
Cancer	rs1126809	11	89017961	G	A	chr11:88420049-89308100	40	0.279	HRC,1KGphase3,Uk10K,GoNL	HRC	1	add,rec,gen	gen	7.48e-13	1.15	8.81e-11	1.1	Eye color	rs1847134	1e-15	Eriksson N	20585627	0.767
Cancer	rs1126809	11	89017961	G	A	chr11:88420049-89308100	40	0.279	HRC,1KGphase3,Uk10K,GoNL	HRC	1	add,rec,gen	gen	7.48e-13	1.15	8.81e-11	1.1	Blue vs. green eyes	rs1393350	3e-12	Sulem P	17952075	0.953
Cancer	rs1126809	11	89017961	G	A	chr11:88420049-89308100	40	0.279	HRC,1KGphase3,Uk10K,GoNL	HRC	1	add,rec,gen	gen	7.48e-13	1.15	8.81e-11	1.1	Melanoma	rs1393350	2e-14	Bishop DT	19578364	0.953
Cancer	rs1126809	11	89017961	G	A	chr11:88420049-89308100	40	0.279	HRC,1KGphase3,Uk10K,GoNL	HRC	1	add,rec,gen	gen	7.48e-13	1.15	8.81e-11	1.1	Squamous cell carcinoma	rs1126809	2e-20	Asgari MM	26829030	NA
Cancer	rs1126809	11	89017961	G	A	chr11:88420049-89308100	40	0.279	HRC,1KGphase3,Uk10K,GoNL	HRC	1	add,rec,gen	gen	7.48e-13	1.15	8.81e-11	1.1	Vitiligo	rs1126809	1e-43	Jin Y	27723757	NA
Cancer	rs1126809	11	89017961	G	A	chr11:88420049-89308100	40	0.279	HRC,1KGphase3,Uk10K,GoNL	HRC	1	add,rec,gen	gen	7.48e-13	1.15	8.81e-11	1.1	Low tan response	rs1126809	2e-172	Visconti A	29739929	NA
Cancer	rs1126809	11	89017961	G	A	chr11:88420049-89308100	40	0.279	HRC,1KGphase3,Uk10K,GoNL	HRC	1	add,rec,gen	gen	7.48e-13	1.15	8.81e-11	1.1	Basal cell carcinoma	rs1126809	3e-19	Chahal HS	27539887	NA
Cancer	rs1126809	11	89017961	G	A	chr11:88420049-89308100	40	0.279	HRC,1KGphase3,Uk10K,GoNL	HRC	1	add,rec,gen	gen	7.48e-13	1.15	8.81e-11	1.1	Cutaneous squamous cell carcinoma	rs1126809	3e-14	Chahal HS	27424798	NA
Cancer	rs1126809	11	89017961	G	A	chr11:88420049-89308100	40	0.279	HRC,1KGphase3,Uk10K,GoNL	HRC	1	add,rec,gen	gen	7.48e-13	1.15	8.81e-11	1.1	Tanning	rs1126809	5e-21	Zhang M	23548203	NA
Cancer	rs1126809	11	89017961	G	A	chr11:88420049-89308100	40	0.279	HRC,1KGphase3,Uk10K,GoNL	HRC	1	add,rec,gen	gen	7.48e-13	1.15	8.81e-11	1.1	Sunburns	rs1126809	2e-08	Zhang M	23548203	NA
Cancer	rs1126809	11	89017961	G	A	chr11:88420049-89308100	40	0.279	HRC,1KGphase3,Uk10K,GoNL	HRC	1	add,rec,gen	gen	7.48e-13	1.15	8.81e-11	1.1	Non-melanoma skin Cancer	rs3900053	3e-10	Visconti A	29739929	0.784
Cancer	rs1126809	11	89017961	G	A	chr11:88420049-89308100	40	0.279	HRC,1KGphase3,Uk10K,GoNL	HRC	1	add,rec,gen	gen	7.48e-13	1.15	8.81e-11	1.1	Severe diabetic retinopathy in type 2 diabetes	rs3913535	4e-09	Meng W	30178632	0.268
Cancer	rs1126809	11	89017961	G	A	chr11:88420049-89308100	40	0.279	HRC,1KGphase3,Uk10K,GoNL	HRC	1	add,rec,gen	gen	7.48e-13	1.15	8.81e-11	1.1	Homocysteine levels	rs7130284	2e-20	van Meurs JB	23824729	0.029
Cancer	rs1126809	11	89017961	G	A	chr11:88420049-89308100	40	0.279	HRC,1KGphase3,Uk10K,GoNL	HRC	1	add,rec,gen	gen	7.48e-13	1.15	8.81e-11	1.1	Adolescent idiopathic scoliosis	rs16913221	4e-38	Liu J	30019117	NA
Cancer	rs1126809	11	89017961	G	A	chr11:88420049-89308100	40	0.279	HRC,1KGphase3,Uk10K,GoNL	HRC	1	add,rec,gen	gen	7.48e-13	1.15	8.81e-11	1.1	Pulse pressure	rs2289125	9e-22	Warren HR	28135244	0.035
Cancer	rs138646839	13	112115591	C	T	chr13:111865591-112365590	1	0.005	HRC	HRC	0.83	gen	gen	3.54e-08	80.11	1.45e-07	1.68	Menarche (age at onset)	rs9560113	2e-17	Perry JR	25231870	0.003
Cancer	rs138646839	13	112115591	C	T	chr13:111865591-112365590	1	0.005	HRC	HRC	0.83	gen	gen	3.54e-08	80.11	1.45e-07	1.68	Hepatitis	rs9522267	4e-10	Hong Y	25705159	0.006
Cancer	rs138646839	13	112115591	C	T	chr13:111865591-112365590	1	0.005	HRC	HRC	0.83	gen	gen	3.54e-08	80.11	1.45e-07	1.68	Menopause (age at onset)	rs7333181	3e-08	Stolk L	19448619	NA
Cancer	rs34659644	16	89796017	G	A	chr16:89095127-90372561	200	0.079	HRC,1KGphase3,Uk10K,GoNL	HRC	0.91	add,dom,rec,gen,het	dom	9.2e-17	1.26	1.08e-15	1.23	Lymphocyte counts	rs10554589	1e-10	Astle WJ	27863252	0.007
Cancer	rs34659644	16	89796017	G	A	chr16:89095127-90372561	200	0.079	HRC,1KGphase3,Uk10K,GoNL	HRC	0.91	add,dom,rec,gen,het	dom	9.2e-17	1.26	1.08e-15	1.23	Hematocrit	rs75225321	7e-11	Astle WJ	27863252	NA
Cancer	rs34659644	16	89796017	G	A	chr16:89095127-90372561	200	0.079	HRC,1KGphase3,Uk10K,GoNL	HRC	0.91	add,dom,rec,gen,het	dom	9.2e-17	1.26	1.08e-15	1.23	Red blood cell count	rs62045849	2e-09	Astle WJ	27863252	0.003
Cancer	rs34659644	16	89796017	G	A	chr16:89095127-90372561	200	0.079	HRC,1KGphase3,Uk10K,GoNL	HRC	0.91	add,dom,rec,gen,het	dom	9.2e-17	1.26	1.08e-15	1.23	Lymphocyte percentage of white cells	rs200249085	7e-10	Astle WJ	27863252	0.001
Cancer	rs34659644	16	89796017	G	A	chr16:89095127-90372561	200	0.079	HRC,1KGphase3,Uk10K,GoNL	HRC	0.91	add,dom,rec,gen,het	dom	9.2e-17	1.26	1.08e-15	1.23	Heel bone mineral density	rs57696383	1e-09	Kim SK	30048462	0.002
Cancer	rs34659644	16	89796017	G	A	chr16:89095127-90372561	200	0.079	HRC,1KGphase3,Uk10K,GoNL	HRC	0.91	add,dom,rec,gen,het	dom	9.2e-17	1.26	1.08e-15	1.23	Low tan response	rs369230	1.00E-522	Visconti A	29739929	0.101
Cancer	rs34659644	16	89796017	G	A	chr16:89095127-90372561	200	0.079	HRC,1KGphase3,Uk10K,GoNL	HRC	0.91	add,dom,rec,gen,het	dom	9.2e-17	1.26	1.08e-15	1.23	Cognitive performance (MTAG)	rs34652781	4e-13	Lee JJ	30038396	0.003
Cancer	rs34659644	16	89796017	G	A	chr16:89095127-90372561	200	0.079	HRC,1KGphase3,Uk10K,GoNL	HRC	0.91	add,dom,rec,gen,het	dom	9.2e-17	1.26	1.08e-15	1.23	Diastolic blood pressure	rs1126464	6e-15	Surendran P	27618447	0.005
Cancer	rs34659644	16	89796017	G	A	chr16:89095127-90372561	200	0.079	HRC,1KGphase3,Uk10K,GoNL	HRC	0.91	add,dom,rec,gen,het	dom	9.2e-17	1.26	1.08e-15	1.23	Homocysteine levels	rs154657	2e-43	van Meurs JB	23824729	0.065
Cancer	rs34659644	16	89796017	G	A	chr16:89095127-90372561	200	0.079	HRC,1KGphase3,Uk10K,GoNL	HRC	0.91	add,dom,rec,gen,het	dom	9.2e-17	1.26	1.08e-15	1.23	Glomerular filtration rate in non diabetics (creatinine)	rs164748	2e-08	Pattaro C	26831199	0.065
Cancer	rs34659644	16	89796017	G	A	chr16:89095127-90372561	200	0.079	HRC,1KGphase3,Uk10K,GoNL	HRC	0.91	add,dom,rec,gen,het	dom	9.2e-17	1.26	1.08e-15	1.23	Hemoglobin concentration	rs447735	1e-09	Astle WJ	27863252	0.064
Cancer	rs34659644	16	89796017	G	A	chr16:89095127-90372561	200	0.079	HRC,1KGphase3,Uk10K,GoNL	HRC	0.91	add,dom,rec,gen,het	dom	9.2e-17	1.26	1.08e-15	1.23	Hip circumference adjusted for BMI	rs2377058	7e-10	Shungin D	25673412	0.035
Cancer	rs34659644	16	89796017	G	A	chr16:89095127-90372561	200	0.079	HRC,1KGphase3,Uk10K,GoNL	HRC	0.91	add,dom,rec,gen,het	dom	9.2e-17	1.26	1.08e-15	1.23	Facial pigmentation	rs35063026	9e-15	Jacobs LC	25705849	0.927
Cancer	rs34659644	16	89796017	G	A	chr16:89095127-90372561	200	0.079	HRC,1KGphase3,Uk10K,GoNL	HRC	0.91	add,dom,rec,gen,het	dom	9.2e-17	1.26	1.08e-15	1.23	Blood protein levels	rs423135	6e-39	Emilsson V	30072576	0.065
Cancer	rs34659644	16	89796017	G	A	chr16:89095127-90372561	200	0.079	HRC,1KGphase3,Uk10K,GoNL	HRC	0.91	add,dom,rec,gen,het	dom	9.2e-17	1.26	1.08e-15	1.23	Height	rs258324	4e-23	He M	25429064	NA
Cancer	rs34659644	16	89796017	G	A	chr16:89095127-90372561	200	0.079	HRC,1KGphase3,Uk10K,GoNL	HRC	0.91	add,dom,rec,gen,het	dom	9.2e-17	1.26	1.08e-15	1.23	Black vs. red hair color	rs258322	2e-23	Han J	18483556	0.63
Cancer	rs34659644	16	89796017	G	A	chr16:89095127-90372561	200	0.079	HRC,1KGphase3,Uk10K,GoNL	HRC	0.91	add,dom,rec,gen,het	dom	9.2e-17	1.26	1.08e-15	1.23	Mean corpuscular volume	rs9931440	7e-14	Astle WJ	27863252	0.074
Cancer	rs34659644	16	89796017	G	A	chr16:89095127-90372561	200	0.079	HRC,1KGphase3,Uk10K,GoNL	HRC	0.91	add,dom,rec,gen,het	dom	9.2e-17	1.26	1.08e-15	1.23	Non-melanoma skin Cancer	rs12925026	5e-24	Visconti A	29739929	0.971
Cancer	rs34659644	16	89796017	G	A	chr16:89095127-90372561	200	0.079	HRC,1KGphase3,Uk10K,GoNL	HRC	0.91	add,dom,rec,gen,het	dom	9.2e-17	1.26	1.08e-15	1.23	Intraocular pressure	rs3743860	4e-15	Khawaja AP	29785010	0.116
Cancer	rs34659644	16	89796017	G	A	chr16:89095127-90372561	200	0.079	HRC,1KGphase3,Uk10K,GoNL	HRC	0.91	add,dom,rec,gen,het	dom	9.2e-17	1.26	1.08e-15	1.23	Freckling	rs12931267	8e-62	Eriksson N	20585627	0.941
Cancer	rs34659644	16	89796017	G	A	chr16:89095127-90372561	200	0.079	HRC,1KGphase3,Uk10K,GoNL	HRC	0.91	add,dom,rec,gen,het	dom	9.2e-17	1.26	1.08e-15	1.23	Self-reported math ability	rs76888998	1e-17	Lee JJ	30038396	NA
Cancer	rs34659644	16	89796017	G	A	chr16:89095127-90372561	200	0.079	HRC,1KGphase3,Uk10K,GoNL	HRC	0.91	add,dom,rec,gen,het	dom	9.2e-17	1.26	1.08e-15	1.23	Reticulocyte fraction of red cells	rs9939914	1e-14	Astle WJ	27863252	0.028
Cancer	rs34659644	16	89796017	G	A	chr16:89095127-90372561	200	0.079	HRC,1KGphase3,Uk10K,GoNL	HRC	0.91	add,dom,rec,gen,het	dom	9.2e-17	1.26	1.08e-15	1.23	High light scatter reticulocyte count	rs9939914	4e-13	Astle WJ	27863252	0.028
Cancer	rs34659644	16	89796017	G	A	chr16:89095127-90372561	200	0.079	HRC,1KGphase3,Uk10K,GoNL	HRC	0.91	add,dom,rec,gen,het	dom	9.2e-17	1.26	1.08e-15	1.23	High light scatter reticulocyte percentage of red cells	rs9939914	8e-12	Astle WJ	27863252	0.028
Cancer	rs34659644	16	89796017	G	A	chr16:89095127-90372561	200	0.079	HRC,1KGphase3,Uk10K,GoNL	HRC	0.91	add,dom,rec,gen,het	dom	9.2e-17	1.26	1.08e-15	1.23	Reticulocyte count	rs9939914	2e-16	Astle WJ	27863252	0.028
Cancer	rs34659644	16	89796017	G	A	chr16:89095127-90372561	200	0.079	HRC,1KGphase3,Uk10K,GoNL	HRC	0.91	add,dom,rec,gen,het	dom	9.2e-17	1.26	1.08e-15	1.23	Self-reported math ability (MTAG)	rs78498439	3e-20	Lee JJ	30038396	NA
Cancer	rs34659644	16	89796017	G	A	chr16:89095127-90372561	200	0.079	HRC,1KGphase3,Uk10K,GoNL	HRC	0.91	add,dom,rec,gen,het	dom	9.2e-17	1.26	1.08e-15	1.23	Monobrow	rs78498439	7e-14	Pickrell JK	27182965	NA
Cancer	rs34659644	16	89796017	G	A	chr16:89095127-90372561	200	0.079	HRC,1KGphase3,Uk10K,GoNL	HRC	0.91	add,dom,rec,gen,het	dom	9.2e-17	1.26	1.08e-15	1.23	Highest math class taken (MTAG)	rs78498439	9e-22	Lee JJ	30038396	NA
Cancer	rs34659644	16	89796017	G	A	chr16:89095127-90372561	200	0.079	HRC,1KGphase3,Uk10K,GoNL	HRC	0.91	add,dom,rec,gen,het	dom	9.2e-17	1.26	1.08e-15	1.23	Hair color	rs1805007	1e-100	Hysi PG	29662168	0.898
Cancer	rs34659644	16	89796017	G	A	chr16:89095127-90372561	200	0.079	HRC,1KGphase3,Uk10K,GoNL	HRC	0.91	add,dom,rec,gen,het	dom	9.2e-17	1.26	1.08e-15	1.23	Red vs non-red hair color	rs1805007	2e-142	Sulem P	17952075	0.898
Cancer	rs34659644	16	89796017	G	A	chr16:89095127-90372561	200	0.079	HRC,1KGphase3,Uk10K,GoNL	HRC	0.91	add,dom,rec,gen,het	dom	9.2e-17	1.26	1.08e-15	1.23	Freckles	rs1805007	1e-96	Sulem P	17952075	0.898
Cancer	rs34659644	16	89796017	G	A	chr16:89095127-90372561	200	0.079	HRC,1KGphase3,Uk10K,GoNL	HRC	0.91	add,dom,rec,gen,het	dom	9.2e-17	1.26	1.08e-15	1.23	Melanoma	rs1805007	4e-37	Ransohoff KJ	28212542	0.898
Cancer	rs34659644	16	89796017	G	A	chr16:89095127-90372561	200	0.079	HRC,1KGphase3,Uk10K,GoNL	HRC	0.91	add,dom,rec,gen,het	dom	9.2e-17	1.26	1.08e-15	1.23	Skin sensitivity to sun	rs1805007	2e-55	Sulem P	17952075	0.898
Cancer	rs34659644	16	89796017	G	A	chr16:89095127-90372561	200	0.079	HRC,1KGphase3,Uk10K,GoNL	HRC	0.91	add,dom,rec,gen,het	dom	9.2e-17	1.26	1.08e-15	1.23	Blond vs. brown hair color	rs1805007	2e-13	Sulem P	17952075	0.898
Cancer	rs34659644	16	89796017	G	A	chr16:89095127-90372561	200	0.079	HRC,1KGphase3,Uk10K,GoNL	HRC	0.91	add,dom,rec,gen,het	dom	9.2e-17	1.26	1.08e-15	1.23	Cutaneous squamous cell carcinoma	rs1805007	9e-39	Chahal HS	27424798	0.898
Cancer	rs34659644	16	89796017	G	A	chr16:89095127-90372561	200	0.079	HRC,1KGphase3,Uk10K,GoNL	HRC	0.91	add,dom,rec,gen,het	dom	9.2e-17	1.26	1.08e-15	1.23	Basal cell carcinoma	rs1805007	3e-63	Chahal HS	27539887	0.898
Cancer	rs34659644	16	89796017	G	A	chr16:89095127-90372561	200	0.079	HRC,1KGphase3,Uk10K,GoNL	HRC	0.91	add,dom,rec,gen,het	dom	9.2e-17	1.26	1.08e-15	1.23	Sunburns	rs1805007	2e-19	Zhang M	23548203	0.898
Cancer	rs34659644	16	89796017	G	A	chr16:89095127-90372561	200	0.079	HRC,1KGphase3,Uk10K,GoNL	HRC	0.91	add,dom,rec,gen,het	dom	9.2e-17	1.26	1.08e-15	1.23	Tanning	rs1805007	1e-65	Zhang M	23548203	0.898
Cancer	rs34659644	16	89796017	G	A	chr16:89095127-90372561	200	0.079	HRC,1KGphase3,Uk10K,GoNL	HRC	0.91	add,dom,rec,gen,het	dom	9.2e-17	1.26	1.08e-15	1.23	Educational attainment (MTAG)	rs1805008	2e-15	Lee JJ	30038396	NA
Cancer	rs34659644	16	89796017	G	A	chr16:89095127-90372561	200	0.079	HRC,1KGphase3,Uk10K,GoNL	HRC	0.91	add,dom,rec,gen,het	dom	9.2e-17	1.26	1.08e-15	1.23	Skin colour saturation	rs1805009; rs1805007; rs1805008	3e-16	Liu F	25963972	0.001
Cancer	rs34659644	16	89796017	G	A	chr16:89095127-90372561	200	0.079	HRC,1KGphase3,Uk10K,GoNL	HRC	0.91	add,dom,rec,gen,het	dom	9.2e-17	1.26	1.08e-15	1.23	Educational attainment (years of education)	rs74415461	6e-12	Lee JJ	30038396	NA
Cancer	rs34659644	16	89796017	G	A	chr16:89095127-90372561	200	0.079	HRC,1KGphase3,Uk10K,GoNL	HRC	0.91	add,dom,rec,gen,het	dom	9.2e-17	1.26	1.08e-15	1.23	Myopia (age of diagnosis)	rs4785742	2e-09	Tedja MS	29808027	0.01
Cancer	rs34659644	16	89796017	G	A	chr16:89095127-90372561	200	0.079	HRC,1KGphase3,Uk10K,GoNL	HRC	0.91	add,dom,rec,gen,het	dom	9.2e-17	1.26	1.08e-15	1.23	Vitiligo	rs4268748	3e-33	Jin Y	27723757	0.214
Cancer	rs34659644	16	89796017	G	A	chr16:89095127-90372561	200	0.079	HRC,1KGphase3,Uk10K,GoNL	HRC	0.91	add,dom,rec,gen,het	dom	9.2e-17	1.26	1.08e-15	1.23	Squamous cell carcinoma	rs4268748	2e-44	Asgari MM	26829030	0.214
Cancer	rs34659644	16	89796017	G	A	chr16:89095127-90372561	200	0.079	HRC,1KGphase3,Uk10K,GoNL	HRC	0.91	add,dom,rec,gen,het	dom	9.2e-17	1.26	1.08e-15	1.23	Skin aging (microtopography measurement)	rs4268748	1e-15	Law MH	28502801	0.214
Cancer	rs34659644	16	89796017	G	A	chr16:89095127-90372561	200	0.079	HRC,1KGphase3,Uk10K,GoNL	HRC	0.91	add,dom,rec,gen,het	dom	9.2e-17	1.26	1.08e-15	1.23	Brown vs. non-brown hair color	rs8063160	9e-12	Lin BD	26184321	0.71
Cancer	rs34659644	16	89796017	G	A	chr16:89095127-90372561	200	0.079	HRC,1KGphase3,Uk10K,GoNL	HRC	0.91	add,dom,rec,gen,het	dom	9.2e-17	1.26	1.08e-15	1.23	Light vs. dark hair color	rs8063160	5e-14	Lin BD	26184321	0.71
Cancer	rs34659644	16	89796017	G	A	chr16:89095127-90372561	200	0.079	HRC,1KGphase3,Uk10K,GoNL	HRC	0.91	add,dom,rec,gen,het	dom	9.2e-17	1.26	1.08e-15	1.23	Highest math class taken	rs77576048	6e-11	Lee JJ	30038396	NA
Cancer	rs2014497	18	28442343	A	G	chr18:28192343-28701396	7	0.008	HRC	HRC	0.99	add,dom	add	2.44e-08	1.5	2.44e-08	1.5	TRAIL levels	rs112452274	6e-41	Ahola-Olli AV	27989323	0
Cancer	rs2014497	18	28442343	A	G	chr18:28192343-28701396	7	0.008	HRC	HRC	0.99	add,dom	add	2.44e-08	1.5	2.44e-08	1.5	Ventricular ectopy or supraventricular ectopy (pleiotropy)	rs8086068	4e-08	Napier MD	29618737	0.002
Cancer	rs2014497	18	28442343	A	G	chr18:28192343-28701396	7	0.008	HRC	HRC	0.99	add,dom	add	2.44e-08	1.5	2.44e-08	1.5	Supraventricular ectopy	rs8086068	3e-09	Napier MD	29618737	0.002
Cancer	rs2014497	18	28442343	A	G	chr18:28192343-28701396	7	0.008	HRC	HRC	0.99	add,dom	add	2.44e-08	1.5	2.44e-08	1.5	Blood protein levels	rs1789063	2e-13	Sun BB	29875488	0.002
Cancer	rs6059655	20	32665748	A	G	chr20:31763204-34238113	284	0.079	HRC,1KGphase3,Uk10K,GoNL	uk10k	0.97	add,dom,rec,gen,het	add	1.15e-12	0.83	1.15e-12	0.83	Glomerular filtration rate (creatinine)	rs6058093	2e-13	Gorski M	28452372	NA
Cancer	rs6059655	20	32665748	A	G	chr20:31763204-34238113	284	0.079	HRC,1KGphase3,Uk10K,GoNL	uk10k	0.97	add,dom,rec,gen,het	add	1.15e-12	0.83	1.15e-12	0.83	Thrombosis	rs34234989	7e-09	Hinds DA	26908601	0.017
Cancer	rs6059655	20	32665748	A	G	chr20:31763204-34238113	284	0.079	HRC,1KGphase3,Uk10K,GoNL	uk10k	0.97	add,dom,rec,gen,het	add	1.15e-12	0.83	1.15e-12	0.83	Adolescent idiopathic scoliosis	rs17124679	9e-17	Liu J	30019117	NA
Cancer	rs6059655	20	32665748	A	G	chr20:31763204-34238113	284	0.079	HRC,1KGphase3,Uk10K,GoNL	uk10k	0.97	add,dom,rec,gen,het	add	1.15e-12	0.83	1.15e-12	0.83	Diastolic blood pressure	rs13042148	7e-12	Evangelou E	30224653	NA
Cancer	rs6059655	20	32665748	A	G	chr20:31763204-34238113	284	0.079	HRC,1KGphase3,Uk10K,GoNL	uk10k	0.97	add,dom,rec,gen,het	add	1.15e-12	0.83	1.15e-12	0.83	Breast Cancer	rs2284378	1e-08	Siddiq A	22976474	0.106
Cancer	rs6059655	20	32665748	A	G	chr20:31763204-34238113	284	0.079	HRC,1KGphase3,Uk10K,GoNL	uk10k	0.97	add,dom,rec,gen,het	add	1.15e-12	0.83	1.15e-12	0.83	Spherical equivalent or myopia (age of diagnosis)	rs1555075	5e-10	Tedja MS	29808027	0.106
Cancer	rs6059655	20	32665748	A	G	chr20:31763204-34238113	284	0.079	HRC,1KGphase3,Uk10K,GoNL	uk10k	0.97	add,dom,rec,gen,het	add	1.15e-12	0.83	1.15e-12	0.83	Melanoma	rs6059655	5e-23	Ransohoff KJ	28212542	NA
Cancer	rs6059655	20	32665748	A	G	chr20:31763204-34238113	284	0.079	HRC,1KGphase3,Uk10K,GoNL	uk10k	0.97	add,dom,rec,gen,het	add	1.15e-12	0.83	1.15e-12	0.83	Cutaneous squamous cell carcinoma	rs6059655	3e-14	Chahal HS	27424798	NA
Cancer	rs6059655	20	32665748	A	G	chr20:31763204-34238113	284	0.079	HRC,1KGphase3,Uk10K,GoNL	uk10k	0.97	add,dom,rec,gen,het	add	1.15e-12	0.83	1.15e-12	0.83	Hair color	rs6059655	1e-100	Hysi PG	29662168	NA
Cancer	rs6059655	20	32665748	A	G	chr20:31763204-34238113	284	0.079	HRC,1KGphase3,Uk10K,GoNL	uk10k	0.97	add,dom,rec,gen,het	add	1.15e-12	0.83	1.15e-12	0.83	Skin colour saturation	rs6059655	5e-13	Liu F	25963972	NA
Cancer	rs6059655	20	32665748	A	G	chr20:31763204-34238113	284	0.079	HRC,1KGphase3,Uk10K,GoNL	uk10k	0.97	add,dom,rec,gen,het	add	1.15e-12	0.83	1.15e-12	0.83	Squamous cell carcinoma	rs6059655	9e-21	Asgari MM	26829030	NA
Cancer	rs6059655	20	32665748	A	G	chr20:31763204-34238113	284	0.079	HRC,1KGphase3,Uk10K,GoNL	uk10k	0.97	add,dom,rec,gen,het	add	1.15e-12	0.83	1.15e-12	0.83	Non-melanoma skin Cancer	rs6059655	8e-17	Visconti A	29739929	NA
Cancer	rs6059655	20	32665748	A	G	chr20:31763204-34238113	284	0.079	HRC,1KGphase3,Uk10K,GoNL	uk10k	0.97	add,dom,rec,gen,het	add	1.15e-12	0.83	1.15e-12	0.83	Basal cell carcinoma	rs6059655	3e-26	Chahal HS	27539887	NA
Cancer	rs6059655	20	32665748	A	G	chr20:31763204-34238113	284	0.079	HRC,1KGphase3,Uk10K,GoNL	uk10k	0.97	add,dom,rec,gen,het	add	1.15e-12	0.83	1.15e-12	0.83	Vitiligo	rs6059655	1e-19	Jin Y	27723757	NA
Cancer	rs6059655	20	32665748	A	G	chr20:31763204-34238113	284	0.079	HRC,1KGphase3,Uk10K,GoNL	uk10k	0.97	add,dom,rec,gen,het	add	1.15e-12	0.83	1.15e-12	0.83	Low tan response	rs6059655	1.00E-315	Visconti A	29739929	NA
Cancer	rs6059655	20	32665748	A	G	chr20:31763204-34238113	284	0.079	HRC,1KGphase3,Uk10K,GoNL	uk10k	0.97	add,dom,rec,gen,het	add	1.15e-12	0.83	1.15e-12	0.83	Facial pigmentation	rs6059655	3e-09	Jacobs LC	25705849	NA
Cancer	rs6059655	20	32665748	A	G	chr20:31763204-34238113	284	0.079	HRC,1KGphase3,Uk10K,GoNL	uk10k	0.97	add,dom,rec,gen,het	add	1.15e-12	0.83	1.15e-12	0.83	Type 2 diabetes	rs6059662	2e-08	Xue A	30054458	0.11
Cancer	rs6059655	20	32665748	A	G	chr20:31763204-34238113	284	0.079	HRC,1KGphase3,Uk10K,GoNL	uk10k	0.97	add,dom,rec,gen,het	add	1.15e-12	0.83	1.15e-12	0.83	Body mass index	rs6142096	2e-16	Hoffmann TJ	30108127	0.053
Cancer	rs6059655	20	32665748	A	G	chr20:31763204-34238113	284	0.079	HRC,1KGphase3,Uk10K,GoNL	uk10k	0.97	add,dom,rec,gen,het	add	1.15e-12	0.83	1.15e-12	0.83	Cancer	rs11907546	3e-09	Fehringer G	27197191	0.1
Cancer	rs6059655	20	32665748	A	G	chr20:31763204-34238113	284	0.079	HRC,1KGphase3,Uk10K,GoNL	uk10k	0.97	add,dom,rec,gen,het	add	1.15e-12	0.83	1.15e-12	0.83	Tanning	rs4911414	4e-09	Zhang M	23548203	0.102
Cancer	rs6059655	20	32665748	A	G	chr20:31763204-34238113	284	0.079	HRC,1KGphase3,Uk10K,GoNL	uk10k	0.97	add,dom,rec,gen,het	add	1.15e-12	0.83	1.15e-12	0.83	Freckles	rs1015362; rs4911414	8e-29	Sulem P	18488028	0.017
Cancer	rs6059655	20	32665748	A	G	chr20:31763204-34238113	284	0.079	HRC,1KGphase3,Uk10K,GoNL	uk10k	0.97	add,dom,rec,gen,het	add	1.15e-12	0.83	1.15e-12	0.83	Skin sensitivity to sun	rs1015362; rs4911414	2e-24	Sulem P	18488028	0.017
Cancer	rs6059655	20	32665748	A	G	chr20:31763204-34238113	284	0.079	HRC,1KGphase3,Uk10K,GoNL	uk10k	0.97	add,dom,rec,gen,het	add	1.15e-12	0.83	1.15e-12	0.83	Burning and freckling	rs1015362; rs4911414	6e-37	Sulem P	18488028	0.017
Cancer	rs6059655	20	32665748	A	G	chr20:31763204-34238113	284	0.079	HRC,1KGphase3,Uk10K,GoNL	uk10k	0.97	add,dom,rec,gen,het	add	1.15e-12	0.83	1.15e-12	0.83	Red vs. non-red hair color	rs1015362; rs4911414	3e-09	Sulem P	18488028	0.017
Cancer	rs6059655	20	32665748	A	G	chr20:31763204-34238113	284	0.079	HRC,1KGphase3,Uk10K,GoNL	uk10k	0.97	add,dom,rec,gen,het	add	1.15e-12	0.83	1.15e-12	0.83	Neuroticism	rs62212171	1e-09	Nagel M	29942085	0.42
Cancer	rs6059655	20	32665748	A	G	chr20:31763204-34238113	284	0.079	HRC,1KGphase3,Uk10K,GoNL	uk10k	0.97	add,dom,rec,gen,het	add	1.15e-12	0.83	1.15e-12	0.83	Pulse pressure	rs6141479	2e-11	Evangelou E	30224653	0.013
Cancer	rs6059655	20	32665748	A	G	chr20:31763204-34238113	284	0.079	HRC,1KGphase3,Uk10K,GoNL	uk10k	0.97	add,dom,rec,gen,het	add	1.15e-12	0.83	1.15e-12	0.83	Lipid traits (pleiotropy) (HIPO component 1)	rs6059932	1e-09	Qi G	30289880	0.034
Cancer	rs6059655	20	32665748	A	G	chr20:31763204-34238113	284	0.079	HRC,1KGphase3,Uk10K,GoNL	uk10k	0.97	add,dom,rec,gen,het	add	1.15e-12	0.83	1.15e-12	0.83	Highest math class taken (MTAG)	rs6088621	1e-09	Lee JJ	30038396	0.034
Cancer	rs6059655	20	32665748	A	G	chr20:31763204-34238113	284	0.079	HRC,1KGphase3,Uk10K,GoNL	uk10k	0.97	add,dom,rec,gen,het	add	1.15e-12	0.83	1.15e-12	0.83	QRS complex (Cornell)	rs2025096	5e-11	van der Harst P	27659466	0.011
Cancer	rs6059655	20	32665748	A	G	chr20:31763204-34238113	284	0.079	HRC,1KGphase3,Uk10K,GoNL	uk10k	0.97	add,dom,rec,gen,het	add	1.15e-12	0.83	1.15e-12	0.83	Congenital left-sided heart lesions	rs3746446	1e-08	Hanchard NA	26965164	0.011
Cancer	rs6059655	20	32665748	A	G	chr20:31763204-34238113	284	0.079	HRC,1KGphase3,Uk10K,GoNL	uk10k	0.97	add,dom,rec,gen,het	add	1.15e-12	0.83	1.15e-12	0.83	Heel bone mineral density	rs6120804	4e-26	Kim SK	30048462	0.01
Cancer	rs6059655	20	32665748	A	G	chr20:31763204-34238113	284	0.079	HRC,1KGphase3,Uk10K,GoNL	uk10k	0.97	add,dom,rec,gen,het	add	1.15e-12	0.83	1.15e-12	0.83	HDL cholesterol	rs3746428	3e-10	Klarin D	30275531	0.01
Cancer	rs6059655	20	32665748	A	G	chr20:31763204-34238113	284	0.079	HRC,1KGphase3,Uk10K,GoNL	uk10k	0.97	add,dom,rec,gen,het	add	1.15e-12	0.83	1.15e-12	0.83	Hemostatic factors and hematological phenotypes	rs6088735; rs867186; rs6060278; rs17310467	4e-34	Oudot-Mellakh T	22443383	0.013
Cancer	rs6059655	20	32665748	A	G	chr20:31763204-34238113	284	0.079	HRC,1KGphase3,Uk10K,GoNL	uk10k	0.97	add,dom,rec,gen,het	add	1.15e-12	0.83	1.15e-12	0.83	Protein C levels	rs867186	9e-237	Pankow JS	28082259	NA
Cancer	rs6059655	20	32665748	A	G	chr20:31763204-34238113	284	0.079	HRC,1KGphase3,Uk10K,GoNL	uk10k	0.97	add,dom,rec,gen,het	add	1.15e-12	0.83	1.15e-12	0.83	Coronary artery disease	rs867186	5e-12	van der Harst P	29212778	NA
Cancer	rs6059655	20	32665748	A	G	chr20:31763204-34238113	284	0.079	HRC,1KGphase3,Uk10K,GoNL	uk10k	0.97	add,dom,rec,gen,het	add	1.15e-12	0.83	1.15e-12	0.83	Prothrombin time	rs867186	6e-24	Kanai M	29403010	NA
Cancer	rs6059655	20	32665748	A	G	chr20:31763204-34238113	284	0.079	HRC,1KGphase3,Uk10K,GoNL	uk10k	0.97	add,dom,rec,gen,het	add	1.15e-12	0.83	1.15e-12	0.83	Factor VII levels	rs867186	6e-37	Smith NL	20231535	NA
Cancer	rs6059655	20	32665748	A	G	chr20:31763204-34238113	284	0.079	HRC,1KGphase3,Uk10K,GoNL	uk10k	0.97	add,dom,rec,gen,het	add	1.15e-12	0.83	1.15e-12	0.83	Anticoagulant levels	rs867186	4e-09	Athanasiadis G	22216198	NA
Cancer	rs6059655	20	32665748	A	G	chr20:31763204-34238113	284	0.079	HRC,1KGphase3,Uk10K,GoNL	uk10k	0.97	add,dom,rec,gen,het	add	1.15e-12	0.83	1.15e-12	0.83	Venous thromboembolism	rs6087685	2e-08	Germain M	25772935	0.017
Cancer	rs6059655	20	32665748	A	G	chr20:31763204-34238113	284	0.079	HRC,1KGphase3,Uk10K,GoNL	uk10k	0.97	add,dom,rec,gen,het	add	1.15e-12	0.83	1.15e-12	0.83	Educational attainment (MTAG)	rs6060308	2e-10	Lee JJ	30038396	0.016
Cancer	rs6059655	20	32665748	A	G	chr20:31763204-34238113	284	0.079	HRC,1KGphase3,Uk10K,GoNL	uk10k	0.97	add,dom,rec,gen,het	add	1.15e-12	0.83	1.15e-12	0.83	Educational attainment (years of education)	rs6060308	2e-09	Lee JJ	30038396	0.016
Cancer	rs6059655	20	32665748	A	G	chr20:31763204-34238113	284	0.079	HRC,1KGphase3,Uk10K,GoNL	uk10k	0.97	add,dom,rec,gen,het	add	1.15e-12	0.83	1.15e-12	0.83	Ulcerative colitis	rs6088765	2e-08	Jostins L	23128233	0.027
Cancer	rs6059655	20	32665748	A	G	chr20:31763204-34238113	284	0.079	HRC,1KGphase3,Uk10K,GoNL	uk10k	0.97	add,dom,rec,gen,het	add	1.15e-12	0.83	1.15e-12	0.83	Freckling	rs619865	5e-14	Eriksson N	20585627	0.357
Cancer	rs6059655	20	32665748	A	G	chr20:31763204-34238113	284	0.079	HRC,1KGphase3,Uk10K,GoNL	uk10k	0.97	add,dom,rec,gen,het	add	1.15e-12	0.83	1.15e-12	0.83	Waist-to-hip ratio adjusted for BMI in active individuals	rs1406948	1e-11	Graff M	28448500	0.004
Cancer	rs6059655	20	32665748	A	G	chr20:31763204-34238113	284	0.079	HRC,1KGphase3,Uk10K,GoNL	uk10k	0.97	add,dom,rec,gen,het	add	1.15e-12	0.83	1.15e-12	0.83	Waist-to-hip ratio adjusted for BMI (joint analysis for main effect and physical activity interaction)	rs1406948	1e-10	Graff M	28448500	0.004
Cancer	rs6059655	20	32665748	A	G	chr20:31763204-34238113	284	0.079	HRC,1KGphase3,Uk10K,GoNL	uk10k	0.97	add,dom,rec,gen,het	add	1.15e-12	0.83	1.15e-12	0.83	Waist-to-hip ratio adjusted for BMI	rs4911180	3e-09	Winkler TW	26426971	0.003
Cancer	rs6059655	20	32665748	A	G	chr20:31763204-34238113	284	0.079	HRC,1KGphase3,Uk10K,GoNL	uk10k	0.97	add,dom,rec,gen,het	add	1.15e-12	0.83	1.15e-12	0.83	Waist-to-hip ratio adjusted for BMI x sex x age interaction (4df test)	rs4911180	4e-10	Winkler TW	26426971	0.003
Cancer	rs6059655	20	32665748	A	G	chr20:31763204-34238113	284	0.079	HRC,1KGphase3,Uk10K,GoNL	uk10k	0.97	add,dom,rec,gen,het	add	1.15e-12	0.83	1.15e-12	0.83	Waist-to-hip ratio adjusted for body mass index	rs224333	1e-12	Shungin D	25673412	0.003
Cancer	rs6059655	20	32665748	A	G	chr20:31763204-34238113	284	0.079	HRC,1KGphase3,Uk10K,GoNL	uk10k	0.97	add,dom,rec,gen,het	add	1.15e-12	0.83	1.15e-12	0.83	Hip circumference adjusted for BMI	rs143384	1e-31	Shungin D	25673412	0.006
Cancer	rs6059655	20	32665748	A	G	chr20:31763204-34238113	284	0.079	HRC,1KGphase3,Uk10K,GoNL	uk10k	0.97	add,dom,rec,gen,het	add	1.15e-12	0.83	1.15e-12	0.83	Hip circumference	rs143384	4e-12	Shungin D	25673412	0.006
Cancer	rs6059655	20	32665748	A	G	chr20:31763204-34238113	284	0.079	HRC,1KGphase3,Uk10K,GoNL	uk10k	0.97	add,dom,rec,gen,het	add	1.15e-12	0.83	1.15e-12	0.83	Joint mobility (Beighton score)	rs143384	1e-12	Pickrell JK	27182965	0.006
Cancer	rs6059655	20	32665748	A	G	chr20:31763204-34238113	284	0.079	HRC,1KGphase3,Uk10K,GoNL	uk10k	0.97	add,dom,rec,gen,het	add	1.15e-12	0.83	1.15e-12	0.83	Developmental dysplasia of the hip	rs143384	4e-22	Hatzikotoulas K	30273415	0.006
Cancer	rs6059655	20	32665748	A	G	chr20:31763204-34238113	284	0.079	HRC,1KGphase3,Uk10K,GoNL	uk10k	0.97	add,dom,rec,gen,het	add	1.15e-12	0.83	1.15e-12	0.83	Height	rs143384	1e-121	Wood AR	25282103	0.006
Cancer	rs6059655	20	32665748	A	G	chr20:31763204-34238113	284	0.079	HRC,1KGphase3,Uk10K,GoNL	uk10k	0.97	add,dom,rec,gen,het	add	1.15e-12	0.83	1.15e-12	0.83	Infant length	rs143384	3e-10	van der Valk RJ	25281659	0.006
Cancer	rs6059655	20	32665748	A	G	chr20:31763204-34238113	284	0.079	HRC,1KGphase3,Uk10K,GoNL	uk10k	0.97	add,dom,rec,gen,het	add	1.15e-12	0.83	1.15e-12	0.83	Triglycerides	rs6120974	2e-08	Surakka I	25961943	NA
Cancer	rs6059655	20	32665748	A	G	chr20:31763204-34238113	284	0.079	HRC,1KGphase3,Uk10K,GoNL	uk10k	0.97	add,dom,rec,gen,het	add	1.15e-12	0.83	1.15e-12	0.83	Total cholesterol levels	rs12481365	2e-19	Klarin D	30275531	NA
Cancer	rs6059655	20	32665748	A	G	chr20:31763204-34238113	284	0.079	HRC,1KGphase3,Uk10K,GoNL	uk10k	0.97	add,dom,rec,gen,het	add	1.15e-12	0.83	1.15e-12	0.83	Cholesterol, total	rs2277862	5e-11	Willer CJ	24097068	NA
Cancer	rs6059655	20	32665748	A	G	chr20:31763204-34238113	284	0.079	HRC,1KGphase3,Uk10K,GoNL	uk10k	0.97	add,dom,rec,gen,het	add	1.15e-12	0.83	1.15e-12	0.83	LDL cholesterol	rs6088882	8e-14	Klarin D	30275531	NA
Cancer	rs6059655	20	32665748	A	G	chr20:31763204-34238113	284	0.079	HRC,1KGphase3,Uk10K,GoNL	uk10k	0.97	add,dom,rec,gen,het	add	1.15e-12	0.83	1.15e-12	0.83	General cognitive ability	rs6120993	4e-08	Davies G	29844566	0.001
Cancer	rs6059655	20	32665748	A	G	chr20:31763204-34238113	284	0.079	HRC,1KGphase3,Uk10K,GoNL	uk10k	0.97	add,dom,rec,gen,het	add	1.15e-12	0.83	1.15e-12	0.83	Cognitive performance (MTAG)	rs6060515	3e-08	Lee JJ	30038396	0
Cancer	rs6059655	20	32665748	A	G	chr20:31763204-34238113	284	0.079	HRC,1KGphase3,Uk10K,GoNL	uk10k	0.97	add,dom,rec,gen,het	add	1.15e-12	0.83	1.15e-12	0.83	Blood protein levels	rs12481228	2e-146	Sun BB	29875488	NA
Cancer	rs6059655	20	32665748	A	G	chr20:31763204-34238113	284	0.079	HRC,1KGphase3,Uk10K,GoNL	uk10k	0.97	add,dom,rec,gen,het	add	1.15e-12	0.83	1.15e-12	0.83	Intelligence	rs78084033	2e-08	Savage JE	29942086	NA
Cancer	rs75653149	20	34726973	C	A	chr20:34476973-34976972	1	0.071	HRC,Uk10K,GoNL	uk10k	0.92	add,dom,gen,het	dom	7.32e-09	1.18	2.57e-08	1.16	Hip circumference adjusted for BMI	rs6060717	6e-12	Shungin D	25673412	0.011
Cancer	rs75653149	20	34726973	C	A	chr20:34476973-34976972	1	0.071	HRC,Uk10K,GoNL	uk10k	0.92	add,dom,gen,het	dom	7.32e-09	1.18	2.57e-08	1.16	Low tan response	rs1204552	4e-146	Visconti A	29739929	0.714
Cancer	rs75653149	20	34726973	C	A	chr20:34476973-34976972	1	0.071	HRC,Uk10K,GoNL	uk10k	0.92	add,dom,gen,het	dom	7.32e-09	1.18	2.57e-08	1.16	Hip circumference	rs6141600	1e-09	Shungin D	25673412	0.02
Cancer	rs75653149	20	34726973	C	A	chr20:34476973-34976972	1	0.071	HRC,Uk10K,GoNL	uk10k	0.92	add,dom,gen,het	dom	7.32e-09	1.18	2.57e-08	1.16	Height	rs6141600	6e-12	Berndt SI	23563607	0.02
Cardiovascular Disease	rs10858023	1	114448752	C	T	chr1:114175590-114699116	15	0.35	HRC,1KGphase3,Uk10K,GoNL	HRC	0.99	add,dom,rec,gen	dom	2.11e-09	1.14	3.26e-08	1.09	Pediatric autoimmune diseases	rs6679677	8e-11	Li YR	26301688	0.168
Cardiovascular Disease	rs10858023	1	114448752	C	T	chr1:114175590-114699116	15	0.35	HRC,1KGphase3,Uk10K,GoNL	HRC	0.99	add,dom,rec,gen	dom	2.11e-09	1.14	3.26e-08	1.09	Juvenile idiopathic arthritis (oligoarticular or rheumatoid factor-negative polyarticular)	rs6679677	3e-25	Hinks A	23603761	0.168
Cardiovascular Disease	rs10858023	1	114448752	C	T	chr1:114175590-114699116	15	0.35	HRC,1KGphase3,Uk10K,GoNL	HRC	0.99	add,dom,rec,gen	dom	2.11e-09	1.14	3.26e-08	1.09	Antineutrophil cytoplasmic antibody-associated vasculitis	rs6679677	2e-08	Merkel PA	28029757	0.168
Cardiovascular Disease	rs10858023	1	114448752	C	T	chr1:114175590-114699116	15	0.35	HRC,1KGphase3,Uk10K,GoNL	HRC	0.99	add,dom,rec,gen	dom	2.11e-09	1.14	3.26e-08	1.09	Educational attainment (years of education)	rs12746551	1e-09	Lee JJ	30038396	0.02
Cardiovascular Disease	rs10858023	1	114448752	C	T	chr1:114175590-114699116	15	0.35	HRC,1KGphase3,Uk10K,GoNL	HRC	0.99	add,dom,rec,gen	dom	2.11e-09	1.14	3.26e-08	1.09	Educational attainment (MTAG)	rs12746551	1e-08	Lee JJ	30038396	0.02
Cardiovascular Disease	rs10858023	1	114448752	C	T	chr1:114175590-114699116	15	0.35	HRC,1KGphase3,Uk10K,GoNL	HRC	0.99	add,dom,rec,gen	dom	2.11e-09	1.14	3.26e-08	1.09	Autoimmune thyroid diseases (Graves disease or Hashimoto's thyroiditis)	rs2476601	1e-22	Cooper JD	22922229	0.174
Cardiovascular Disease	rs10858023	1	114448752	C	T	chr1:114175590-114699116	15	0.35	HRC,1KGphase3,Uk10K,GoNL	HRC	0.99	add,dom,rec,gen	dom	2.11e-09	1.14	3.26e-08	1.09	Rheumatoid arthritis	rs2476601	9e-170	Okada Y	24390342	0.174
Cardiovascular Disease	rs10858023	1	114448752	C	T	chr1:114175590-114699116	15	0.35	HRC,1KGphase3,Uk10K,GoNL	HRC	0.99	add,dom,rec,gen	dom	2.11e-09	1.14	3.26e-08	1.09	Neutrophil count	rs2476601	4e-13	Astle WJ	27863252	0.174
Cardiovascular Disease	rs10858023	1	114448752	C	T	chr1:114175590-114699116	15	0.35	HRC,1KGphase3,Uk10K,GoNL	HRC	0.99	add,dom,rec,gen	dom	2.11e-09	1.14	3.26e-08	1.09	Graves' disease	rs2476601	4e-16	Cooper JD	22922229	0.174
Cardiovascular Disease	rs10858023	1	114448752	C	T	chr1:114175590-114699116	15	0.35	HRC,1KGphase3,Uk10K,GoNL	HRC	0.99	add,dom,rec,gen	dom	2.11e-09	1.14	3.26e-08	1.09	Type 1 diabetes and autoimmune thyroid diseases	rs2476601	7e-20	Tomer Y	25936594	0.174
Cardiovascular Disease	rs10858023	1	114448752	C	T	chr1:114175590-114699116	15	0.35	HRC,1KGphase3,Uk10K,GoNL	HRC	0.99	add,dom,rec,gen	dom	2.11e-09	1.14	3.26e-08	1.09	Myeloid white cell count	rs2476601	6e-13	Astle WJ	27863252	0.174
Cardiovascular Disease	rs10858023	1	114448752	C	T	chr1:114175590-114699116	15	0.35	HRC,1KGphase3,Uk10K,GoNL	HRC	0.99	add,dom,rec,gen	dom	2.11e-09	1.14	3.26e-08	1.09	Type 1 diabetes	rs2476601	2e-111	Plagnol V	21829393	0.174
Cardiovascular Disease	rs10858023	1	114448752	C	T	chr1:114175590-114699116	15	0.35	HRC,1KGphase3,Uk10K,GoNL	HRC	0.99	add,dom,rec,gen	dom	2.11e-09	1.14	3.26e-08	1.09	Sum neutrophil eosinophil counts	rs2476601	5e-13	Astle WJ	27863252	0.174
Cardiovascular Disease	rs10858023	1	114448752	C	T	chr1:114175590-114699116	15	0.35	HRC,1KGphase3,Uk10K,GoNL	HRC	0.99	add,dom,rec,gen	dom	2.11e-09	1.14	3.26e-08	1.09	Systemic lupus erythematosus or rheumatoid arthritis	rs2476601	2e-35	Marquez A	27193031	0.174
Cardiovascular Disease	rs10858023	1	114448752	C	T	chr1:114175590-114699116	15	0.35	HRC,1KGphase3,Uk10K,GoNL	HRC	0.99	add,dom,rec,gen	dom	2.11e-09	1.14	3.26e-08	1.09	Hashimoto thyroiditis	rs2476601	4e-15	Cooper JD	22922229	0.174
Cardiovascular Disease	rs10858023	1	114448752	C	T	chr1:114175590-114699116	15	0.35	HRC,1KGphase3,Uk10K,GoNL	HRC	0.99	add,dom,rec,gen	dom	2.11e-09	1.14	3.26e-08	1.09	Hypothyroidism	rs2476601	2e-31	Pickrell JK	27182965	0.174
Cardiovascular Disease	rs10858023	1	114448752	C	T	chr1:114175590-114699116	15	0.35	HRC,1KGphase3,Uk10K,GoNL	HRC	0.99	add,dom,rec,gen	dom	2.11e-09	1.14	3.26e-08	1.09	Chronic inflammatory diseases (ankylosing spondylitis, Crohn's disease, psoriasis, primary sclerosing cholangitis, ulcerative colitis) (pleiotropy)	rs2476601	3e-12	Ellinghaus D	26974007	0.174
Cardiovascular Disease	rs10858023	1	114448752	C	T	chr1:114175590-114699116	15	0.35	HRC,1KGphase3,Uk10K,GoNL	HRC	0.99	add,dom,rec,gen	dom	2.11e-09	1.14	3.26e-08	1.09	Myasthenia gravis	rs2476601	8e-10	Gregersen PK	23055271	0.174
Cardiovascular Disease	rs10858023	1	114448752	C	T	chr1:114175590-114699116	15	0.35	HRC,1KGphase3,Uk10K,GoNL	HRC	0.99	add,dom,rec,gen	dom	2.11e-09	1.14	3.26e-08	1.09	Idiopathic inflammatory myopathy	rs2476601	7e-09	Rothwell S	26362759	0.174
Cardiovascular Disease	rs10858023	1	114448752	C	T	chr1:114175590-114699116	15	0.35	HRC,1KGphase3,Uk10K,GoNL	HRC	0.99	add,dom,rec,gen	dom	2.11e-09	1.14	3.26e-08	1.09	Sum basophil neutrophil counts	rs2476601	3e-13	Astle WJ	27863252	0.174
Cardiovascular Disease	rs10858023	1	114448752	C	T	chr1:114175590-114699116	15	0.35	HRC,1KGphase3,Uk10K,GoNL	HRC	0.99	add,dom,rec,gen	dom	2.11e-09	1.14	3.26e-08	1.09	White blood cell count	rs2476601	2e-21	Astle WJ	27863252	0.174
Cardiovascular Disease	rs10858023	1	114448752	C	T	chr1:114175590-114699116	15	0.35	HRC,1KGphase3,Uk10K,GoNL	HRC	0.99	add,dom,rec,gen	dom	2.11e-09	1.14	3.26e-08	1.09	Rheumatoid arthritis (ACPA-positive)	rs2476601	2e-126	Kim K	24532676	0.174
Cardiovascular Disease	rs10858023	1	114448752	C	T	chr1:114175590-114699116	15	0.35	HRC,1KGphase3,Uk10K,GoNL	HRC	0.99	add,dom,rec,gen	dom	2.11e-09	1.14	3.26e-08	1.09	Polymyositis	rs2476601	8e-11	Rothwell S	26362759	0.174
Cardiovascular Disease	rs10858023	1	114448752	C	T	chr1:114175590-114699116	15	0.35	HRC,1KGphase3,Uk10K,GoNL	HRC	0.99	add,dom,rec,gen	dom	2.11e-09	1.14	3.26e-08	1.09	Granulocyte count	rs2476601	5e-13	Astle WJ	27863252	0.174
Cardiovascular Disease	rs10858023	1	114448752	C	T	chr1:114175590-114699116	15	0.35	HRC,1KGphase3,Uk10K,GoNL	HRC	0.99	add,dom,rec,gen	dom	2.11e-09	1.14	3.26e-08	1.09	Systemic lupus erythematosus	rs2476601	1e-28	Bentham J	26502338	0.174
Cardiovascular Disease	rs10858023	1	114448752	C	T	chr1:114175590-114699116	15	0.35	HRC,1KGphase3,Uk10K,GoNL	HRC	0.99	add,dom,rec,gen	dom	2.11e-09	1.14	3.26e-08	1.09	Crohn's disease	rs2476601	4e-17	Liu JZ	26192919	0.174
Cardiovascular Disease	rs10858023	1	114448752	C	T	chr1:114175590-114699116	15	0.35	HRC,1KGphase3,Uk10K,GoNL	HRC	0.99	add,dom,rec,gen	dom	2.11e-09	1.14	3.26e-08	1.09	Vitiligo	rs2476601	1e-18	Jin Y	27723757	0.174
Cardiovascular Disease	rs10858023	1	114448752	C	T	chr1:114175590-114699116	15	0.35	HRC,1KGphase3,Uk10K,GoNL	HRC	0.99	add,dom,rec,gen	dom	2.11e-09	1.14	3.26e-08	1.09	Lymphocyte counts	rs2476601	2e-21	Astle WJ	27863252	0.174
Cardiovascular Disease	rs10858023	1	114448752	C	T	chr1:114175590-114699116	15	0.35	HRC,1KGphase3,Uk10K,GoNL	HRC	0.99	add,dom,rec,gen	dom	2.11e-09	1.14	3.26e-08	1.09	Breast Cancer	rs7513707	2e-11	Michailidou K	29059683	0.396
Cardiovascular Disease	rs201654520	2	152912244	CT	C	chr2:152662244-153162243	1	0.017	GoNL	gonl	0.97	rec	rec	4.32e-08	19.02	0.109626	1.1	Idiopathic dilated Cardiovascular Diseaseiomyopathy	rs150793926	4e-08	Xu H	29495422	0.002
Cardiovascular Disease	rs201654520	2	152912244	CT	C	chr2:152662244-153162243	1	0.017	GoNL	gonl	0.97	rec	rec	4.32e-08	19.02	0.109626	1.1	Educational attainment (MTAG)	rs6729612	2e-09	Lee JJ	30038396	0.041
Cardiovascular Disease	rs201654520	2	152912244	CT	C	chr2:152662244-153162243	1	0.017	GoNL	gonl	0.97	rec	rec	4.32e-08	19.02	0.109626	1.1	Educational attainment (years of education)	rs6729612	9e-10	Lee JJ	30038396	0.041
Cardiovascular Disease	rs201654520	2	152912244	CT	C	chr2:152662244-153162243	1	0.017	GoNL	gonl	0.97	rec	rec	4.32e-08	19.02	0.109626	1.1	Adverse response to chemotherapy in breast Cancer (alopecia)	rs3820706	2e-09	Chung S	24025145	0.002
Cardiovascular Disease	rs201654520	2	152912244	CT	C	chr2:152662244-153162243	1	0.017	GoNL	gonl	0.97	rec	rec	4.32e-08	19.02	0.109626	1.1	Pulse pressure	rs4664080	2e-13	Evangelou E	30224653	0.03
Cardiovascular Disease	rs2466455	4	111685615	C	T	chr4:111415783-111968066	27	0.213	HRC,1KGphase3,Uk10K,GoNL	HRC	1	add,gen	add	9.44e-09	0.9	9.44e-09	0.9	Systolic blood pressure	rs33966350	2e-11	Warren HR	28135244	0
Cardiovascular Disease	rs2466455	4	111685615	C	T	chr4:111415783-111968066	27	0.213	HRC,1KGphase3,Uk10K,GoNL	HRC	1	add,gen	add	9.44e-09	0.9	9.44e-09	0.9	Early onset atrial fibrillation	rs6817105	6e-38	Lee JY	28460022	0.546
Cardiovascular Disease	rs2466455	4	111685615	C	T	chr4:111415783-111968066	27	0.213	HRC,1KGphase3,Uk10K,GoNL	HRC	1	add,gen	add	9.44e-09	0.9	9.44e-09	0.9	Atrial fibrillation/atrial flutter	rs2200733	3e-41	Gudbjartsson DF	17603472	0.546
Cardiovascular Disease	rs2466455	4	111685615	C	T	chr4:111415783-111968066	27	0.213	HRC,1KGphase3,Uk10K,GoNL	HRC	1	add,gen	add	9.44e-09	0.9	9.44e-09	0.9	Prevalent atrial fibrillation	rs61303432	7e-92	Christophersen IE	28416818	0.546
Cardiovascular Disease	rs2466455	4	111685615	C	T	chr4:111415783-111968066	27	0.213	HRC,1KGphase3,Uk10K,GoNL	HRC	1	add,gen	add	9.44e-09	0.9	9.44e-09	0.9	Atrial fibrillation	rs2129977	3.00E-525	Roselli C	29892015	0.973
Cardiovascular Disease	rs2466455	4	111685615	C	T	chr4:111415783-111968066	27	0.213	HRC,1KGphase3,Uk10K,GoNL	HRC	1	add,gen	add	9.44e-09	0.9	9.44e-09	0.9	Stroke	rs13143308	2e-15	Malik R	29531354	0.932
Cardiovascular Disease	rs2466455	4	111685615	C	T	chr4:111415783-111968066	27	0.213	HRC,1KGphase3,Uk10K,GoNL	HRC	1	add,gen	add	9.44e-09	0.9	9.44e-09	0.9	Ischemic stroke (Cardiovascular Diseaseioembolic)	rs13143308	2e-47	Malik R	29531354	0.932
Cardiovascular Disease	rs2466455	4	111685615	C	T	chr4:111415783-111968066	27	0.213	HRC,1KGphase3,Uk10K,GoNL	HRC	1	add,gen	add	9.44e-09	0.9	9.44e-09	0.9	Ischemic stroke	rs13143308	1e-15	Malik R	29531354	0.932
Cardiovascular Disease	rs2466455	4	111685615	C	T	chr4:111415783-111968066	27	0.213	HRC,1KGphase3,Uk10K,GoNL	HRC	1	add,gen	add	9.44e-09	0.9	9.44e-09	0.9	Incident atrial fibrillation	rs6843082	8e-57	Christophersen IE	28416818	0.943
Cardiovascular Disease	rs2466455	4	111685615	C	T	chr4:111415783-111968066	27	0.213	HRC,1KGphase3,Uk10K,GoNL	HRC	1	add,gen	add	9.44e-09	0.9	9.44e-09	0.9	Stroke (ischemic)	rs6843082	3e-16	Traylor M	23041239	0.943
Cardiovascular Disease	rs2466455	4	111685615	C	T	chr4:111415783-111968066	27	0.213	HRC,1KGphase3,Uk10K,GoNL	HRC	1	add,gen	add	9.44e-09	0.9	9.44e-09	0.9	Intraocular pressure	rs17527016	3e-10	Choquet H	29235454	0.002
Major Depression Disorder	rs76025409	5	103783801	G	C	chr5:103533801-104154225	5	0.365	HRC,1KGphase3,Uk10K,GoNL	1kgphase3	0.97	add	add	2.74e-08	1.11	2.74e-08	1.11	Major Depression Disorderion (broad)	rs40465	4e-10	Howard DM	29662059	NA
Major Depression Disorder	rs76025409	5	103783801	G	C	chr5:103533801-104154225	5	0.365	HRC,1KGphase3,Uk10K,GoNL	1kgphase3	0.97	add	add	2.74e-08	1.11	2.74e-08	1.11	Major Depression Disorderive symptoms	rs12658032	6e-09	Turley P	29292387	0.914
Major Depression Disorder	rs76025409	5	103783801	G	C	chr5:103533801-104154225	5	0.365	HRC,1KGphase3,Uk10K,GoNL	1kgphase3	0.97	add	add	2.74e-08	1.11	2.74e-08	1.11	Major Depression Disorderive symptoms (MTAG)	rs13177365	7e-12	Turley P	29292387	0.515
Major Depression Disorder	rs76025409	5	103783801	G	C	chr5:103533801-104154225	5	0.365	HRC,1KGphase3,Uk10K,GoNL	1kgphase3	0.97	add	add	2.74e-08	1.11	2.74e-08	1.11	Subjective well-being	rs1363103	2e-09	Turley P	29292387	0.311
Major Depression Disorder	rs76025409	5	103783801	G	C	chr5:103533801-104154225	5	0.365	HRC,1KGphase3,Uk10K,GoNL	1kgphase3	0.97	add	add	2.74e-08	1.11	2.74e-08	1.11	Cognitive performance (MTAG)	rs67597604	5e-08	Lee JJ	30038396	0.286
Major Depression Disorder	rs76025409	5	103783801	G	C	chr5:103533801-104154225	5	0.365	HRC,1KGphase3,Uk10K,GoNL	1kgphase3	0.97	add	add	2.74e-08	1.11	2.74e-08	1.11	Hand grip strength	rs2431112	2e-15	Tikkanen E	29691431	0.457
Major Depression Disorder	rs76025409	5	103783801	G	C	chr5:103533801-104154225	5	0.365	HRC,1KGphase3,Uk10K,GoNL	1kgphase3	0.97	add	add	2.74e-08	1.11	2.74e-08	1.11	Subjective well-being (MTAG)	rs12187898	2e-12	Turley P	29292387	0.534
Major Depression Disorder	rs76025409	5	103783801	G	C	chr5:103533801-104154225	5	0.365	HRC,1KGphase3,Uk10K,GoNL	1kgphase3	0.97	add	add	2.74e-08	1.11	2.74e-08	1.11	Educational attainment (years of education)	rs171697	5e-19	Lee JJ	30038396	0.745
Major Depression Disorder	rs76025409	5	103783801	G	C	chr5:103533801-104154225	5	0.365	HRC,1KGphase3,Uk10K,GoNL	1kgphase3	0.97	add	add	2.74e-08	1.11	2.74e-08	1.11	Educational attainment (MTAG)	rs171697	1e-22	Lee JJ	30038396	0.745
Major Depression Disorder	rs76025409	5	103783801	G	C	chr5:103533801-104154225	5	0.365	HRC,1KGphase3,Uk10K,GoNL	1kgphase3	0.97	add	add	2.74e-08	1.11	2.74e-08	1.11	Neuroticism (MTAG)	rs171697	2e-09	Turley P	29292387	0.745
Major Depression Disorder	rs76025409	5	103783801	G	C	chr5:103533801-104154225	5	0.365	HRC,1KGphase3,Uk10K,GoNL	1kgphase3	0.97	add	add	2.74e-08	1.11	2.74e-08	1.11	Highest math class taken	rs171697	5e-14	Lee JJ	30038396	0.745
Major Depression Disorder	rs76025409	5	103783801	G	C	chr5:103533801-104154225	5	0.365	HRC,1KGphase3,Uk10K,GoNL	1kgphase3	0.97	add	add	2.74e-08	1.11	2.74e-08	1.11	Highest math class taken (MTAG)	rs171697	1e-21	Lee JJ	30038396	0.745
Major Depression Disorder	rs76025409	5	103783801	G	C	chr5:103533801-104154225	5	0.365	HRC,1KGphase3,Uk10K,GoNL	1kgphase3	0.97	add	add	2.74e-08	1.11	2.74e-08	1.11	Self-reported math ability (MTAG)	rs77960	2e-11	Lee JJ	30038396	0.754
Major Depression Disorder	rs1455286248	12	128551715	GT	G	chr12:128301715-128801714	1	0.281	1KGphase3	1kgphase3	0.9	gen,het	het	3.15e-09	1.18	0.00299999	0.94	Blood protein levels	rs28654182	3e-27	Emilsson V	30072576	0.003
Type 2 Diabetes	rs1801282	3	12393125	C	G	chr3:12125956-12646912	7	0.12	HRC,1KGphase3,Uk10K,GoNL	HRC	1	dom,het	dom	2.27e-08	0.84	1.05e-07	0.86	LDL cholesterol	rs11456863	1e-14	Klarin D	30275531	0.013
Type 2 Diabetes	rs1801282	3	12393125	C	G	chr3:12125956-12646912	7	0.12	HRC,1KGphase3,Uk10K,GoNL	HRC	1	dom,het	dom	2.27e-08	0.84	1.05e-07	0.86	Red cell distribution width	rs398051584	9e-11	Astle WJ	27863252	NA
Type 2 Diabetes	rs1801282	3	12393125	C	G	chr3:12125956-12646912	7	0.12	HRC,1KGphase3,Uk10K,GoNL	HRC	1	dom,het	dom	2.27e-08	0.84	1.05e-07	0.86	Adolescent idiopathic scoliosis	rs450277	7e-10	Liu J	30019117	0.014
Type 2 Diabetes	rs1801282	3	12393125	C	G	chr3:12125956-12646912	7	0.12	HRC,1KGphase3,Uk10K,GoNL	HRC	1	dom,het	dom	2.27e-08	0.84	1.05e-07	0.86	Triglycerides	rs34831171	7e-11	Klarin D	30275531	0.104
Type 2 Diabetes	rs1801282	3	12393125	C	G	chr3:12125956-12646912	7	0.12	HRC,1KGphase3,Uk10K,GoNL	HRC	1	dom,het	dom	2.27e-08	0.84	1.05e-07	0.86	Plateletcrit	rs1822534	2e-33	Astle WJ	27863252	0.018
Type 2 Diabetes	rs1801282	3	12393125	C	G	chr3:12125956-12646912	7	0.12	HRC,1KGphase3,Uk10K,GoNL	HRC	1	dom,het	dom	2.27e-08	0.84	1.05e-07	0.86	White blood cell count	rs1822534	1e-12	Astle WJ	27863252	0.018
Type 2 Diabetes	rs1801282	3	12393125	C	G	chr3:12125956-12646912	7	0.12	HRC,1KGphase3,Uk10K,GoNL	HRC	1	dom,het	dom	2.27e-08	0.84	1.05e-07	0.86	Lymphocyte counts	rs1822534	4e-24	Astle WJ	27863252	0.018
Type 2 Diabetes	rs1801282	3	12393125	C	G	chr3:12125956-12646912	7	0.12	HRC,1KGphase3,Uk10K,GoNL	HRC	1	dom,het	dom	2.27e-08	0.84	1.05e-07	0.86	Glycated hemoglobin levels	rs7616006	5e-10	Wheeler E	28898252	0.026
Type 2 Diabetes	rs1801282	3	12393125	C	G	chr3:12125956-12646912	7	0.12	HRC,1KGphase3,Uk10K,GoNL	HRC	1	dom,het	dom	2.27e-08	0.84	1.05e-07	0.86	Heel bone mineral density	rs7616006	1e-13	Kim SK	30048462	0.026
Type 2 Diabetes	rs1801282	3	12393125	C	G	chr3:12125956-12646912	7	0.12	HRC,1KGphase3,Uk10K,GoNL	HRC	1	dom,het	dom	2.27e-08	0.84	1.05e-07	0.86	Total cholesterol levels	rs7616006	1e-18	Spracklen CN	28334899	0.026
Type 2 Diabetes	rs1801282	3	12393125	C	G	chr3:12125956-12646912	7	0.12	HRC,1KGphase3,Uk10K,GoNL	HRC	1	dom,het	dom	2.27e-08	0.84	1.05e-07	0.86	Monocyte count	rs7650082	6e-20	Astle WJ	27863252	0.027
Type 2 Diabetes	rs1801282	3	12393125	C	G	chr3:12125956-12646912	7	0.12	HRC,1KGphase3,Uk10K,GoNL	HRC	1	dom,het	dom	2.27e-08	0.84	1.05e-07	0.86	Platelet count	rs9810259	1e-28	Astle WJ	27863252	0.027
Type 2 Diabetes	rs1801282	3	12393125	C	G	chr3:12125956-12646912	7	0.12	HRC,1KGphase3,Uk10K,GoNL	HRC	1	dom,het	dom	2.27e-08	0.84	1.05e-07	0.86	Mean corpuscular hemoglobin concentration	rs12491937	8e-12	Astle WJ	27863252	0.027
Type 2 Diabetes	rs1801282	3	12393125	C	G	chr3:12125956-12646912	7	0.12	HRC,1KGphase3,Uk10K,GoNL	HRC	1	dom,het	dom	2.27e-08	0.84	1.05e-07	0.86	Sum eosinophil basophil counts	rs13070844	2e-16	Astle WJ	27863252	0.014
Type 2 Diabetes	rs1801282	3	12393125	C	G	chr3:12125956-12646912	7	0.12	HRC,1KGphase3,Uk10K,GoNL	HRC	1	dom,het	dom	2.27e-08	0.84	1.05e-07	0.86	Neutrophil percentage of white cells	rs9310400	1e-12	Astle WJ	27863252	0.014
Type 2 Diabetes	rs1801282	3	12393125	C	G	chr3:12125956-12646912	7	0.12	HRC,1KGphase3,Uk10K,GoNL	HRC	1	dom,het	dom	2.27e-08	0.84	1.05e-07	0.86	Leprosy	rs6807915	2e-08	Wang Z	27976721	0
Type 2 Diabetes	rs1801282	3	12393125	C	G	chr3:12125956-12646912	7	0.12	HRC,1KGphase3,Uk10K,GoNL	HRC	1	dom,het	dom	2.27e-08	0.84	1.05e-07	0.86	Drug-induced liver injury	rs17036170	2e-08	Urban TJ	22968431	NA
Type 2 Diabetes	rs1801282	3	12393125	C	G	chr3:12125956-12646912	7	0.12	HRC,1KGphase3,Uk10K,GoNL	HRC	1	dom,het	dom	2.27e-08	0.84	1.05e-07	0.86	Waist-to-hip ratio adjusted for BMI	rs2972164	2e-08	Winkler TW	26426971	0.12
Type 2 Diabetes	rs1801282	3	12393125	C	G	chr3:12125956-12646912	7	0.12	HRC,1KGphase3,Uk10K,GoNL	HRC	1	dom,het	dom	2.27e-08	0.84	1.05e-07	0.86	Neutrophil percentage of granulocytes	rs2960422	2e-13	Astle WJ	27863252	0.179
Type 2 Diabetes	rs1801282	3	12393125	C	G	chr3:12125956-12646912	7	0.12	HRC,1KGphase3,Uk10K,GoNL	HRC	1	dom,het	dom	2.27e-08	0.84	1.05e-07	0.86	Eosinophil percentage of granulocytes	rs2960422	5e-16	Astle WJ	27863252	0.179
Type 2 Diabetes	rs1801282	3	12393125	C	G	chr3:12125956-12646912	7	0.12	HRC,1KGphase3,Uk10K,GoNL	HRC	1	dom,het	dom	2.27e-08	0.84	1.05e-07	0.86	Eosinophil counts	rs2960422	1e-18	Astle WJ	27863252	0.179
Type 2 Diabetes	rs1801282	3	12393125	C	G	chr3:12125956-12646912	7	0.12	HRC,1KGphase3,Uk10K,GoNL	HRC	1	dom,het	dom	2.27e-08	0.84	1.05e-07	0.86	Hematocrit	rs6442310	3e-11	Astle WJ	27863252	0.097
Type 2 Diabetes	rs1801282	3	12393125	C	G	chr3:12125956-12646912	7	0.12	HRC,1KGphase3,Uk10K,GoNL	HRC	1	dom,het	dom	2.27e-08	0.84	1.05e-07	0.86	HDL cholesterol levels	rs12633551	4e-08	Spracklen CN	28334899	NA
Type 2 Diabetes	rs1801282	3	12393125	C	G	chr3:12125956-12646912	7	0.12	HRC,1KGphase3,Uk10K,GoNL	HRC	1	dom,het	dom	2.27e-08	0.84	1.05e-07	0.86	Hemoglobin concentration	rs4073770	1e-09	Astle WJ	27863252	NA
Type 2 Diabetes	rs1801282	3	12393125	C	G	chr3:12125956-12646912	7	0.12	HRC,1KGphase3,Uk10K,GoNL	HRC	1	dom,het	dom	2.27e-08	0.84	1.05e-07	0.86	High density lipoprotein cholesterol levels	rs117350179	3e-08	Kanai M	29403010	NA
Type 2 Diabetes	rs1801282	3	12393125	C	G	chr3:12125956-12646912	7	0.12	HRC,1KGphase3,Uk10K,GoNL	HRC	1	dom,het	dom	2.27e-08	0.84	1.05e-07	0.86	HDL cholesterol	rs35240997	1e-13	Klarin D	30275531	0.471
Type 2 Diabetes	rs1801282	3	12393125	C	G	chr3:12125956-12646912	7	0.12	HRC,1KGphase3,Uk10K,GoNL	HRC	1	dom,het	dom	2.27e-08	0.84	1.05e-07	0.86	Body mass index	rs1801282	2e-09	Hoffmann TJ	30108127	NA
Type 2 Diabetes	rs1801282	3	12393125	C	G	chr3:12125956-12646912	7	0.12	HRC,1KGphase3,Uk10K,GoNL	HRC	1	dom,het	dom	2.27e-08	0.84	1.05e-07	0.86	Type 2 diabetes	rs1899951	2e-24	Xue A	30054458	0.991
Type 2 Diabetes	rs1801282	3	12393125	C	G	chr3:12125956-12646912	7	0.12	HRC,1KGphase3,Uk10K,GoNL	HRC	1	dom,het	dom	2.27e-08	0.84	1.05e-07	0.86	Eosinophil percentage of white cells	rs7615916	2e-16	Astle WJ	27863252	0.388
Type 2 Diabetes	rs1801282	3	12393125	C	G	chr3:12125956-12646912	7	0.12	HRC,1KGphase3,Uk10K,GoNL	HRC	1	dom,het	dom	2.27e-08	0.84	1.05e-07	0.86	Potassium levels	rs12629751	5e-09	Kanai M	29403010	0.016
Type 2 Diabetes	rs1801282	3	12393125	C	G	chr3:12125956-12646912	7	0.12	HRC,1KGphase3,Uk10K,GoNL	HRC	1	dom,het	dom	2.27e-08	0.84	1.05e-07	0.86	Cholesterol, total	rs1699337	9e-12	Surakka I	25961943	0.019
Type 2 Diabetes	rs1801282	3	12393125	C	G	chr3:12125956-12646912	7	0.12	HRC,1KGphase3,Uk10K,GoNL	HRC	1	dom,het	dom	2.27e-08	0.84	1.05e-07	0.86	Cognitive performance	rs7626560	7e-10	Lee JJ	30038396	0.024
Type 2 Diabetes	rs1801282	3	12393125	C	G	chr3:12125956-12646912	7	0.12	HRC,1KGphase3,Uk10K,GoNL	HRC	1	dom,het	dom	2.27e-08	0.84	1.05e-07	0.86	Hip circumference adjusted for BMI	rs17819328	2e-10	Shungin D	25673412	0.061
Type 2 Diabetes	rs1801282	3	12393125	C	G	chr3:12125956-12646912	7	0.12	HRC,1KGphase3,Uk10K,GoNL	HRC	1	dom,het	dom	2.27e-08	0.84	1.05e-07	0.86	Waist-to-hip ratio adjusted for BMI x sex x age interaction (4df test)	rs17819328	9e-09	Winkler TW	26426971	0.061
Type 2 Diabetes	rs1801282	3	12393125	C	G	chr3:12125956-12646912	7	0.12	HRC,1KGphase3,Uk10K,GoNL	HRC	1	dom,het	dom	2.27e-08	0.84	1.05e-07	0.86	Waist-to-hip ratio adjusted for BMI (adjusted for smoking behaviour)	rs17819328	9e-10	Justice AE	28443625	0.061
Type 2 Diabetes	rs1801282	3	12393125	C	G	chr3:12125956-12646912	7	0.12	HRC,1KGphase3,Uk10K,GoNL	HRC	1	dom,het	dom	2.27e-08	0.84	1.05e-07	0.86	Waist-to-hip ratio adjusted for body mass index	rs17819328	4e-14	Shungin D	25673412	0.061
Type 2 Diabetes	rs1801282	3	12393125	C	G	chr3:12125956-12646912	7	0.12	HRC,1KGphase3,Uk10K,GoNL	HRC	1	dom,het	dom	2.27e-08	0.84	1.05e-07	0.86	Waist-hip ratio	rs17819328	2e-12	Shungin D	25673412	0.061
Type 2 Diabetes	rs1801282	3	12393125	C	G	chr3:12125956-12646912	7	0.12	HRC,1KGphase3,Uk10K,GoNL	HRC	1	dom,het	dom	2.27e-08	0.84	1.05e-07	0.86	Immature fraction of reticulocytes	rs1797885	3e-10	Astle WJ	27863252	0.006
Type 2 Diabetes	rs547194177	3	185507515	ATTT	A	chr3:185245320-185787635	69	0.314	HRC,1KGphase3,Uk10K,GoNL	1kgphase3	0.99	add,dom,gen	add	3.84e-10	1.13	3.84e-10	1.13	Heel bone mineral density	rs558655224	4e-12	Kim SK	30048462	0.977
Type 2 Diabetes	rs547194177	3	185507515	ATTT	A	chr3:185245320-185787635	69	0.314	HRC,1KGphase3,Uk10K,GoNL	1kgphase3	0.99	add,dom,gen	add	3.84e-10	1.13	3.84e-10	1.13	Diastolic blood pressure	rs12374077	9e-09	Warren HR	28135244	0.019
Type 2 Diabetes	rs547194177	3	185507515	ATTT	A	chr3:185245320-185787635	69	0.314	HRC,1KGphase3,Uk10K,GoNL	1kgphase3	0.99	add,dom,gen	add	3.84e-10	1.13	3.84e-10	1.13	Platelet count	rs35430985	7e-10	Astle WJ	27863252	0.794
Type 2 Diabetes	rs547194177	3	185507515	ATTT	A	chr3:185245320-185787635	69	0.314	HRC,1KGphase3,Uk10K,GoNL	1kgphase3	0.99	add,dom,gen	add	3.84e-10	1.13	3.84e-10	1.13	Plateletcrit	rs35430985	1e-13	Astle WJ	27863252	0.794
Type 2 Diabetes	rs547194177	3	185507515	ATTT	A	chr3:185245320-185787635	69	0.314	HRC,1KGphase3,Uk10K,GoNL	1kgphase3	0.99	add,dom,gen	add	3.84e-10	1.13	3.84e-10	1.13	Blood sugar levels	rs11705729	3e-09	Kanai M	29403010	0.995
Type 2 Diabetes	rs547194177	3	185507515	ATTT	A	chr3:185245320-185787635	69	0.314	HRC,1KGphase3,Uk10K,GoNL	1kgphase3	0.99	add,dom,gen	add	3.84e-10	1.13	3.84e-10	1.13	Type 2 diabetes	rs7651090	4e-57	Xue A	30054458	0.995
Type 2 Diabetes	rs547194177	3	185507515	ATTT	A	chr3:185245320-185787635	69	0.314	HRC,1KGphase3,Uk10K,GoNL	1kgphase3	0.99	add,dom,gen	add	3.84e-10	1.13	3.84e-10	1.13	Hemoglobin A1c levels	rs76922886	2e-14	Kanai M	29403010	0.991
Type 2 Diabetes	rs547194177	3	185507515	ATTT	A	chr3:185245320-185787635	69	0.314	HRC,1KGphase3,Uk10K,GoNL	1kgphase3	0.99	add,dom,gen	add	3.84e-10	1.13	3.84e-10	1.13	Body mass index	rs4686392	1e-18	Akiyama M	28892062	0.904
Type 2 Diabetes	rs547194177	3	185507515	ATTT	A	chr3:185245320-185787635	69	0.314	HRC,1KGphase3,Uk10K,GoNL	1kgphase3	0.99	add,dom,gen	add	3.84e-10	1.13	3.84e-10	1.13	Height	rs720390	1e-29	Wood AR	25282103	0.36
Type 2 Diabetes	rs547194177	3	185507515	ATTT	A	chr3:185245320-185787635	69	0.314	HRC,1KGphase3,Uk10K,GoNL	1kgphase3	0.99	add,dom,gen	add	3.84e-10	1.13	3.84e-10	1.13	Hip circumference adjusted for BMI	rs2098771	4e-08	Shungin D	25673412	0.011
Type 2 Diabetes	rs547194177	3	185507515	ATTT	A	chr3:185245320-185787635	69	0.314	HRC,1KGphase3,Uk10K,GoNL	1kgphase3	0.99	add,dom,gen	add	3.84e-10	1.13	3.84e-10	1.13	Menarche (age at onset)	rs16860328	1e-16	Perry JR	25231870	0.001
Type 2 Diabetes	rs547194177	3	185507515	ATTT	A	chr3:185245320-185787635	69	0.314	HRC,1KGphase3,Uk10K,GoNL	1kgphase3	0.99	add,dom,gen	add	3.84e-10	1.13	3.84e-10	1.13	Gut microbiota (bacterial taxa)	rs7646786	2e-08	Wang J	27723756	0.001
Type 2 Diabetes	rs77704739	5	52080909	T	C	chr5:51830909-52356277	5	0.036	HRC,1KGphase3,Uk10K,GoNL	1kgphase3	1	rec	rec	1.75e-08	4.32	0.0027955	1.15	Dimensional psychopathology (Social)	chr5:52629643	2e-08	McCoy TH Jr.	29496196	NA
Type 2 Diabetes	rs77704739	5	52080909	T	C	chr5:51830909-52356277	5	0.036	HRC,1KGphase3,Uk10K,GoNL	1kgphase3	1	rec	rec	1.75e-08	4.32	0.0027955	1.15	Reticulocyte count	rs115421711	6e-79	Astle WJ	27863252	NA
Type 2 Diabetes	rs77704739	5	52080909	T	C	chr5:51830909-52356277	5	0.036	HRC,1KGphase3,Uk10K,GoNL	1kgphase3	1	rec	rec	1.75e-08	4.32	0.0027955	1.15	Immature fraction of reticulocytes	rs115421711	2e-70	Astle WJ	27863252	NA
Type 2 Diabetes	rs77704739	5	52080909	T	C	chr5:51830909-52356277	5	0.036	HRC,1KGphase3,Uk10K,GoNL	1kgphase3	1	rec	rec	1.75e-08	4.32	0.0027955	1.15	Reticulocyte fraction of red cells	rs115421711	1e-81	Astle WJ	27863252	NA
Type 2 Diabetes	rs77704739	5	52080909	T	C	chr5:51830909-52356277	5	0.036	HRC,1KGphase3,Uk10K,GoNL	1kgphase3	1	rec	rec	1.75e-08	4.32	0.0027955	1.15	High light scatter reticulocyte percentage of red cells	rs115421711	9e-100	Astle WJ	27863252	NA
Type 2 Diabetes	rs77704739	5	52080909	T	C	chr5:51830909-52356277	5	0.036	HRC,1KGphase3,Uk10K,GoNL	1kgphase3	1	rec	rec	1.75e-08	4.32	0.0027955	1.15	Serum total protein level	rs6879147	3e-09	Kanai M	29403010	0.002
Type 2 Diabetes	rs77704739	5	52080909	T	C	chr5:51830909-52356277	5	0.036	HRC,1KGphase3,Uk10K,GoNL	1kgphase3	1	rec	rec	1.75e-08	4.32	0.0027955	1.15	High light scatter reticulocyte count	rs1499280	1e-33	Astle WJ	27863252	0.002
Type 2 Diabetes	rs77704739	5	52080909	T	C	chr5:51830909-52356277	5	0.036	HRC,1KGphase3,Uk10K,GoNL	1kgphase3	1	rec	rec	1.75e-08	4.32	0.0027955	1.15	Pulse pressure	rs6867399	2e-11	Evangelou E	30224653	0.021
Type 2 Diabetes	rs77704739	5	52080909	T	C	chr5:51830909-52356277	5	0.036	HRC,1KGphase3,Uk10K,GoNL	1kgphase3	1	rec	rec	1.75e-08	4.32	0.0027955	1.15	MyoCardiovascular Diseaseial infarction	rs16880442	2e-08	Wakil SM	26708285	NA
Type 2 Diabetes	rs77704739	5	52080909	T	C	chr5:51830909-52356277	5	0.036	HRC,1KGphase3,Uk10K,GoNL	1kgphase3	1	rec	rec	1.75e-08	4.32	0.0027955	1.15	Gamma glutamyl transferase levels	rs4074793	2e-16	Kanai M	29403010	NA
Type 2 Diabetes	rs77704739	5	52080909	T	C	chr5:51830909-52356277	5	0.036	HRC,1KGphase3,Uk10K,GoNL	1kgphase3	1	rec	rec	1.75e-08	4.32	0.0027955	1.15	Liver enzyme levels (gamma-glutamyl transferase)	rs4074793	3e-10	Chambers JC	22001757	NA
Type 2 Diabetes	rs77704739	5	52080909	T	C	chr5:51830909-52356277	5	0.036	HRC,1KGphase3,Uk10K,GoNL	1kgphase3	1	rec	rec	1.75e-08	4.32	0.0027955	1.15	Heel bone mineral density	rs4074793	4e-17	Kim SK	30048462	NA
Type 2 Diabetes	rs77704739	5	52080909	T	C	chr5:51830909-52356277	5	0.036	HRC,1KGphase3,Uk10K,GoNL	1kgphase3	1	rec	rec	1.75e-08	4.32	0.0027955	1.15	Total cholesterol levels	rs870992	2e-10	Klarin D	30275531	NA
Type 2 Diabetes	rs77704739	5	52080909	T	C	chr5:51830909-52356277	5	0.036	HRC,1KGphase3,Uk10K,GoNL	1kgphase3	1	rec	rec	1.75e-08	4.32	0.0027955	1.15	LDL cholesterol	rs870992	5e-11	Klarin D	30275531	NA
Type 2 Diabetes	rs77704739	5	52080909	T	C	chr5:51830909-52356277	5	0.036	HRC,1KGphase3,Uk10K,GoNL	1kgphase3	1	rec	rec	1.75e-08	4.32	0.0027955	1.15	Lung function (FEV1/FVC)	rs1551943	2e-18	Wain LV	28166213	0
Type 2 Diabetes	rs3891173	6	32634675	A	T	chr6:32068801-32932428	16	0.287	HRC,1KGphase3,Uk10K,GoNL	gonl	0.8	add,dom,rec,gen	rec	7.27e-11	1.42	5.25e-08	1.14	Monocyte count	rs5875374	2e-39	Astle WJ	27863252	NA
Type 2 Diabetes	rs3891173	6	32634675	A	T	chr6:32068801-32932428	16	0.287	HRC,1KGphase3,Uk10K,GoNL	gonl	0.8	add,dom,rec,gen	rec	7.27e-11	1.42	5.25e-08	1.14	Pneumonia	rs4947257	1e-12	Tian C	28928442	NA
Type 2 Diabetes	rs3891173	6	32634675	A	T	chr6:32068801-32932428	16	0.287	HRC,1KGphase3,Uk10K,GoNL	gonl	0.8	add,dom,rec,gen	rec	7.27e-11	1.42	5.25e-08	1.14	Staphylococcus aureus infection	rs115231074	1e-10	DeLorenze GN	26450422	NA
Type 2 Diabetes	rs3891173	6	32634675	A	T	chr6:32068801-32932428	16	0.287	HRC,1KGphase3,Uk10K,GoNL	gonl	0.8	add,dom,rec,gen	rec	7.27e-11	1.42	5.25e-08	1.14	Skin and soft tissue Staphylococcus aureus infection	rs115231074	5e-08	DeLorenze GN	26450422	NA
Type 2 Diabetes	rs3891173	6	32634675	A	T	chr6:32068801-32932428	16	0.287	HRC,1KGphase3,Uk10K,GoNL	gonl	0.8	add,dom,rec,gen	rec	7.27e-11	1.42	5.25e-08	1.14	Heart rate response to exercise	rs9270779	1e-08	Ramirez J	29769521	NA
Type 2 Diabetes	rs3891173	6	32634675	A	T	chr6:32068801-32932428	16	0.287	HRC,1KGphase3,Uk10K,GoNL	gonl	0.8	add,dom,rec,gen	rec	7.27e-11	1.42	5.25e-08	1.14	Vasculitis associated with antineutrophil cytoplasmic antibody reactive to myeloperoxidase	rs7454108	5e-25	Merkel PA	28029757	NA
Type 2 Diabetes	rs3891173	6	32634675	A	T	chr6:32068801-32932428	16	0.287	HRC,1KGphase3,Uk10K,GoNL	gonl	0.8	add,dom,rec,gen	rec	7.27e-11	1.42	5.25e-08	1.14	IgG glycosylation	rs1049110	2e-08	Lauc G	23382691	NA
Type 2 Diabetes	rs3891173	6	32634675	A	T	chr6:32068801-32932428	16	0.287	HRC,1KGphase3,Uk10K,GoNL	gonl	0.8	add,dom,rec,gen	rec	7.27e-11	1.42	5.25e-08	1.14	Rosacea symptom severity	rs57390839	2e-15	Aponte JL	29771307	NA
Type 2 Diabetes	rs3891173	6	32634675	A	T	chr6:32068801-32932428	16	0.287	HRC,1KGphase3,Uk10K,GoNL	gonl	0.8	add,dom,rec,gen	rec	7.27e-11	1.42	5.25e-08	1.14	Tonsillectomy	rs28732173	4e-16	Tian C	28928442	NA
Type 2 Diabetes	rs3891173	6	32634675	A	T	chr6:32068801-32932428	16	0.287	HRC,1KGphase3,Uk10K,GoNL	gonl	0.8	add,dom,rec,gen	rec	7.27e-11	1.42	5.25e-08	1.14	Mean corpuscular volume	rs429150	3e-13	Astle WJ	27863252	NA
Type 2 Diabetes	rs3891173	6	32634675	A	T	chr6:32068801-32932428	16	0.287	HRC,1KGphase3,Uk10K,GoNL	gonl	0.8	add,dom,rec,gen	rec	7.27e-11	1.42	5.25e-08	1.14	Educational attainment (MTAG)	rs429150	1e-11	Lee JJ	30038396	NA
Type 2 Diabetes	rs3891173	6	32634675	A	T	chr6:32068801-32932428	16	0.287	HRC,1KGphase3,Uk10K,GoNL	gonl	0.8	add,dom,rec,gen	rec	7.27e-11	1.42	5.25e-08	1.14	Educational attainment (years of education)	rs429150	2e-09	Lee JJ	30038396	NA
Type 2 Diabetes	rs3891173	6	32634675	A	T	chr6:32068801-32932428	16	0.287	HRC,1KGphase3,Uk10K,GoNL	gonl	0.8	add,dom,rec,gen	rec	7.27e-11	1.42	5.25e-08	1.14	Neuroticism	rs204893	1e-12	Luciano M	29255261	NA
Type 2 Diabetes	rs3891173	6	32634675	A	T	chr6:32068801-32932428	16	0.287	HRC,1KGphase3,Uk10K,GoNL	gonl	0.8	add,dom,rec,gen	rec	7.27e-11	1.42	5.25e-08	1.14	Sarcoidosis (Lofgren's syndrome)	rs3130288	4e-66	Rivera NV	26651848	NA
Type 2 Diabetes	rs3891173	6	32634675	A	T	chr6:32068801-32932428	16	0.287	HRC,1KGphase3,Uk10K,GoNL	gonl	0.8	add,dom,rec,gen	rec	7.27e-11	1.42	5.25e-08	1.14	Intraocular pressure	rs3134963	3e-10	Gao XR	29617998	NA
Type 2 Diabetes	rs3891173	6	32634675	A	T	chr6:32068801-32932428	16	0.287	HRC,1KGphase3,Uk10K,GoNL	gonl	0.8	add,dom,rec,gen	rec	7.27e-11	1.42	5.25e-08	1.14	Serum total protein level	rs204999	4e-11	Franceschini N	23022100	NA
Type 2 Diabetes	rs3891173	6	32634675	A	T	chr6:32068801-32932428	16	0.287	HRC,1KGphase3,Uk10K,GoNL	gonl	0.8	add,dom,rec,gen	rec	7.27e-11	1.42	5.25e-08	1.14	Serum total cholesterol levels	chr6:32153409	9e-09	Davis JP	29084231	NA
Type 2 Diabetes	rs3891173	6	32634675	A	T	chr6:32068801-32932428	16	0.287	HRC,1KGphase3,Uk10K,GoNL	gonl	0.8	add,dom,rec,gen	rec	7.27e-11	1.42	5.25e-08	1.14	Phospholipid levels (plasma)	rs1061808	8e-10	Demirkan A	22359512	NA
Type 2 Diabetes	rs3891173	6	32634675	A	T	chr6:32068801-32932428	16	0.287	HRC,1KGphase3,Uk10K,GoNL	gonl	0.8	add,dom,rec,gen	rec	7.27e-11	1.42	5.25e-08	1.14	Advanced glycation end-product levels	rs41268928	3e-16	Maruthur NM	26083729	NA
Type 2 Diabetes	rs3891173	6	32634675	A	T	chr6:32068801-32932428	16	0.287	HRC,1KGphase3,Uk10K,GoNL	gonl	0.8	add,dom,rec,gen	rec	7.27e-11	1.42	5.25e-08	1.14	Emphysema imaging phenotypes	rs2070600	5e-09	Cho MH	26030696	NA
Type 2 Diabetes	rs3891173	6	32634675	A	T	chr6:32068801-32932428	16	0.287	HRC,1KGphase3,Uk10K,GoNL	gonl	0.8	add,dom,rec,gen	rec	7.27e-11	1.42	5.25e-08	1.14	Pulmonary function	rs2070600	3e-15	Repapi E	20010834	NA
Type 2 Diabetes	rs3891173	6	32634675	A	T	chr6:32068801-32932428	16	0.287	HRC,1KGphase3,Uk10K,GoNL	gonl	0.8	add,dom,rec,gen	rec	7.27e-11	1.42	5.25e-08	1.14	Pulmonary function (smoking interaction)	rs2070600	1e-21	Hancock DB	23284291	NA
Type 2 Diabetes	rs3891173	6	32634675	A	T	chr6:32068801-32932428	16	0.287	HRC,1KGphase3,Uk10K,GoNL	gonl	0.8	add,dom,rec,gen	rec	7.27e-11	1.42	5.25e-08	1.14	Chronic obstructive pulmonary disease	rs2070600	6e-10	Hobbs BD	28166215	NA
Type 2 Diabetes	rs3891173	6	32634675	A	T	chr6:32068801-32932428	16	0.287	HRC,1KGphase3,Uk10K,GoNL	gonl	0.8	add,dom,rec,gen	rec	7.27e-11	1.42	5.25e-08	1.14	Percentage gas trapping	rs2070600	4e-09	Cho MH	26030696	NA
Type 2 Diabetes	rs3891173	6	32634675	A	T	chr6:32068801-32932428	16	0.287	HRC,1KGphase3,Uk10K,GoNL	gonl	0.8	add,dom,rec,gen	rec	7.27e-11	1.42	5.25e-08	1.14	Lung function (FEV1/FVC)	rs2070600	3e-25	Wain LV	28166213	NA
Type 2 Diabetes	rs3891173	6	32634675	A	T	chr6:32068801-32932428	16	0.287	HRC,1KGphase3,Uk10K,GoNL	gonl	0.8	add,dom,rec,gen	rec	7.27e-11	1.42	5.25e-08	1.14	Response to Pazopanib in Cancer (hepatotoxicity)	rs1800625	8e-09	Xu CF	26546620	NA
Type 2 Diabetes	rs3891173	6	32634675	A	T	chr6:32068801-32932428	16	0.287	HRC,1KGphase3,Uk10K,GoNL	gonl	0.8	add,dom,rec,gen	rec	7.27e-11	1.42	5.25e-08	1.14	Clozapine-induced agranulocytosis/granulocytopenia in treatment-resistant schizophrenia	rs1800625	3e-09	Saito T	26876947	NA
Type 2 Diabetes	rs3891173	6	32634675	A	T	chr6:32068801-32932428	16	0.287	HRC,1KGphase3,Uk10K,GoNL	gonl	0.8	add,dom,rec,gen	rec	7.27e-11	1.42	5.25e-08	1.14	Moderate to vigorous physical activity levels	rs169504	5e-11	Klimentidis YC	29899525	NA
Type 2 Diabetes	rs3891173	6	32634675	A	T	chr6:32068801-32932428	16	0.287	HRC,1KGphase3,Uk10K,GoNL	gonl	0.8	add,dom,rec,gen	rec	7.27e-11	1.42	5.25e-08	1.14	Advanced age-related macular degeneration	rs114254831	9e-12	Fritsche LG	26691988	NA
Type 2 Diabetes	rs3891173	6	32634675	A	T	chr6:32068801-32932428	16	0.287	HRC,1KGphase3,Uk10K,GoNL	gonl	0.8	add,dom,rec,gen	rec	7.27e-11	1.42	5.25e-08	1.14	Atopic dermatitis	rs176095	8e-20	Hirota T	23042114	NA
Type 2 Diabetes	rs3891173	6	32634675	A	T	chr6:32068801-32932428	16	0.287	HRC,1KGphase3,Uk10K,GoNL	gonl	0.8	add,dom,rec,gen	rec	7.27e-11	1.42	5.25e-08	1.14	Cerebrospinal fluid biomarker levels	rs2269420	3e-09	Sasayama D	28031287	NA
Type 2 Diabetes	rs3891173	6	32634675	A	T	chr6:32068801-32932428	16	0.287	HRC,1KGphase3,Uk10K,GoNL	gonl	0.8	add,dom,rec,gen	rec	7.27e-11	1.42	5.25e-08	1.14	Age-related macular degeneration	rs2071277	2e-11	Cipriani V	22694956	NA
Type 2 Diabetes	rs3891173	6	32634675	A	T	chr6:32068801-32932428	16	0.287	HRC,1KGphase3,Uk10K,GoNL	gonl	0.8	add,dom,rec,gen	rec	7.27e-11	1.42	5.25e-08	1.14	Joint mobility (Beighton score)	rs431722	2e-12	Pickrell JK	27182965	NA
Type 2 Diabetes	rs3891173	6	32634675	A	T	chr6:32068801-32932428	16	0.287	HRC,1KGphase3,Uk10K,GoNL	gonl	0.8	add,dom,rec,gen	rec	7.27e-11	1.42	5.25e-08	1.14	Circulating myeloperoxidase levels (serum)	rs3134931	1e-08	Reiner AP	23620142	NA
Type 2 Diabetes	rs3891173	6	32634675	A	T	chr6:32068801-32932428	16	0.287	HRC,1KGphase3,Uk10K,GoNL	gonl	0.8	add,dom,rec,gen	rec	7.27e-11	1.42	5.25e-08	1.14	Aspartate aminotransferase levels	rs115695709	3e-16	Kanai M	29403010	NA
Type 2 Diabetes	rs3891173	6	32634675	A	T	chr6:32068801-32932428	16	0.287	HRC,1KGphase3,Uk10K,GoNL	gonl	0.8	add,dom,rec,gen	rec	7.27e-11	1.42	5.25e-08	1.14	Migraine	rs140002913	4e-08	Gormley P	27322543	NA
Type 2 Diabetes	rs3891173	6	32634675	A	T	chr6:32068801-32932428	16	0.287	HRC,1KGphase3,Uk10K,GoNL	gonl	0.8	add,dom,rec,gen	rec	7.27e-11	1.42	5.25e-08	1.14	High light scatter reticulocyte count	rs507778	2e-29	Astle WJ	27863252	NA
Type 2 Diabetes	rs3891173	6	32634675	A	T	chr6:32068801-32932428	16	0.287	HRC,1KGphase3,Uk10K,GoNL	gonl	0.8	add,dom,rec,gen	rec	7.27e-11	1.42	5.25e-08	1.14	High light scatter reticulocyte percentage of red cells	rs507778	1e-24	Astle WJ	27863252	NA
Type 2 Diabetes	rs3891173	6	32634675	A	T	chr6:32068801-32932428	16	0.287	HRC,1KGphase3,Uk10K,GoNL	gonl	0.8	add,dom,rec,gen	rec	7.27e-11	1.42	5.25e-08	1.14	Waist-to-hip ratio adjusted for BMI in active individuals	rs3130320	6e-09	Graff M	28448500	NA
Type 2 Diabetes	rs3891173	6	32634675	A	T	chr6:32068801-32932428	16	0.287	HRC,1KGphase3,Uk10K,GoNL	gonl	0.8	add,dom,rec,gen	rec	7.27e-11	1.42	5.25e-08	1.14	Lymphocyte counts	rs2022542	2e-52	Astle WJ	27863252	NA
Type 2 Diabetes	rs3891173	6	32634675	A	T	chr6:32068801-32932428	16	0.287	HRC,1KGphase3,Uk10K,GoNL	gonl	0.8	add,dom,rec,gen	rec	7.27e-11	1.42	5.25e-08	1.14	Triglyceride levels in very small VLDL	chr6:32331002	5e-08	Davis JP	29084231	NA
Type 2 Diabetes	rs3891173	6	32634675	A	T	chr6:32068801-32932428	16	0.287	HRC,1KGphase3,Uk10K,GoNL	gonl	0.8	add,dom,rec,gen	rec	7.27e-11	1.42	5.25e-08	1.14	Lumiracoxib-related liver injury	rs3129900	7e-25	Singer JB	20639878	NA
Type 2 Diabetes	rs3891173	6	32634675	A	T	chr6:32068801-32932428	16	0.287	HRC,1KGphase3,Uk10K,GoNL	gonl	0.8	add,dom,rec,gen	rec	7.27e-11	1.42	5.25e-08	1.14	Hepatitis C induced liver cirrhosis	rs910049	9e-11	Urabe Y	23321320	NA
Type 2 Diabetes	rs3891173	6	32634675	A	T	chr6:32068801-32932428	16	0.287	HRC,1KGphase3,Uk10K,GoNL	gonl	0.8	add,dom,rec,gen	rec	7.27e-11	1.42	5.25e-08	1.14	Arthritis (juvenile idiopathic)	rs2395148	2e-10	Behrens EM	18576341	NA
Type 2 Diabetes	rs3891173	6	32634675	A	T	chr6:32068801-32932428	16	0.287	HRC,1KGphase3,Uk10K,GoNL	gonl	0.8	add,dom,rec,gen	rec	7.27e-11	1.42	5.25e-08	1.14	Mixed cellularity Hodgkin lymphoma	rs13196329	3e-14	Sud A	29196614	NA
Type 2 Diabetes	rs3891173	6	32634675	A	T	chr6:32068801-32932428	16	0.287	HRC,1KGphase3,Uk10K,GoNL	gonl	0.8	add,dom,rec,gen	rec	7.27e-11	1.42	5.25e-08	1.14	Lactate dehydrogenase levels	rs116316977	9e-14	Kanai M	29403010	NA
Type 2 Diabetes	rs3891173	6	32634675	A	T	chr6:32068801-32932428	16	0.287	HRC,1KGphase3,Uk10K,GoNL	gonl	0.8	add,dom,rec,gen	rec	7.27e-11	1.42	5.25e-08	1.14	Coronary heart disease	rs9268402	3e-15	Lu X	22751097	NA
Type 2 Diabetes	rs3891173	6	32634675	A	T	chr6:32068801-32932428	16	0.287	HRC,1KGphase3,Uk10K,GoNL	gonl	0.8	add,dom,rec,gen	rec	7.27e-11	1.42	5.25e-08	1.14	Fibrinogen levels	rs12528797	9e-09	de Vries PS	28107422	NA
Type 2 Diabetes	rs3891173	6	32634675	A	T	chr6:32068801-32932428	16	0.287	HRC,1KGphase3,Uk10K,GoNL	gonl	0.8	add,dom,rec,gen	rec	7.27e-11	1.42	5.25e-08	1.14	Waist-to-hip ratio adjusted for BMI (joint analysis for main effect and physical activity interaction)	rs2894254	9e-09	Graff M	28448500	NA
Type 2 Diabetes	rs3891173	6	32634675	A	T	chr6:32068801-32932428	16	0.287	HRC,1KGphase3,Uk10K,GoNL	gonl	0.8	add,dom,rec,gen	rec	7.27e-11	1.42	5.25e-08	1.14	Waist-to-hip ratio adjusted for BMI	rs4424066	7e-14	Winkler TW	26426971	NA
Type 2 Diabetes	rs3891173	6	32634675	A	T	chr6:32068801-32932428	16	0.287	HRC,1KGphase3,Uk10K,GoNL	gonl	0.8	add,dom,rec,gen	rec	7.27e-11	1.42	5.25e-08	1.14	Sarcoidosis	rs2076530	3e-11	Hofmann S	22936702	NA
Type 2 Diabetes	rs3891173	6	32634675	A	T	chr6:32068801-32932428	16	0.287	HRC,1KGphase3,Uk10K,GoNL	gonl	0.8	add,dom,rec,gen	rec	7.27e-11	1.42	5.25e-08	1.14	EGFR mutation-positive lung adenocarcinoma	rs3817963	1e-16	Shiraishi K	27501781	NA
Type 2 Diabetes	rs3891173	6	32634675	A	T	chr6:32068801-32932428	16	0.287	HRC,1KGphase3,Uk10K,GoNL	gonl	0.8	add,dom,rec,gen	rec	7.27e-11	1.42	5.25e-08	1.14	Lung adenocarcinoma	rs3817963	3e-10	Shiraishi K	22797724	NA
Type 2 Diabetes	rs3891173	6	32634675	A	T	chr6:32068801-32932428	16	0.287	HRC,1KGphase3,Uk10K,GoNL	gonl	0.8	add,dom,rec,gen	rec	7.27e-11	1.42	5.25e-08	1.14	Serum alkaline phosphatase levels	rs144391488	1e-10	Kanai M	29403010	NA
Type 2 Diabetes	rs3891173	6	32634675	A	T	chr6:32068801-32932428	16	0.287	HRC,1KGphase3,Uk10K,GoNL	gonl	0.8	add,dom,rec,gen	rec	7.27e-11	1.42	5.25e-08	1.14	Hemoglobin	rs146109634	2e-08	Kanai M	29403010	NA
Type 2 Diabetes	rs3891173	6	32634675	A	T	chr6:32068801-32932428	16	0.287	HRC,1KGphase3,Uk10K,GoNL	gonl	0.8	add,dom,rec,gen	rec	7.27e-11	1.42	5.25e-08	1.14	Marginal zone lymphoma	rs9461741	4e-15	Vijai J	25569183	NA
Type 2 Diabetes	rs3891173	6	32634675	A	T	chr6:32068801-32932428	16	0.287	HRC,1KGphase3,Uk10K,GoNL	gonl	0.8	add,dom,rec,gen	rec	7.27e-11	1.42	5.25e-08	1.14	Knee osteoarthritis	rs10947262	5e-09	Nakajima M	20305777	NA
Type 2 Diabetes	rs3891173	6	32634675	A	T	chr6:32068801-32932428	16	0.287	HRC,1KGphase3,Uk10K,GoNL	gonl	0.8	add,dom,rec,gen	rec	7.27e-11	1.42	5.25e-08	1.14	Waist-to-hip ratio adjusted for BMI x sex x age interaction (4df test)	rs7759742	2e-12	Winkler TW	26426971	NA
Type 2 Diabetes	rs3891173	6	32634675	A	T	chr6:32068801-32932428	16	0.287	HRC,1KGphase3,Uk10K,GoNL	gonl	0.8	add,dom,rec,gen	rec	7.27e-11	1.42	5.25e-08	1.14	Waist-to-hip ratio adjusted for body mass index	rs7759742	2e-11	Shungin D	25673412	NA
Type 2 Diabetes	rs3891173	6	32634675	A	T	chr6:32068801-32932428	16	0.287	HRC,1KGphase3,Uk10K,GoNL	gonl	0.8	add,dom,rec,gen	rec	7.27e-11	1.42	5.25e-08	1.14	Waist-to-hip ratio adjusted for BMI (adjusted for smoking behaviour)	rs7759742	1e-09	Justice AE	28443625	NA
Type 2 Diabetes	rs3891173	6	32634675	A	T	chr6:32068801-32932428	16	0.287	HRC,1KGphase3,Uk10K,GoNL	gonl	0.8	add,dom,rec,gen	rec	7.27e-11	1.42	5.25e-08	1.14	Waist-to-hip ratio adjusted for BMI (joint analysis main effects and smoking interaction)	rs7759742	1e-08	Justice AE	28443625	NA
Type 2 Diabetes	rs3891173	6	32634675	A	T	chr6:32068801-32932428	16	0.287	HRC,1KGphase3,Uk10K,GoNL	gonl	0.8	add,dom,rec,gen	rec	7.27e-11	1.42	5.25e-08	1.14	Thionamide-induced agranulocytosis in Graves' disease	rs116869525	1e-08	Chen PL	26151496	NA
Type 2 Diabetes	rs3891173	6	32634675	A	T	chr6:32068801-32932428	16	0.287	HRC,1KGphase3,Uk10K,GoNL	gonl	0.8	add,dom,rec,gen	rec	7.27e-11	1.42	5.25e-08	1.14	Shingles	rs9268557	4e-15	Tian C	28928442	NA
Type 2 Diabetes	rs3891173	6	32634675	A	T	chr6:32068801-32932428	16	0.287	HRC,1KGphase3,Uk10K,GoNL	gonl	0.8	add,dom,rec,gen	rec	7.27e-11	1.42	5.25e-08	1.14	Hepatitis B vaccine response	rs3135363	7e-22	Png E	21764829	NA
Type 2 Diabetes	rs3891173	6	32634675	A	T	chr6:32068801-32932428	16	0.287	HRC,1KGphase3,Uk10K,GoNL	gonl	0.8	add,dom,rec,gen	rec	7.27e-11	1.42	5.25e-08	1.14	Dermatomyositis or juvenile dermatomyositis	rs3129843	2e-48	Rothwell S	26362759	NA
Type 2 Diabetes	rs3891173	6	32634675	A	T	chr6:32068801-32932428	16	0.287	HRC,1KGphase3,Uk10K,GoNL	gonl	0.8	add,dom,rec,gen	rec	7.27e-11	1.42	5.25e-08	1.14	Idiopathic inflammatory myopathy	rs3129843	9e-133	Rothwell S	26362759	NA
Type 2 Diabetes	rs3891173	6	32634675	A	T	chr6:32068801-32932428	16	0.287	HRC,1KGphase3,Uk10K,GoNL	gonl	0.8	add,dom,rec,gen	rec	7.27e-11	1.42	5.25e-08	1.14	Acute-on-chronic liver failure in hepatitis B	rs3129859	7e-19	Tan W	28130311	NA
Type 2 Diabetes	rs3891173	6	32634675	A	T	chr6:32068801-32932428	16	0.287	HRC,1KGphase3,Uk10K,GoNL	gonl	0.8	add,dom,rec,gen	rec	7.27e-11	1.42	5.25e-08	1.14	Prostate Cancer	rs3129859	1e-12	Schumacher FR	29892016	NA
Type 2 Diabetes	rs3891173	6	32634675	A	T	chr6:32068801-32932428	16	0.287	HRC,1KGphase3,Uk10K,GoNL	gonl	0.8	add,dom,rec,gen	rec	7.27e-11	1.42	5.25e-08	1.14	Blood protein levels	rs28732213	4e-80	Sun BB	29875488	NA
Type 2 Diabetes	rs3891173	6	32634675	A	T	chr6:32068801-32932428	16	0.287	HRC,1KGphase3,Uk10K,GoNL	gonl	0.8	add,dom,rec,gen	rec	7.27e-11	1.42	5.25e-08	1.14	Response to hepatitis B vaccine	rs2395179	5e-14	Nishida N	29534301	NA
Type 2 Diabetes	rs3891173	6	32634675	A	T	chr6:32068801-32932428	16	0.287	HRC,1KGphase3,Uk10K,GoNL	gonl	0.8	add,dom,rec,gen	rec	7.27e-11	1.42	5.25e-08	1.14	Perceived unattractiveness to mosquitoes	rs9268659	2e-09	Jones AV	28199695	NA
Type 2 Diabetes	rs3891173	6	32634675	A	T	chr6:32068801-32932428	16	0.287	HRC,1KGphase3,Uk10K,GoNL	gonl	0.8	add,dom,rec,gen	rec	7.27e-11	1.42	5.25e-08	1.14	Chloride levels	rs116817194	3e-08	Kanai M	29403010	NA
Type 2 Diabetes	rs3891173	6	32634675	A	T	chr6:32068801-32932428	16	0.287	HRC,1KGphase3,Uk10K,GoNL	gonl	0.8	add,dom,rec,gen	rec	7.27e-11	1.42	5.25e-08	1.14	LDL cholesterol levels	rs3177928	5e-17	Spracklen CN	28334899	NA
Type 2 Diabetes	rs3891173	6	32634675	A	T	chr6:32068801-32932428	16	0.287	HRC,1KGphase3,Uk10K,GoNL	gonl	0.8	add,dom,rec,gen	rec	7.27e-11	1.42	5.25e-08	1.14	Cholesterol, total	rs3177928	1e-21	Willer CJ	24097068	NA
Type 2 Diabetes	rs3891173	6	32634675	A	T	chr6:32068801-32932428	16	0.287	HRC,1KGphase3,Uk10K,GoNL	gonl	0.8	add,dom,rec,gen	rec	7.27e-11	1.42	5.25e-08	1.14	IgA nephropathy	rs7763262	2e-38	Kiryluk K	25305756	NA
Type 2 Diabetes	rs3891173	6	32634675	A	T	chr6:32068801-32932428	16	0.287	HRC,1KGphase3,Uk10K,GoNL	gonl	0.8	add,dom,rec,gen	rec	7.27e-11	1.42	5.25e-08	1.14	Systemic juvenile idiopathic arthritis	rs41291794	4e-15	Ombrello MJ	27927641	NA
Type 2 Diabetes	rs3891173	6	32634675	A	T	chr6:32068801-32932428	16	0.287	HRC,1KGphase3,Uk10K,GoNL	gonl	0.8	add,dom,rec,gen	rec	7.27e-11	1.42	5.25e-08	1.14	Cardiovascular Diseaseiometabolic and hematological traits	rs113164910	4e-54	Iotchkova V	27668658	NA
Type 2 Diabetes	rs3891173	6	32634675	A	T	chr6:32068801-32932428	16	0.287	HRC,1KGphase3,Uk10K,GoNL	gonl	0.8	add,dom,rec,gen	rec	7.27e-11	1.42	5.25e-08	1.14	Itch intensity from mosquito bite	rs1548306	5e-29	Jones AV	28199695	NA
Type 2 Diabetes	rs3891173	6	32634675	A	T	chr6:32068801-32932428	16	0.287	HRC,1KGphase3,Uk10K,GoNL	gonl	0.8	add,dom,rec,gen	rec	7.27e-11	1.42	5.25e-08	1.14	Itch intensity from mosquito bite adjusted by bite size	rs1548306	9e-14	Jones AV	28199695	NA
Type 2 Diabetes	rs3891173	6	32634675	A	T	chr6:32068801-32932428	16	0.287	HRC,1KGphase3,Uk10K,GoNL	gonl	0.8	add,dom,rec,gen	rec	7.27e-11	1.42	5.25e-08	1.14	Hodgkin's lymphoma	rs6903608	3e-50	Enciso-Mora V	21037568	NA
Type 2 Diabetes	rs3891173	6	32634675	A	T	chr6:32068801-32932428	16	0.287	HRC,1KGphase3,Uk10K,GoNL	gonl	0.8	add,dom,rec,gen	rec	7.27e-11	1.42	5.25e-08	1.14	Vogt-Koyanagi-Harada syndrome	rs114800139	1e-119	Hou S	25108386	NA
Type 2 Diabetes	rs3891173	6	32634675	A	T	chr6:32068801-32932428	16	0.287	HRC,1KGphase3,Uk10K,GoNL	gonl	0.8	add,dom,rec,gen	rec	7.27e-11	1.42	5.25e-08	1.14	Frontotemporal dementia	rs9268856	6e-09	Ferrari R	24943344	NA
Type 2 Diabetes	rs3891173	6	32634675	A	T	chr6:32068801-32932428	16	0.287	HRC,1KGphase3,Uk10K,GoNL	gonl	0.8	add,dom,rec,gen	rec	7.27e-11	1.42	5.25e-08	1.14	Giant cell arteritis	rs9268905	2e-54	Carmona FD	28041642	NA
Type 2 Diabetes	rs3891173	6	32634675	A	T	chr6:32068801-32932428	16	0.287	HRC,1KGphase3,Uk10K,GoNL	gonl	0.8	add,dom,rec,gen	rec	7.27e-11	1.42	5.25e-08	1.14	Antinuclear antibody levels	rs2395185	1e-11	Terao C	25186300	NA
Type 2 Diabetes	rs3891173	6	32634675	A	T	chr6:32068801-32932428	16	0.287	HRC,1KGphase3,Uk10K,GoNL	gonl	0.8	add,dom,rec,gen	rec	7.27e-11	1.42	5.25e-08	1.14	Tuberculosis	rs2894257	8e-36	Tian C	28928442	NA
Type 2 Diabetes	rs3891173	6	32634675	A	T	chr6:32068801-32932428	16	0.287	HRC,1KGphase3,Uk10K,GoNL	gonl	0.8	add,dom,rec,gen	rec	7.27e-11	1.42	5.25e-08	1.14	Lung disease severity in cystic fibrosis	rs117230773	2e-09	Corvol H	26417704	NA
Type 2 Diabetes	rs3891173	6	32634675	A	T	chr6:32068801-32932428	16	0.287	HRC,1KGphase3,Uk10K,GoNL	gonl	0.8	add,dom,rec,gen	rec	7.27e-11	1.42	5.25e-08	1.14	Body mass index	rs183975233	8e-16	Akiyama M	28892062	NA
Type 2 Diabetes	rs3891173	6	32634675	A	T	chr6:32068801-32932428	16	0.287	HRC,1KGphase3,Uk10K,GoNL	gonl	0.8	add,dom,rec,gen	rec	7.27e-11	1.42	5.25e-08	1.14	Nodular sclerosis Hodgkin lymphoma	rs9269081	2e-39	Sud A	29196614	NA
Type 2 Diabetes	rs3891173	6	32634675	A	T	chr6:32068801-32932428	16	0.287	HRC,1KGphase3,Uk10K,GoNL	gonl	0.8	add,dom,rec,gen	rec	7.27e-11	1.42	5.25e-08	1.14	Follicular lymphoma	rs12195582	5e-100	Skibola CF	25279986	NA
Type 2 Diabetes	rs3891173	6	32634675	A	T	chr6:32068801-32932428	16	0.287	HRC,1KGphase3,Uk10K,GoNL	gonl	0.8	add,dom,rec,gen	rec	7.27e-11	1.42	5.25e-08	1.14	C-reactive protein levels or HDL-cholesterol levels (pleiotropy)	rs9378212	7e-10	Ligthart S	27286809	NA
Type 2 Diabetes	rs3891173	6	32634675	A	T	chr6:32068801-32932428	16	0.287	HRC,1KGphase3,Uk10K,GoNL	gonl	0.8	add,dom,rec,gen	rec	7.27e-11	1.42	5.25e-08	1.14	Sarcoidosis (non-Lofgren's syndrome without extrapulmonary manifestations)	rs1964995	4e-15	Rivera NV	26651848	NA
Type 2 Diabetes	rs3891173	6	32634675	A	T	chr6:32068801-32932428	16	0.287	HRC,1KGphase3,Uk10K,GoNL	gonl	0.8	add,dom,rec,gen	rec	7.27e-11	1.42	5.25e-08	1.14	Sarcoidosis (non-Lofgren's syndrome)	rs1964995	3e-32	Rivera NV	26651848	NA
Type 2 Diabetes	rs3891173	6	32634675	A	T	chr6:32068801-32932428	16	0.287	HRC,1KGphase3,Uk10K,GoNL	gonl	0.8	add,dom,rec,gen	rec	7.27e-11	1.42	5.25e-08	1.14	White blood cell count	rs5020946	1e-94	Astle WJ	27863252	NA
Type 2 Diabetes	rs3891173	6	32634675	A	T	chr6:32068801-32932428	16	0.287	HRC,1KGphase3,Uk10K,GoNL	gonl	0.8	add,dom,rec,gen	rec	7.27e-11	1.42	5.25e-08	1.14	Rheumatoid arthritis (rheumatoid factor and/or anti-cyclic citrullinated peptide seropositive)	rs9269234	6e-16	Saxena R	28118524	NA
Type 2 Diabetes	rs3891173	6	32634675	A	T	chr6:32068801-32932428	16	0.287	HRC,1KGphase3,Uk10K,GoNL	gonl	0.8	add,dom,rec,gen	rec	7.27e-11	1.42	5.25e-08	1.14	Reticulocyte fraction of red cells	rs112062732	3e-30	Astle WJ	27863252	NA
Type 2 Diabetes	rs3891173	6	32634675	A	T	chr6:32068801-32932428	16	0.287	HRC,1KGphase3,Uk10K,GoNL	gonl	0.8	add,dom,rec,gen	rec	7.27e-11	1.42	5.25e-08	1.14	Self-rated health	rs76380179	6e-10	Harris SE	27864402	NA
Type 2 Diabetes	rs3891173	6	32634675	A	T	chr6:32068801-32932428	16	0.287	HRC,1KGphase3,Uk10K,GoNL	gonl	0.8	add,dom,rec,gen	rec	7.27e-11	1.42	5.25e-08	1.14	Late-onset myasthenia gravis	rs111945767	3e-17	Seldin MF	26562150	NA
Type 2 Diabetes	rs3891173	6	32634675	A	T	chr6:32068801-32932428	16	0.287	HRC,1KGphase3,Uk10K,GoNL	gonl	0.8	add,dom,rec,gen	rec	7.27e-11	1.42	5.25e-08	1.14	Very small VLDL particle concentration	chr6:32571483	1e-08	Davis JP	29084231	NA
Type 2 Diabetes	rs3891173	6	32634675	A	T	chr6:32068801-32932428	16	0.287	HRC,1KGphase3,Uk10K,GoNL	gonl	0.8	add,dom,rec,gen	rec	7.27e-11	1.42	5.25e-08	1.14	Triglyceride levels in IDL	chr6:32582485	1e-09	Davis JP	29084231	NA
Type 2 Diabetes	rs3891173	6	32634675	A	T	chr6:32068801-32932428	16	0.287	HRC,1KGphase3,Uk10K,GoNL	gonl	0.8	add,dom,rec,gen	rec	7.27e-11	1.42	5.25e-08	1.14	Reticulocyte count	rs9270493	1e-46	Astle WJ	27863252	NA
Type 2 Diabetes	rs3891173	6	32634675	A	T	chr6:32068801-32932428	16	0.287	HRC,1KGphase3,Uk10K,GoNL	gonl	0.8	add,dom,rec,gen	rec	7.27e-11	1.42	5.25e-08	1.14	Hand grip strength	rs2760975	5e-12	Tikkanen E	29691431	NA
Type 2 Diabetes	rs3891173	6	32634675	A	T	chr6:32068801-32932428	16	0.287	HRC,1KGphase3,Uk10K,GoNL	gonl	0.8	add,dom,rec,gen	rec	7.27e-11	1.42	5.25e-08	1.14	High density lipoprotein cholesterol levels	rs28366301	8e-11	Kanai M	29403010	NA
Type 2 Diabetes	rs3891173	6	32634675	A	T	chr6:32068801-32932428	16	0.287	HRC,1KGphase3,Uk10K,GoNL	gonl	0.8	add,dom,rec,gen	rec	7.27e-11	1.42	5.25e-08	1.14	Childhood ear infection	rs4329147	1e-11	Pickrell JK	27182965	NA
Type 2 Diabetes	rs3891173	6	32634675	A	T	chr6:32068801-32932428	16	0.287	HRC,1KGphase3,Uk10K,GoNL	gonl	0.8	add,dom,rec,gen	rec	7.27e-11	1.42	5.25e-08	1.14	Epstein-Barr virus immune response (EBNA-1)	rs477515	3e-13	Rubicz R	23326239	NA
Type 2 Diabetes	rs3891173	6	32634675	A	T	chr6:32068801-32932428	16	0.287	HRC,1KGphase3,Uk10K,GoNL	gonl	0.8	add,dom,rec,gen	rec	7.27e-11	1.42	5.25e-08	1.14	Epstein Barr virus nuclear antigen 1 IgG levels	rs2516049	3e-20	Zhou Y	26819262	NA
Type 2 Diabetes	rs3891173	6	32634675	A	T	chr6:32068801-32932428	16	0.287	HRC,1KGphase3,Uk10K,GoNL	gonl	0.8	add,dom,rec,gen	rec	7.27e-11	1.42	5.25e-08	1.14	Neutralising antibody response to interferon beta therapy in multiple sclerosis (area under the curve for the first two years)	rs2454138	8e-19	Buck D	29521573	NA
Type 2 Diabetes	rs3891173	6	32634675	A	T	chr6:32068801-32932428	16	0.287	HRC,1KGphase3,Uk10K,GoNL	gonl	0.8	add,dom,rec,gen	rec	7.27e-11	1.42	5.25e-08	1.14	Neutralising antibody response to interferon beta therapy in multiple sclerosis (maximum antibody levels)	rs2454138	1e-18	Buck D	29521573	NA
Type 2 Diabetes	rs3891173	6	32634675	A	T	chr6:32068801-32932428	16	0.287	HRC,1KGphase3,Uk10K,GoNL	gonl	0.8	add,dom,rec,gen	rec	7.27e-11	1.42	5.25e-08	1.14	Neutralising antibody response to interferon beta therapy in multiple sclerosis (mean antibody levels)	rs2454138	5e-19	Buck D	29521573	NA
Type 2 Diabetes	rs3891173	6	32634675	A	T	chr6:32068801-32932428	16	0.287	HRC,1KGphase3,Uk10K,GoNL	gonl	0.8	add,dom,rec,gen	rec	7.27e-11	1.42	5.25e-08	1.14	Parkinson's disease	rs17425622	4e-17	Pickrell JK	27182965	NA
Type 2 Diabetes	rs3891173	6	32634675	A	T	chr6:32068801-32932428	16	0.287	HRC,1KGphase3,Uk10K,GoNL	gonl	0.8	add,dom,rec,gen	rec	7.27e-11	1.42	5.25e-08	1.14	Waist circumference adjusted for body mass index	rs615672	1e-08	Graff M	28448500	NA
Type 2 Diabetes	rs3891173	6	32634675	A	T	chr6:32068801-32932428	16	0.287	HRC,1KGphase3,Uk10K,GoNL	gonl	0.8	add,dom,rec,gen	rec	7.27e-11	1.42	5.25e-08	1.14	Total bilirubin levels	rs2647074	3e-10	Kanai M	29403010	NA
Type 2 Diabetes	rs3891173	6	32634675	A	T	chr6:32068801-32932428	16	0.287	HRC,1KGphase3,Uk10K,GoNL	gonl	0.8	add,dom,rec,gen	rec	7.27e-11	1.42	5.25e-08	1.14	Mixed cryoglobulinemia vasculitis in chronic hepatitis C infection	rs9461776	7e-09	Zignego AL	25030430	NA
Type 2 Diabetes	rs3891173	6	32634675	A	T	chr6:32068801-32932428	16	0.287	HRC,1KGphase3,Uk10K,GoNL	gonl	0.8	add,dom,rec,gen	rec	7.27e-11	1.42	5.25e-08	1.14	Leprosy	rs9271100	8e-95	Liu H	25642632	NA
Type 2 Diabetes	rs3891173	6	32634675	A	T	chr6:32068801-32932428	16	0.287	HRC,1KGphase3,Uk10K,GoNL	gonl	0.8	add,dom,rec,gen	rec	7.27e-11	1.42	5.25e-08	1.14	Narcolepsy (onset before 2009 H1N1 influenza pandemic)	rs9271117	6e-14	Han F	24204295	NA
Type 2 Diabetes	rs3891173	6	32634675	A	T	chr6:32068801-32932428	16	0.287	HRC,1KGphase3,Uk10K,GoNL	gonl	0.8	add,dom,rec,gen	rec	7.27e-11	1.42	5.25e-08	1.14	Rheumatoid arthritis	rs660895	1e-300	Eyre S	23143596	NA
Type 2 Diabetes	rs3891173	6	32634675	A	T	chr6:32068801-32932428	16	0.287	HRC,1KGphase3,Uk10K,GoNL	gonl	0.8	add,dom,rec,gen	rec	7.27e-11	1.42	5.25e-08	1.14	Rheumatoid arthritis (ACPA-positive)	rs660895	1e-300	Eyre S	23143596	NA
Type 2 Diabetes	rs3891173	6	32634675	A	T	chr6:32068801-32932428	16	0.287	HRC,1KGphase3,Uk10K,GoNL	gonl	0.8	add,dom,rec,gen	rec	7.27e-11	1.42	5.25e-08	1.14	Rheumatoid arthritis (ACPA-negative)	rs660895	2e-08	Eyre S	23143596	NA
Type 2 Diabetes	rs3891173	6	32634675	A	T	chr6:32068801-32932428	16	0.287	HRC,1KGphase3,Uk10K,GoNL	gonl	0.8	add,dom,rec,gen	rec	7.27e-11	1.42	5.25e-08	1.14	Chronic lymphocytic leukemia	rs9271176	3e-20	Law PJ	28165464	NA
Type 2 Diabetes	rs3891173	6	32634675	A	T	chr6:32068801-32932428	16	0.287	HRC,1KGphase3,Uk10K,GoNL	gonl	0.8	add,dom,rec,gen	rec	7.27e-11	1.42	5.25e-08	1.14	Alzheimer's disease or family history of Alzheimer's disease	rs9271192	7e-10	Marioni RE	29777097	NA
Type 2 Diabetes	rs3891173	6	32634675	A	T	chr6:32068801-32932428	16	0.287	HRC,1KGphase3,Uk10K,GoNL	gonl	0.8	add,dom,rec,gen	rec	7.27e-11	1.42	5.25e-08	1.14	Alzheimer's disease (late onset)	rs9271192	3e-12	Lambert JC	24162737	NA
Type 2 Diabetes	rs3891173	6	32634675	A	T	chr6:32068801-32932428	16	0.287	HRC,1KGphase3,Uk10K,GoNL	gonl	0.8	add,dom,rec,gen	rec	7.27e-11	1.42	5.25e-08	1.14	Glomerular filtration rate	rs117463603	2e-09	Kanai M	29403010	NA
Type 2 Diabetes	rs3891173	6	32634675	A	T	chr6:32068801-32932428	16	0.287	HRC,1KGphase3,Uk10K,GoNL	gonl	0.8	add,dom,rec,gen	rec	7.27e-11	1.42	5.25e-08	1.14	Lymphoma	rs4530903	3e-12	Vijai J	23349640	NA
Type 2 Diabetes	rs3891173	6	32634675	A	T	chr6:32068801-32932428	16	0.287	HRC,1KGphase3,Uk10K,GoNL	gonl	0.8	add,dom,rec,gen	rec	7.27e-11	1.42	5.25e-08	1.14	Neutralising antibody response to interferon beta therapy in multiple sclerosis (presence of antibodies)	rs522308	2e-15	Buck D	29521573	NA
Type 2 Diabetes	rs3891173	6	32634675	A	T	chr6:32068801-32932428	16	0.287	HRC,1KGphase3,Uk10K,GoNL	gonl	0.8	add,dom,rec,gen	rec	7.27e-11	1.42	5.25e-08	1.14	Neuromyelitis optica	rs28383224	6e-12	Estrada K	29769526	NA
Type 2 Diabetes	rs3891173	6	32634675	A	T	chr6:32068801-32932428	16	0.287	HRC,1KGphase3,Uk10K,GoNL	gonl	0.8	add,dom,rec,gen	rec	7.27e-11	1.42	5.25e-08	1.14	Ulcerative colitis or Crohn's disease	rs9271366	2e-70	Okada Y	21699788	NA
Type 2 Diabetes	rs3891173	6	32634675	A	T	chr6:32068801-32932428	16	0.287	HRC,1KGphase3,Uk10K,GoNL	gonl	0.8	add,dom,rec,gen	rec	7.27e-11	1.42	5.25e-08	1.14	Monocyte percentage of white cells	rs607929	4e-09	Astle WJ	27863252	NA
Type 2 Diabetes	rs3891173	6	32634675	A	T	chr6:32068801-32932428	16	0.287	HRC,1KGphase3,Uk10K,GoNL	gonl	0.8	add,dom,rec,gen	rec	7.27e-11	1.42	5.25e-08	1.14	Eosinophil counts	rs28383314	1e-60	Astle WJ	27863252	NA
Type 2 Diabetes	rs3891173	6	32634675	A	T	chr6:32068801-32932428	16	0.287	HRC,1KGphase3,Uk10K,GoNL	gonl	0.8	add,dom,rec,gen	rec	7.27e-11	1.42	5.25e-08	1.14	Eosinophil percentage of white cells	rs28383314	7e-27	Astle WJ	27863252	NA
Type 2 Diabetes	rs3891173	6	32634675	A	T	chr6:32068801-32932428	16	0.287	HRC,1KGphase3,Uk10K,GoNL	gonl	0.8	add,dom,rec,gen	rec	7.27e-11	1.42	5.25e-08	1.14	Sum eosinophil basophil counts	rs28383314	9e-64	Astle WJ	27863252	NA
Type 2 Diabetes	rs3891173	6	32634675	A	T	chr6:32068801-32932428	16	0.287	HRC,1KGphase3,Uk10K,GoNL	gonl	0.8	add,dom,rec,gen	rec	7.27e-11	1.42	5.25e-08	1.14	Total cholesterol levels	rs35062987	2e-39	Klarin D	30275531	NA
Type 2 Diabetes	rs3891173	6	32634675	A	T	chr6:32068801-32932428	16	0.287	HRC,1KGphase3,Uk10K,GoNL	gonl	0.8	add,dom,rec,gen	rec	7.27e-11	1.42	5.25e-08	1.14	Parental lifespan	rs34831921	4e-08	Joshi PK	29030599	NA
Type 2 Diabetes	rs3891173	6	32634675	A	T	chr6:32068801-32932428	16	0.287	HRC,1KGphase3,Uk10K,GoNL	gonl	0.8	add,dom,rec,gen	rec	7.27e-11	1.42	5.25e-08	1.14	Sum basophil neutrophil counts	rs9271588	2e-58	Astle WJ	27863252	NA
Type 2 Diabetes	rs3891173	6	32634675	A	T	chr6:32068801-32932428	16	0.287	HRC,1KGphase3,Uk10K,GoNL	gonl	0.8	add,dom,rec,gen	rec	7.27e-11	1.42	5.25e-08	1.14	Neutrophil count	rs9271588	1e-58	Astle WJ	27863252	NA
Type 2 Diabetes	rs3891173	6	32634675	A	T	chr6:32068801-32932428	16	0.287	HRC,1KGphase3,Uk10K,GoNL	gonl	0.8	add,dom,rec,gen	rec	7.27e-11	1.42	5.25e-08	1.14	Myeloid white cell count	rs9271588	9e-68	Astle WJ	27863252	NA
Type 2 Diabetes	rs3891173	6	32634675	A	T	chr6:32068801-32932428	16	0.287	HRC,1KGphase3,Uk10K,GoNL	gonl	0.8	add,dom,rec,gen	rec	7.27e-11	1.42	5.25e-08	1.14	Granulocyte count	rs9271588	2e-66	Astle WJ	27863252	NA
Type 2 Diabetes	rs3891173	6	32634675	A	T	chr6:32068801-32932428	16	0.287	HRC,1KGphase3,Uk10K,GoNL	gonl	0.8	add,dom,rec,gen	rec	7.27e-11	1.42	5.25e-08	1.14	Sum neutrophil eosinophil counts	rs9271588	4e-66	Astle WJ	27863252	NA
Type 2 Diabetes	rs3891173	6	32634675	A	T	chr6:32068801-32932428	16	0.287	HRC,1KGphase3,Uk10K,GoNL	gonl	0.8	add,dom,rec,gen	rec	7.27e-11	1.42	5.25e-08	1.14	Hemoglobin concentration	chr6:32623434	1e-32	Astle WJ	27863252	NA
Type 2 Diabetes	rs3891173	6	32634675	A	T	chr6:32068801-32932428	16	0.287	HRC,1KGphase3,Uk10K,GoNL	gonl	0.8	add,dom,rec,gen	rec	7.27e-11	1.42	5.25e-08	1.14	Vitiligo	rs9271597	3e-89	Jin Y	27723757	NA
Type 2 Diabetes	rs3891173	6	32634675	A	T	chr6:32068801-32932428	16	0.287	HRC,1KGphase3,Uk10K,GoNL	gonl	0.8	add,dom,rec,gen	rec	7.27e-11	1.42	5.25e-08	1.14	Oligoclonal band status in multiple sclerosis	rs9271640; rs3135388; rs3957148	4e-15	Goris A	25616667	NA
Type 2 Diabetes	rs3891173	6	32634675	A	T	chr6:32068801-32932428	16	0.287	HRC,1KGphase3,Uk10K,GoNL	gonl	0.8	add,dom,rec,gen	rec	7.27e-11	1.42	5.25e-08	1.14	Multiple sclerosis (OCB status)	rs9271640	2e-20	Mero IL	23472185	NA
Type 2 Diabetes	rs3891173	6	32634675	A	T	chr6:32068801-32932428	16	0.287	HRC,1KGphase3,Uk10K,GoNL	gonl	0.8	add,dom,rec,gen	rec	7.27e-11	1.42	5.25e-08	1.14	Nasopharyngeal carcinoma	rs28421666	2e-18	Bei JX	20512145	NA
Type 2 Diabetes	rs3891173	6	32634675	A	T	chr6:32068801-32932428	16	0.287	HRC,1KGphase3,Uk10K,GoNL	gonl	0.8	add,dom,rec,gen	rec	7.27e-11	1.42	5.25e-08	1.14	Parental longevity (mother's attained age)	rs28383322	4e-09	Pilling LC	29227965	NA
Type 2 Diabetes	rs3891173	6	32634675	A	T	chr6:32068801-32932428	16	0.287	HRC,1KGphase3,Uk10K,GoNL	gonl	0.8	add,dom,rec,gen	rec	7.27e-11	1.42	5.25e-08	1.14	Parental longevity (combined parental attained age, Martingale residuals)	rs28383322	5e-11	Pilling LC	29227965	NA
Type 2 Diabetes	rs3891173	6	32634675	A	T	chr6:32068801-32932428	16	0.287	HRC,1KGphase3,Uk10K,GoNL	gonl	0.8	add,dom,rec,gen	rec	7.27e-11	1.42	5.25e-08	1.14	Leishmaniasis (visceral)	rs9271858	3e-17	Fakiola M	23291585	NA
Type 2 Diabetes	rs3891173	6	32634675	A	T	chr6:32068801-32932428	16	0.287	HRC,1KGphase3,Uk10K,GoNL	gonl	0.8	add,dom,rec,gen	rec	7.27e-11	1.42	5.25e-08	1.14	Neutrophil percentage of white cells	rs9271925	3e-09	Astle WJ	27863252	NA
Type 2 Diabetes	rs3891173	6	32634675	A	T	chr6:32068801-32932428	16	0.287	HRC,1KGphase3,Uk10K,GoNL	gonl	0.8	add,dom,rec,gen	rec	7.27e-11	1.42	5.25e-08	1.14	Plantar warts	rs9272050	1e-30	Tian C	28928442	NA
Type 2 Diabetes	rs3891173	6	32634675	A	T	chr6:32068801-32932428	16	0.287	HRC,1KGphase3,Uk10K,GoNL	gonl	0.8	add,dom,rec,gen	rec	7.27e-11	1.42	5.25e-08	1.14	Hepatocellular carcinoma	rs9272105	5e-22	Li S	22807686	NA
Type 2 Diabetes	rs3891173	6	32634675	A	T	chr6:32068801-32932428	16	0.287	HRC,1KGphase3,Uk10K,GoNL	gonl	0.8	add,dom,rec,gen	rec	7.27e-11	1.42	5.25e-08	1.14	Response to interferon beta therapy	rs9272105	4e-10	Weber F	21502966	NA
Type 2 Diabetes	rs3891173	6	32634675	A	T	chr6:32068801-32932428	16	0.287	HRC,1KGphase3,Uk10K,GoNL	gonl	0.8	add,dom,rec,gen	rec	7.27e-11	1.42	5.25e-08	1.14	Antineutrophil cytoplasmic antibody-associated vasculitis	rs35242582	6e-23	Merkel PA	28029757	NA
Type 2 Diabetes	rs3891173	6	32634675	A	T	chr6:32068801-32932428	16	0.287	HRC,1KGphase3,Uk10K,GoNL	gonl	0.8	add,dom,rec,gen	rec	7.27e-11	1.42	5.25e-08	1.14	Multiple sclerosis	rs3104373	1e-234	Andlauer TF	27386562	NA
Type 2 Diabetes	rs3891173	6	32634675	A	T	chr6:32068801-32932428	16	0.287	HRC,1KGphase3,Uk10K,GoNL	gonl	0.8	add,dom,rec,gen	rec	7.27e-11	1.42	5.25e-08	1.14	Creatinine levels	rs115151282	2e-10	Kanai M	29403010	NA
Type 2 Diabetes	rs3891173	6	32634675	A	T	chr6:32068801-32932428	16	0.287	HRC,1KGphase3,Uk10K,GoNL	gonl	0.8	add,dom,rec,gen	rec	7.27e-11	1.42	5.25e-08	1.14	Triglycerides	rs13214992	3e-29	Klarin D	30275531	NA
Type 2 Diabetes	rs3891173	6	32634675	A	T	chr6:32068801-32932428	16	0.287	HRC,1KGphase3,Uk10K,GoNL	gonl	0.8	add,dom,rec,gen	rec	7.27e-11	1.42	5.25e-08	1.14	Cervical Cancer	rs9272143	3e-22	Chen D	23482656	NA
Type 2 Diabetes	rs3891173	6	32634675	A	T	chr6:32068801-32932428	16	0.287	HRC,1KGphase3,Uk10K,GoNL	gonl	0.8	add,dom,rec,gen	rec	7.27e-11	1.42	5.25e-08	1.14	Selective IgA deficiency	rs116041786	3e-92	Bronson PG	27723758	NA
Type 2 Diabetes	rs3891173	6	32634675	A	T	chr6:32068801-32932428	16	0.287	HRC,1KGphase3,Uk10K,GoNL	gonl	0.8	add,dom,rec,gen	rec	7.27e-11	1.42	5.25e-08	1.14	Asthma	rs3104367	1e-40	Pickrell JK	27182965	NA
Type 2 Diabetes	rs3891173	6	32634675	A	T	chr6:32068801-32932428	16	0.287	HRC,1KGphase3,Uk10K,GoNL	gonl	0.8	add,dom,rec,gen	rec	7.27e-11	1.42	5.25e-08	1.14	Type 1 diabetes	rs9272346	5e-134	Wellcome Trust Case Control Consortium	17554300	NA
Type 2 Diabetes	rs3891173	6	32634675	A	T	chr6:32068801-32932428	16	0.287	HRC,1KGphase3,Uk10K,GoNL	gonl	0.8	add,dom,rec,gen	rec	7.27e-11	1.42	5.25e-08	1.14	Epstein Barr virus nuclear antigen 1 IgG seropositivity	rs9272371	4e-10	Sallah N	29868224	NA
Type 2 Diabetes	rs3891173	6	32634675	A	T	chr6:32068801-32932428	16	0.287	HRC,1KGphase3,Uk10K,GoNL	gonl	0.8	add,dom,rec,gen	rec	7.27e-11	1.42	5.25e-08	1.14	Epstein-Barr virus immune response (multivariate analysis)	rs9272371	6e-21	Sallah N	29868224	NA
Type 2 Diabetes	rs3891173	6	32634675	A	T	chr6:32068801-32932428	16	0.287	HRC,1KGphase3,Uk10K,GoNL	gonl	0.8	add,dom,rec,gen	rec	7.27e-11	1.42	5.25e-08	1.14	Celiac disease	rs2187668	1e-50	Dubois PC	20190752	NA
Type 2 Diabetes	rs3891173	6	32634675	A	T	chr6:32068801-32932428	16	0.287	HRC,1KGphase3,Uk10K,GoNL	gonl	0.8	add,dom,rec,gen	rec	7.27e-11	1.42	5.25e-08	1.14	Squamous cell lung carcinoma	rs74942078	3e-17	McKay JD	28604730	NA
Type 2 Diabetes	rs3891173	6	32634675	A	T	chr6:32068801-32932428	16	0.287	HRC,1KGphase3,Uk10K,GoNL	gonl	0.8	add,dom,rec,gen	rec	7.27e-11	1.42	5.25e-08	1.14	Diastolic blood pressure	rs2187668	4e-11	Ehret GB	27618452	NA
Type 2 Diabetes	rs3891173	6	32634675	A	T	chr6:32068801-32932428	16	0.287	HRC,1KGphase3,Uk10K,GoNL	gonl	0.8	add,dom,rec,gen	rec	7.27e-11	1.42	5.25e-08	1.14	Lung Cancer	rs74942078	2e-18	McKay JD	28604730	NA
Type 2 Diabetes	rs3891173	6	32634675	A	T	chr6:32068801-32932428	16	0.287	HRC,1KGphase3,Uk10K,GoNL	gonl	0.8	add,dom,rec,gen	rec	7.27e-11	1.42	5.25e-08	1.14	Idiopathic membranous nephropathy	rs2187668	8e-93	Stanescu HC	21323541	NA
Type 2 Diabetes	rs3891173	6	32634675	A	T	chr6:32068801-32932428	16	0.287	HRC,1KGphase3,Uk10K,GoNL	gonl	0.8	add,dom,rec,gen	rec	7.27e-11	1.42	5.25e-08	1.14	Collagenous colitis	rs2187668	2e-11	Westerlind H	26525574	NA
Type 2 Diabetes	rs3891173	6	32634675	A	T	chr6:32068801-32932428	16	0.287	HRC,1KGphase3,Uk10K,GoNL	gonl	0.8	add,dom,rec,gen	rec	7.27e-11	1.42	5.25e-08	1.14	Sarcoidosis (Lofgren's syndrome vs non-Lofgren's syndrome)	rs2187668	5e-36	Rivera NV	26651848	NA
Type 2 Diabetes	rs3891173	6	32634675	A	T	chr6:32068801-32932428	16	0.287	HRC,1KGphase3,Uk10K,GoNL	gonl	0.8	add,dom,rec,gen	rec	7.27e-11	1.42	5.25e-08	1.14	Immunoglobulin A	rs2187668	2e-33	Ferreira RC	20694011	NA
Type 2 Diabetes	rs3891173	6	32634675	A	T	chr6:32068801-32932428	16	0.287	HRC,1KGphase3,Uk10K,GoNL	gonl	0.8	add,dom,rec,gen	rec	7.27e-11	1.42	5.25e-08	1.14	Cutaneous lupus erythematosus	rs2187668	4e-10	Kunz M	25827949	NA
Type 2 Diabetes	rs3891173	6	32634675	A	T	chr6:32068801-32932428	16	0.287	HRC,1KGphase3,Uk10K,GoNL	gonl	0.8	add,dom,rec,gen	rec	7.27e-11	1.42	5.25e-08	1.14	Autoimmune hepatitis type-1	rs2187668	2e-78	de Boer YS	24768677	NA
Type 2 Diabetes	rs3891173	6	32634675	A	T	chr6:32068801-32932428	16	0.287	HRC,1KGphase3,Uk10K,GoNL	gonl	0.8	add,dom,rec,gen	rec	7.27e-11	1.42	5.25e-08	1.14	Red blood cell count	rs9272535	6e-30	Astle WJ	27863252	NA
Type 2 Diabetes	rs3891173	6	32634675	A	T	chr6:32068801-32932428	16	0.287	HRC,1KGphase3,Uk10K,GoNL	gonl	0.8	add,dom,rec,gen	rec	7.27e-11	1.42	5.25e-08	1.14	Granulocyte percentage of myeloid white cells	rs9272544	8e-11	Astle WJ	27863252	NA
Type 2 Diabetes	rs3891173	6	32634675	A	T	chr6:32068801-32932428	16	0.287	HRC,1KGphase3,Uk10K,GoNL	gonl	0.8	add,dom,rec,gen	rec	7.27e-11	1.42	5.25e-08	1.14	Squamous cell carcinoma	rs4455710	2e-18	Asgari MM	26829030	NA
Type 2 Diabetes	rs3891173	6	32634675	A	T	chr6:32068801-32932428	16	0.287	HRC,1KGphase3,Uk10K,GoNL	gonl	0.8	add,dom,rec,gen	rec	7.27e-11	1.42	5.25e-08	1.14	Membranous nephropathy	rs9272729	2e-39	Sekula P	27333618	NA
Type 2 Diabetes	rs3891173	6	32634675	A	T	chr6:32068801-32932428	16	0.287	HRC,1KGphase3,Uk10K,GoNL	gonl	0.8	add,dom,rec,gen	rec	7.27e-11	1.42	5.25e-08	1.14	Hematocrit	rs9273039	1e-25	Astle WJ	27863252	NA
Type 2 Diabetes	rs3891173	6	32634675	A	T	chr6:32068801-32932428	16	0.287	HRC,1KGphase3,Uk10K,GoNL	gonl	0.8	add,dom,rec,gen	rec	7.27e-11	1.42	5.25e-08	1.14	Ulcerative colitis	rs6927022	5e-133	Jostins L	23128233	NA
Type 2 Diabetes	rs3891173	6	32634675	A	T	chr6:32068801-32932428	16	0.287	HRC,1KGphase3,Uk10K,GoNL	gonl	0.8	add,dom,rec,gen	rec	7.27e-11	1.42	5.25e-08	1.14	Neutrophil percentage of granulocytes	rs28798705	1e-14	Astle WJ	27863252	NA
Type 2 Diabetes	rs3891173	6	32634675	A	T	chr6:32068801-32932428	16	0.287	HRC,1KGphase3,Uk10K,GoNL	gonl	0.8	add,dom,rec,gen	rec	7.27e-11	1.42	5.25e-08	1.14	Anti-Epstein-Barr virus nuclear antigen (EBNA) IgG levels	rs74951723	3e-14	Scepanovic P	30053915	NA
Type 2 Diabetes	rs3891173	6	32634675	A	T	chr6:32068801-32932428	16	0.287	HRC,1KGphase3,Uk10K,GoNL	gonl	0.8	add,dom,rec,gen	rec	7.27e-11	1.42	5.25e-08	1.14	Eosinophil percentage of granulocytes	rs17613465	5e-12	Astle WJ	27863252	NA
Type 2 Diabetes	rs3891173	6	32634675	A	T	chr6:32068801-32932428	16	0.287	HRC,1KGphase3,Uk10K,GoNL	gonl	0.8	add,dom,rec,gen	rec	7.27e-11	1.42	5.25e-08	1.14	Pemphigus vulgaris	rs28483633	3e-35	Gao J	29857070	NA
Type 2 Diabetes	rs3891173	6	32634675	A	T	chr6:32068801-32932428	16	0.287	HRC,1KGphase3,Uk10K,GoNL	gonl	0.8	add,dom,rec,gen	rec	7.27e-11	1.42	5.25e-08	1.14	Narcolepsy (age of onset)	rs7744020	8e-09	Han F	24204295	NA
Type 2 Diabetes	rs3891173	6	32634675	A	T	chr6:32068801-32932428	16	0.287	HRC,1KGphase3,Uk10K,GoNL	gonl	0.8	add,dom,rec,gen	rec	7.27e-11	1.42	5.25e-08	1.14	Inflammatory bowel disease	rs113653754	3e-58	Liu JZ	26192919	NA
Type 2 Diabetes	rs3891173	6	32634675	A	T	chr6:32068801-32932428	16	0.287	HRC,1KGphase3,Uk10K,GoNL	gonl	0.8	add,dom,rec,gen	rec	7.27e-11	1.42	5.25e-08	1.14	Allergic sensitization	rs6906021	2e-12	Bonnelykke K	23817571	NA
Type 2 Diabetes	rs3891173	6	32634675	A	T	chr6:32068801-32932428	16	0.287	HRC,1KGphase3,Uk10K,GoNL	gonl	0.8	add,dom,rec,gen	rec	7.27e-11	1.42	5.25e-08	1.14	Self-reported allergy	rs6906021	7e-15	Hinds DA	23817569	NA
Type 2 Diabetes	rs3891173	6	32634675	A	T	chr6:32068801-32932428	16	0.287	HRC,1KGphase3,Uk10K,GoNL	gonl	0.8	add,dom,rec,gen	rec	7.27e-11	1.42	5.25e-08	1.14	Allergic disease (Asthma, hay fever or eczema)	rs34004019	4e-52	Ferreira MA	29083406	NA
Type 2 Diabetes	rs3891173	6	32634675	A	T	chr6:32068801-32932428	16	0.287	HRC,1KGphase3,Uk10K,GoNL	gonl	0.8	add,dom,rec,gen	rec	7.27e-11	1.42	5.25e-08	1.14	Allergic rhinitis	rs34004019	1e-30	Waage J	30013184	NA
Type 2 Diabetes	rs3891173	6	32634675	A	T	chr6:32068801-32932428	16	0.287	HRC,1KGphase3,Uk10K,GoNL	gonl	0.8	add,dom,rec,gen	rec	7.27e-11	1.42	5.25e-08	1.14	Allergy	rs34004019	3e-24	Pickrell JK	27182965	NA
Type 2 Diabetes	rs3891173	6	32634675	A	T	chr6:32068801-32932428	16	0.287	HRC,1KGphase3,Uk10K,GoNL	gonl	0.8	add,dom,rec,gen	rec	7.27e-11	1.42	5.25e-08	1.14	Hypothyroidism	rs9273370	5e-34	Pickrell JK	27182965	NA
Type 2 Diabetes	rs3891173	6	32634675	A	T	chr6:32068801-32932428	16	0.287	HRC,1KGphase3,Uk10K,GoNL	gonl	0.8	add,dom,rec,gen	rec	7.27e-11	1.42	5.25e-08	1.14	Asthma and hay fever	rs9273373	4e-14	Ferreira MA	24388013	NA
Type 2 Diabetes	rs3891173	6	32634675	A	T	chr6:32068801-32932428	16	0.287	HRC,1KGphase3,Uk10K,GoNL	gonl	0.8	add,dom,rec,gen	rec	7.27e-11	1.42	5.25e-08	1.14	Type 2 diabetes	rs1063355	4e-19	Xue A	30054458	NA
Type 2 Diabetes	rs3891173	6	32634675	A	T	chr6:32068801-32932428	16	0.287	HRC,1KGphase3,Uk10K,GoNL	gonl	0.8	add,dom,rec,gen	rec	7.27e-11	1.42	5.25e-08	1.14	Childhood steroid-sensitive nephrotic syndrome	rs1063348	9e-23	Debiec H	29903748	NA
Type 2 Diabetes	rs3891173	6	32634675	A	T	chr6:32068801-32932428	16	0.287	HRC,1KGphase3,Uk10K,GoNL	gonl	0.8	add,dom,rec,gen	rec	7.27e-11	1.42	5.25e-08	1.14	Scarlet fever	rs36205178	9e-14	Tian C	28928442	NA
Type 2 Diabetes	rs3891173	6	32634675	A	T	chr6:32068801-32932428	16	0.287	HRC,1KGphase3,Uk10K,GoNL	gonl	0.8	add,dom,rec,gen	rec	7.27e-11	1.42	5.25e-08	1.14	Lymphocyte percentage of white cells	rs9274235	4e-09	Astle WJ	27863252	NA
Type 2 Diabetes	rs3891173	6	32634675	A	T	chr6:32068801-32932428	16	0.287	HRC,1KGphase3,Uk10K,GoNL	gonl	0.8	add,dom,rec,gen	rec	7.27e-11	1.42	5.25e-08	1.14	Drug-induced liver injury (amoxicillin-clavulanate)	rs9274407	5e-14	Lucena MI	21570397	NA
Type 2 Diabetes	rs3891173	6	32634675	A	T	chr6:32068801-32932428	16	0.287	HRC,1KGphase3,Uk10K,GoNL	gonl	0.8	add,dom,rec,gen	rec	7.27e-11	1.42	5.25e-08	1.14	Autoimmune hepatitis in primary sclerosing cholangitis	rs3891175	5e-11	Alberts R	28779025	NA
Type 2 Diabetes	rs3891173	6	32634675	A	T	chr6:32068801-32932428	16	0.287	HRC,1KGphase3,Uk10K,GoNL	gonl	0.8	add,dom,rec,gen	rec	7.27e-11	1.42	5.25e-08	1.14	Lung function (FEV1)	rs114544105	9e-11	Wain LV	28166213	NA
Type 2 Diabetes	rs3891173	6	32634675	A	T	chr6:32068801-32932428	16	0.287	HRC,1KGphase3,Uk10K,GoNL	gonl	0.8	add,dom,rec,gen	rec	7.27e-11	1.42	5.25e-08	1.14	Schizophrenia	rs9274623	6e-19	Goes FS	26198764	NA
Type 2 Diabetes	rs3891173	6	32634675	A	T	chr6:32068801-32932428	16	0.287	HRC,1KGphase3,Uk10K,GoNL	gonl	0.8	add,dom,rec,gen	rec	7.27e-11	1.42	5.25e-08	1.14	Oropharynx Cancer	rs3828805	2e-12	Lesseur C	27749845	NA
Type 2 Diabetes	rs3891173	6	32634675	A	T	chr6:32068801-32932428	16	0.287	HRC,1KGphase3,Uk10K,GoNL	gonl	0.8	add,dom,rec,gen	rec	7.27e-11	1.42	5.25e-08	1.14	Oral cavity and pharyngeal Cancer	rs3828805	3e-13	Lesseur C	27749845	NA
Type 2 Diabetes	rs3891173	6	32634675	A	T	chr6:32068801-32932428	16	0.287	HRC,1KGphase3,Uk10K,GoNL	gonl	0.8	add,dom,rec,gen	rec	7.27e-11	1.42	5.25e-08	1.14	HDL cholesterol	rs116569761	4e-08	Surakka I	25961943	NA
Type 2 Diabetes	rs3891173	6	32634675	A	T	chr6:32068801-32932428	16	0.287	HRC,1KGphase3,Uk10K,GoNL	gonl	0.8	add,dom,rec,gen	rec	7.27e-11	1.42	5.25e-08	1.14	Lung Cancer in ever smokers	rs115819854	4e-12	McKay JD	28604730	NA
Type 2 Diabetes	rs3891173	6	32634675	A	T	chr6:32068801-32932428	16	0.287	HRC,1KGphase3,Uk10K,GoNL	gonl	0.8	add,dom,rec,gen	rec	7.27e-11	1.42	5.25e-08	1.14	Primary biliary cholangitis	rs7774434	2e-56	Cordell HJ	26394269	NA
Type 2 Diabetes	rs3891173	6	32634675	A	T	chr6:32068801-32932428	16	0.287	HRC,1KGphase3,Uk10K,GoNL	gonl	0.8	add,dom,rec,gen	rec	7.27e-11	1.42	5.25e-08	1.14	Primary biliary cirrhosis	rs7774434	1e-48	Liu JZ	22961000	NA
Type 2 Diabetes	rs3891173	6	32634675	A	T	chr6:32068801-32932428	16	0.287	HRC,1KGphase3,Uk10K,GoNL	gonl	0.8	add,dom,rec,gen	rec	7.27e-11	1.42	5.25e-08	1.14	Juvenile idiopathic arthritis (oligoarticular or rheumatoid factor-negative polyarticular)	rs7775055	3e-174	Hinks A	23603761	NA
Type 2 Diabetes	rs3891173	6	32634675	A	T	chr6:32068801-32932428	16	0.287	HRC,1KGphase3,Uk10K,GoNL	gonl	0.8	add,dom,rec,gen	rec	7.27e-11	1.42	5.25e-08	1.14	IgE grass sensitization	rs7775228	2e-09	Ramasamy A	22036096	NA
Type 2 Diabetes	rs3891173	6	32634675	A	T	chr6:32068801-32932428	16	0.287	HRC,1KGphase3,Uk10K,GoNL	gonl	0.8	add,dom,rec,gen	rec	7.27e-11	1.42	5.25e-08	1.14	Sj√∂gren's syndrome	rs115575857	8e-114	Lessard CJ	24097067	NA
Type 2 Diabetes	rs3891173	6	32634675	A	T	chr6:32068801-32932428	16	0.287	HRC,1KGphase3,Uk10K,GoNL	gonl	0.8	add,dom,rec,gen	rec	7.27e-11	1.42	5.25e-08	1.14	Immunoglobulin A vasculitis	rs9275260	3e-09	Lopez-Mejias R	28698626	NA
Type 2 Diabetes	rs3891173	6	32634675	A	T	chr6:32068801-32932428	16	0.287	HRC,1KGphase3,Uk10K,GoNL	gonl	0.8	add,dom,rec,gen	rec	7.27e-11	1.42	5.25e-08	1.14	High altitude adaptation	rs9275281	1e-10	Yang J	28373541	NA
Type 2 Diabetes	rs3891173	6	32634675	A	T	chr6:32068801-32932428	16	0.287	HRC,1KGphase3,Uk10K,GoNL	gonl	0.8	add,dom,rec,gen	rec	7.27e-11	1.42	5.25e-08	1.14	C-reactive protein levels or LDL-cholesterol levels (pleiotropy)	rs9275292	3e-08	Ligthart S	27286809	NA
Type 2 Diabetes	rs3891173	6	32634675	A	T	chr6:32068801-32932428	16	0.287	HRC,1KGphase3,Uk10K,GoNL	gonl	0.8	add,dom,rec,gen	rec	7.27e-11	1.42	5.25e-08	1.14	LDL cholesterol	rs13205804	3e-21	Klarin D	30275531	NA
Type 2 Diabetes	rs3891173	6	32634675	A	T	chr6:32068801-32932428	16	0.287	HRC,1KGphase3,Uk10K,GoNL	gonl	0.8	add,dom,rec,gen	rec	7.27e-11	1.42	5.25e-08	1.14	Graves' disease	rs6457617	7e-33	Chu X	21841780	NA
Type 2 Diabetes	rs3891173	6	32634675	A	T	chr6:32068801-32932428	16	0.287	HRC,1KGphase3,Uk10K,GoNL	gonl	0.8	add,dom,rec,gen	rec	7.27e-11	1.42	5.25e-08	1.14	Immunoglobulin G index levels in multiple sclerosis	rs6457617	7e-17	Goris A	25616667	NA
Type 2 Diabetes	rs3891173	6	32634675	A	T	chr6:32068801-32932428	16	0.287	HRC,1KGphase3,Uk10K,GoNL	gonl	0.8	add,dom,rec,gen	rec	7.27e-11	1.42	5.25e-08	1.14	Height	rs6457620	2e-16	Lango Allen H	20881960	NA
Type 2 Diabetes	rs3891173	6	32634675	A	T	chr6:32068801-32932428	16	0.287	HRC,1KGphase3,Uk10K,GoNL	gonl	0.8	add,dom,rec,gen	rec	7.27e-11	1.42	5.25e-08	1.14	HPV seropositivity	rs9357152	1e-14	Chen D	21896673	NA
Type 2 Diabetes	rs3891173	6	32634675	A	T	chr6:32068801-32932428	16	0.287	HRC,1KGphase3,Uk10K,GoNL	gonl	0.8	add,dom,rec,gen	rec	7.27e-11	1.42	5.25e-08	1.14	Hepatocellular carcinoma in hepatitis B infection	rs9275319	3e-17	Jiang DK	23242368	NA
Type 2 Diabetes	rs3891173	6	32634675	A	T	chr6:32068801-32932428	16	0.287	HRC,1KGphase3,Uk10K,GoNL	gonl	0.8	add,dom,rec,gen	rec	7.27e-11	1.42	5.25e-08	1.14	Myositis	rs114388793	4e-11	Miller FW	26291516	NA
Type 2 Diabetes	rs3891173	6	32634675	A	T	chr6:32068801-32932428	16	0.287	HRC,1KGphase3,Uk10K,GoNL	gonl	0.8	add,dom,rec,gen	rec	7.27e-11	1.42	5.25e-08	1.14	Hepatocellular carcinoma in hepatitis C infection	rs2856723	3e-43	Lee MH	28921602	NA
Type 2 Diabetes	rs3891173	6	32634675	A	T	chr6:32068801-32932428	16	0.287	HRC,1KGphase3,Uk10K,GoNL	gonl	0.8	add,dom,rec,gen	rec	7.27e-11	1.42	5.25e-08	1.14	Autism spectrum disorder or schizophrenia	rs116633139	6e-18	Anney RJL	28540026	NA
Type 2 Diabetes	rs3891173	6	32634675	A	T	chr6:32068801-32932428	16	0.287	HRC,1KGphase3,Uk10K,GoNL	gonl	0.8	add,dom,rec,gen	rec	7.27e-11	1.42	5.25e-08	1.14	C-reactive protein levels or total cholesterol levels (pleiotropy)	rs2858310	4e-12	Ligthart S	27286809	NA
Type 2 Diabetes	rs3891173	6	32634675	A	T	chr6:32068801-32932428	16	0.287	HRC,1KGphase3,Uk10K,GoNL	gonl	0.8	add,dom,rec,gen	rec	7.27e-11	1.42	5.25e-08	1.14	Random C-peptide levels in type I diabetes	rs3135002	3e-08	Roshandel D	29404672	NA
Type 2 Diabetes	rs3891173	6	32634675	A	T	chr6:32068801-32932428	16	0.287	HRC,1KGphase3,Uk10K,GoNL	gonl	0.8	add,dom,rec,gen	rec	7.27e-11	1.42	5.25e-08	1.14	Systemic sclerosis	rs9275390	3e-54	Gorlova O	21779181	NA
Type 2 Diabetes	rs3891173	6	32634675	A	T	chr6:32068801-32932428	16	0.287	HRC,1KGphase3,Uk10K,GoNL	gonl	0.8	add,dom,rec,gen	rec	7.27e-11	1.42	5.25e-08	1.14	Hepatitis B	rs2856718	4e-37	Mbarek H	21750111	NA
Type 2 Diabetes	rs3891173	6	32634675	A	T	chr6:32068801-32932428	16	0.287	HRC,1KGphase3,Uk10K,GoNL	gonl	0.8	add,dom,rec,gen	rec	7.27e-11	1.42	5.25e-08	1.14	Sero-negative rheumatoid arthritis	rs9275428	2e-24	Wei WH	28706201	NA
Type 2 Diabetes	rs3891173	6	32634675	A	T	chr6:32068801-32932428	16	0.287	HRC,1KGphase3,Uk10K,GoNL	gonl	0.8	add,dom,rec,gen	rec	7.27e-11	1.42	5.25e-08	1.14	Mosquito bite size	rs3134995	4e-26	Jones AV	28199695	NA
Type 2 Diabetes	rs3891173	6	32634675	A	T	chr6:32068801-32932428	16	0.287	HRC,1KGphase3,Uk10K,GoNL	gonl	0.8	add,dom,rec,gen	rec	7.27e-11	1.42	5.25e-08	1.14	Alopecia areata	rs9275524	2e-60	Betz RC	25608926	NA
Type 2 Diabetes	rs3891173	6	32634675	A	T	chr6:32068801-32932428	16	0.287	HRC,1KGphase3,Uk10K,GoNL	gonl	0.8	add,dom,rec,gen	rec	7.27e-11	1.42	5.25e-08	1.14	Chronic hepatitis C infection	rs4273729	5e-17	Duggal P	23420232	NA
Type 2 Diabetes	rs3891173	6	32634675	A	T	chr6:32068801-32932428	16	0.287	HRC,1KGphase3,Uk10K,GoNL	gonl	0.8	add,dom,rec,gen	rec	7.27e-11	1.42	5.25e-08	1.14	Enteric fever	rs7765379	2e-13	Dunstan SJ	25383971	NA
Type 2 Diabetes	rs3891173	6	32634675	A	T	chr6:32068801-32932428	16	0.287	HRC,1KGphase3,Uk10K,GoNL	gonl	0.8	add,dom,rec,gen	rec	7.27e-11	1.42	5.25e-08	1.14	Crohn's disease	rs7765379	9e-59	Yamazaki K	23266558	NA
Type 2 Diabetes	rs3891173	6	32634675	A	T	chr6:32068801-32932428	16	0.287	HRC,1KGphase3,Uk10K,GoNL	gonl	0.8	add,dom,rec,gen	rec	7.27e-11	1.42	5.25e-08	1.14	IgE levels	rs2858331	1e-08	Granada M	22075330	NA
Type 2 Diabetes	rs3891173	6	32634675	A	T	chr6:32068801-32932428	16	0.287	HRC,1KGphase3,Uk10K,GoNL	gonl	0.8	add,dom,rec,gen	rec	7.27e-11	1.42	5.25e-08	1.14	Nephropathy	rs9275596	2e-26	Gharavi AG	21399633	NA
Type 2 Diabetes	rs3891173	6	32634675	A	T	chr6:32068801-32932428	16	0.287	HRC,1KGphase3,Uk10K,GoNL	gonl	0.8	add,dom,rec,gen	rec	7.27e-11	1.42	5.25e-08	1.14	Peanut allergy	rs9275596	6e-11	Hong X	25710614	NA
Type 2 Diabetes	rs3891173	6	32634675	A	T	chr6:32068801-32932428	16	0.287	HRC,1KGphase3,Uk10K,GoNL	gonl	0.8	add,dom,rec,gen	rec	7.27e-11	1.42	5.25e-08	1.14	Response to thiopurine immunosuppressants in inflammatory bowel disease (pancreatitis) (azathioprine and mercaptopurine)	rs6935723	1e-21	Heap GA	25217962	NA
Type 2 Diabetes	rs3891173	6	32634675	A	T	chr6:32068801-32932428	16	0.287	HRC,1KGphase3,Uk10K,GoNL	gonl	0.8	add,dom,rec,gen	rec	7.27e-11	1.42	5.25e-08	1.14	Systemic lupus erythematosus	rs114092478	3e-93	Bentham J	26502338	NA
Type 2 Diabetes	rs3891173	6	32634675	A	T	chr6:32068801-32932428	16	0.287	HRC,1KGphase3,Uk10K,GoNL	gonl	0.8	add,dom,rec,gen	rec	7.27e-11	1.42	5.25e-08	1.14	Heel bone mineral density	rs2894381	6e-09	Kim SK	30048462	NA
Type 2 Diabetes	rs3891173	6	32634675	A	T	chr6:32068801-32932428	16	0.287	HRC,1KGphase3,Uk10K,GoNL	gonl	0.8	add,dom,rec,gen	rec	7.27e-11	1.42	5.25e-08	1.14	Basal cell carcinoma	rs9275642	2e-12	Chahal HS	27539887	NA
Type 2 Diabetes	rs3891173	6	32634675	A	T	chr6:32068801-32932428	16	0.287	HRC,1KGphase3,Uk10K,GoNL	gonl	0.8	add,dom,rec,gen	rec	7.27e-11	1.42	5.25e-08	1.14	Narcolepsy	rs2858884	3e-08	Hor H	20711174	NA
Type 2 Diabetes	rs3891173	6	32634675	A	T	chr6:32068801-32932428	16	0.287	HRC,1KGphase3,Uk10K,GoNL	gonl	0.8	add,dom,rec,gen	rec	7.27e-11	1.42	5.25e-08	1.14	Mild influenza (H1N1) infection	rs9276423	3e-08	Garcia-Etxebarria K	26379185	NA
Type 2 Diabetes	rs3891173	6	32634675	A	T	chr6:32068801-32932428	16	0.287	HRC,1KGphase3,Uk10K,GoNL	gonl	0.8	add,dom,rec,gen	rec	7.27e-11	1.42	5.25e-08	1.14	Chronic hepatitis B infection	rs7453920	1e-60	Jiang DK	25802187	NA
Type 2 Diabetes	rs3891173	6	32634675	A	T	chr6:32068801-32932428	16	0.287	HRC,1KGphase3,Uk10K,GoNL	gonl	0.8	add,dom,rec,gen	rec	7.27e-11	1.42	5.25e-08	1.14	Diastolic blood pressure x smoking status (current vs non-current) interaction (2df test)	rs2071550	5e-08	Sung YJ	29455858	NA
Type 2 Diabetes	rs3891173	6	32634675	A	T	chr6:32068801-32932428	16	0.287	HRC,1KGphase3,Uk10K,GoNL	gonl	0.8	add,dom,rec,gen	rec	7.27e-11	1.42	5.25e-08	1.14	Diastolic blood pressure x smoking status (ever vs never) interaction (2df test)	rs2071550	1e-09	Sung YJ	29455858	NA
Type 2 Diabetes	rs3891173	6	32634675	A	T	chr6:32068801-32932428	16	0.287	HRC,1KGphase3,Uk10K,GoNL	gonl	0.8	add,dom,rec,gen	rec	7.27e-11	1.42	5.25e-08	1.14	Kawasaki disease	rs2857151	5e-11	Onouchi Y	22446962	NA
Type 2 Diabetes	rs3891173	6	32634675	A	T	chr6:32068801-32932428	16	0.287	HRC,1KGphase3,Uk10K,GoNL	gonl	0.8	add,dom,rec,gen	rec	7.27e-11	1.42	5.25e-08	1.14	Takayasu arteritis	rs1383258	2e-10	Renauer PA	25604533	NA
Type 2 Diabetes	rs3891173	6	32634675	A	T	chr6:32068801-32932428	16	0.287	HRC,1KGphase3,Uk10K,GoNL	gonl	0.8	add,dom,rec,gen	rec	7.27e-11	1.42	5.25e-08	1.14	ACPA-positive rheumatoid arthritis (smoking interaction)	rs9784858	9e-12	Jiang X	26272072	NA
Type 2 Diabetes	rs3891173	6	32634675	A	T	chr6:32068801-32932428	16	0.287	HRC,1KGphase3,Uk10K,GoNL	gonl	0.8	add,dom,rec,gen	rec	7.27e-11	1.42	5.25e-08	1.14	Type 1 diabetes and autoimmune thyroid diseases	rs1015166	4e-22	Tomer Y	25936594	NA
Type 2 Diabetes	rs3891173	6	32634675	A	T	chr6:32068801-32932428	16	0.287	HRC,1KGphase3,Uk10K,GoNL	gonl	0.8	add,dom,rec,gen	rec	7.27e-11	1.42	5.25e-08	1.14	Complement C3 and C4 levels	rs241428	9e-83	Yang X	23028341	NA
Type 2 Diabetes	rs3891173	6	32634675	A	T	chr6:32068801-32932428	16	0.287	HRC,1KGphase3,Uk10K,GoNL	gonl	0.8	add,dom,rec,gen	rec	7.27e-11	1.42	5.25e-08	1.14	Platelet distribution width	rs7767288	1e-11	Astle WJ	27863252	NA
Type 2 Diabetes	rs3891173	6	32634675	A	T	chr6:32068801-32932428	16	0.287	HRC,1KGphase3,Uk10K,GoNL	gonl	0.8	add,dom,rec,gen	rec	7.27e-11	1.42	5.25e-08	1.14	Disc degeneration (lumbar)	rs2187689	3e-08	Williams FM	22993228	NA
Type 2 Diabetes	rs3891173	6	32634675	A	T	chr6:32068801-32932428	16	0.287	HRC,1KGphase3,Uk10K,GoNL	gonl	0.8	add,dom,rec,gen	rec	7.27e-11	1.42	5.25e-08	1.14	Bipolar disorder lithium response (continuous) or schizophrenia	rs209474	2e-08	Amare AT	29121268	NA
Type 2 Diabetes	rs849133	7	28192280	C	T	chr7:27892088-28464281	40	0.498	HRC,1KGphase3,Uk10K,GoNL	HRC	1	add,rec,gen	add	3.11e-11	0.89	3.11e-11	0.89	Heel bone mineral density	rs10239787	5e-49	Kim SK	30048462	0.008
Type 2 Diabetes	rs849133	7	28192280	C	T	chr7:27892088-28464281	40	0.498	HRC,1KGphase3,Uk10K,GoNL	HRC	1	add,rec,gen	add	3.11e-11	0.89	3.11e-11	0.89	Prostate-specific antigen levels	rs10486567	4e-19	Hoffmann TJ	28139693	0.007
Type 2 Diabetes	rs849133	7	28192280	C	T	chr7:27892088-28464281	40	0.498	HRC,1KGphase3,Uk10K,GoNL	HRC	1	add,rec,gen	add	3.11e-11	0.89	3.11e-11	0.89	Prostate Cancer	rs10486567	2e-45	Schumacher FR	29892016	0.007
Type 2 Diabetes	rs849133	7	28192280	C	T	chr7:27892088-28464281	40	0.498	HRC,1KGphase3,Uk10K,GoNL	HRC	1	add,rec,gen	add	3.11e-11	0.89	3.11e-11	0.89	Total body bone mineral density	rs757138	3e-08	Medina-Gomez C	29304378	0.003
Type 2 Diabetes	rs849133	7	28192280	C	T	chr7:27892088-28464281	40	0.498	HRC,1KGphase3,Uk10K,GoNL	HRC	1	add,rec,gen	add	3.11e-11	0.89	3.11e-11	0.89	Systolic blood pressure	rs10274928	9e-11	Evangelou E	30224653	0.788
Type 2 Diabetes	rs849133	7	28192280	C	T	chr7:27892088-28464281	40	0.498	HRC,1KGphase3,Uk10K,GoNL	HRC	1	add,rec,gen	add	3.11e-11	0.89	3.11e-11	0.89	Allergic disease (Asthma, hay fever or eczema)	rs6977955	7e-13	Ferreira MA	29083406	0.281
Type 2 Diabetes	rs849133	7	28192280	C	T	chr7:27892088-28464281	40	0.498	HRC,1KGphase3,Uk10K,GoNL	HRC	1	add,rec,gen	add	3.11e-11	0.89	3.11e-11	0.89	Allergic rhinitis	rs9648346	3e-14	Waage J	30013184	0.281
Type 2 Diabetes	rs849133	7	28192280	C	T	chr7:27892088-28464281	40	0.498	HRC,1KGphase3,Uk10K,GoNL	HRC	1	add,rec,gen	add	3.11e-11	0.89	3.11e-11	0.89	Systemic lupus erythematosus	rs702814	2e-11	Langefeld CD	28714469	0.902
Type 2 Diabetes	rs849133	7	28192280	C	T	chr7:27892088-28464281	40	0.498	HRC,1KGphase3,Uk10K,GoNL	HRC	1	add,rec,gen	add	3.11e-11	0.89	3.11e-11	0.89	Multiple sclerosis	rs917116	3e-10	Beecham AH	24076602	0.264
Type 2 Diabetes	rs849133	7	28192280	C	T	chr7:27892088-28464281	40	0.498	HRC,1KGphase3,Uk10K,GoNL	HRC	1	add,rec,gen	add	3.11e-11	0.89	3.11e-11	0.89	Rheumatoid arthritis	rs67250450	3e-09	Okada Y	24390342	0.247
Type 2 Diabetes	rs849133	7	28192280	C	T	chr7:27892088-28464281	40	0.498	HRC,1KGphase3,Uk10K,GoNL	HRC	1	add,rec,gen	add	3.11e-11	0.89	3.11e-11	0.89	Lymphocyte counts	rs4722762	2e-10	Astle WJ	27863252	0.239
Type 2 Diabetes	rs849133	7	28192280	C	T	chr7:27892088-28464281	40	0.498	HRC,1KGphase3,Uk10K,GoNL	HRC	1	add,rec,gen	add	3.11e-11	0.89	3.11e-11	0.89	Alanine transaminase levels	rs13247499	1e-09	Kanai M	29403010	0.081
Type 2 Diabetes	rs849133	7	28192280	C	T	chr7:27892088-28464281	40	0.498	HRC,1KGphase3,Uk10K,GoNL	HRC	1	add,rec,gen	add	3.11e-11	0.89	3.11e-11	0.89	Moyamoya disease	rs849139	1e-15	Duan L	29273593	0.56
Type 2 Diabetes	rs849133	7	28192280	C	T	chr7:27892088-28464281	40	0.498	HRC,1KGphase3,Uk10K,GoNL	HRC	1	add,rec,gen	add	3.11e-11	0.89	3.11e-11	0.89	Waist circumference adjusted for body mass index	rs849140	5e-17	Shungin D	25673412	0.589
Type 2 Diabetes	rs849133	7	28192280	C	T	chr7:27892088-28464281	40	0.498	HRC,1KGphase3,Uk10K,GoNL	HRC	1	add,rec,gen	add	3.11e-11	0.89	3.11e-11	0.89	Waist circumference adjusted for BMI in non-smokers	rs849140	2e-09	Justice AE	28443625	0.589
Type 2 Diabetes	rs849133	7	28192280	C	T	chr7:27892088-28464281	40	0.498	HRC,1KGphase3,Uk10K,GoNL	HRC	1	add,rec,gen	add	3.11e-11	0.89	3.11e-11	0.89	Waist circumference adjusted for BMI (joint analysis main effects and smoking interaction)	rs849140	7e-12	Justice AE	28443625	0.589
Type 2 Diabetes	rs849133	7	28192280	C	T	chr7:27892088-28464281	40	0.498	HRC,1KGphase3,Uk10K,GoNL	HRC	1	add,rec,gen	add	3.11e-11	0.89	3.11e-11	0.89	Waist circumference adjusted for BMI (adjusted for smoking behaviour)	rs849140	3e-12	Justice AE	28443625	0.589
Type 2 Diabetes	rs849133	7	28192280	C	T	chr7:27892088-28464281	40	0.498	HRC,1KGphase3,Uk10K,GoNL	HRC	1	add,rec,gen	add	3.11e-11	0.89	3.11e-11	0.89	Hip circumference adjusted for BMI	rs849141	2e-16	Shungin D	25673412	0.364
Type 2 Diabetes	rs849133	7	28192280	C	T	chr7:27892088-28464281	40	0.498	HRC,1KGphase3,Uk10K,GoNL	HRC	1	add,rec,gen	add	3.11e-11	0.89	3.11e-11	0.89	Systemic lupus erythematosus and Systemic sclerosis	rs1635852	2e-08	Martin JE	23740937	0.976
Type 2 Diabetes	rs849133	7	28192280	C	T	chr7:27892088-28464281	40	0.498	HRC,1KGphase3,Uk10K,GoNL	HRC	1	add,rec,gen	add	3.11e-11	0.89	3.11e-11	0.89	Waist circumference adjusted for BMI (joint analysis main effects and physical activity interaction)	rs1708299	9e-13	Graff M	28448500	0.389
Type 2 Diabetes	rs849133	7	28192280	C	T	chr7:27892088-28464281	40	0.498	HRC,1KGphase3,Uk10K,GoNL	HRC	1	add,rec,gen	add	3.11e-11	0.89	3.11e-11	0.89	Waist circumference adjusted for BMI in active individuals	rs1708299	6e-11	Graff M	28448500	0.389
Type 2 Diabetes	rs849133	7	28192280	C	T	chr7:27892088-28464281	40	0.498	HRC,1KGphase3,Uk10K,GoNL	HRC	1	add,rec,gen	add	3.11e-11	0.89	3.11e-11	0.89	Crohn's disease	rs10276381	7e-10	Liu JZ	26192919	0.111
Type 2 Diabetes	rs849133	7	28192280	C	T	chr7:27892088-28464281	40	0.498	HRC,1KGphase3,Uk10K,GoNL	HRC	1	add,rec,gen	add	3.11e-11	0.89	3.11e-11	0.89	Chronic inflammatory diseases (ankylosing spondylitis, Crohn's disease, psoriasis, primary sclerosing cholangitis, ulcerative colitis) (pleiotropy)	rs860262	7e-09	Ellinghaus D	26974007	1
Type 2 Diabetes	rs849133	7	28192280	C	T	chr7:27892088-28464281	40	0.498	HRC,1KGphase3,Uk10K,GoNL	HRC	1	add,rec,gen	add	3.11e-11	0.89	3.11e-11	0.89	Type 2 diabetes	rs849135	1e-43	Xue A	30054458	0.953
Type 2 Diabetes	rs849133	7	28192280	C	T	chr7:27892088-28464281	40	0.498	HRC,1KGphase3,Uk10K,GoNL	HRC	1	add,rec,gen	add	3.11e-11	0.89	3.11e-11	0.89	Height	rs552707	9e-46	Wood AR	25282103	0.371
Type 2 Diabetes	rs849133	7	28192280	C	T	chr7:27892088-28464281	40	0.498	HRC,1KGphase3,Uk10K,GoNL	HRC	1	add,rec,gen	add	3.11e-11	0.89	3.11e-11	0.89	Sum neutrophil eosinophil counts	rs2158799	3e-49	Astle WJ	27863252	0
Type 2 Diabetes	rs849133	7	28192280	C	T	chr7:27892088-28464281	40	0.498	HRC,1KGphase3,Uk10K,GoNL	HRC	1	add,rec,gen	add	3.11e-11	0.89	3.11e-11	0.89	Eosinophil percentage of granulocytes	rs2158799	3e-12	Astle WJ	27863252	0
Type 2 Diabetes	rs849133	7	28192280	C	T	chr7:27892088-28464281	40	0.498	HRC,1KGphase3,Uk10K,GoNL	HRC	1	add,rec,gen	add	3.11e-11	0.89	3.11e-11	0.89	Neutrophil percentage of granulocytes	rs2158799	1e-13	Astle WJ	27863252	0
Type 2 Diabetes	rs849133	7	28192280	C	T	chr7:27892088-28464281	40	0.498	HRC,1KGphase3,Uk10K,GoNL	HRC	1	add,rec,gen	add	3.11e-11	0.89	3.11e-11	0.89	White blood cell count	rs2158799	1e-36	Astle WJ	27863252	0
Type 2 Diabetes	rs849133	7	28192280	C	T	chr7:27892088-28464281	40	0.498	HRC,1KGphase3,Uk10K,GoNL	HRC	1	add,rec,gen	add	3.11e-11	0.89	3.11e-11	0.89	Sum basophil neutrophil counts	rs2158799	1e-51	Astle WJ	27863252	0
Type 2 Diabetes	rs849133	7	28192280	C	T	chr7:27892088-28464281	40	0.498	HRC,1KGphase3,Uk10K,GoNL	HRC	1	add,rec,gen	add	3.11e-11	0.89	3.11e-11	0.89	Neutrophil percentage of white cells	rs2158799	1e-34	Astle WJ	27863252	0
Type 2 Diabetes	rs849133	7	28192280	C	T	chr7:27892088-28464281	40	0.498	HRC,1KGphase3,Uk10K,GoNL	HRC	1	add,rec,gen	add	3.11e-11	0.89	3.11e-11	0.89	Neutrophil count	rs2158799	6e-52	Astle WJ	27863252	0
Type 2 Diabetes	rs849133	7	28192280	C	T	chr7:27892088-28464281	40	0.498	HRC,1KGphase3,Uk10K,GoNL	HRC	1	add,rec,gen	add	3.11e-11	0.89	3.11e-11	0.89	Lymphocyte percentage of white cells	rs2158799	4e-29	Astle WJ	27863252	0
Type 2 Diabetes	rs849133	7	28192280	C	T	chr7:27892088-28464281	40	0.498	HRC,1KGphase3,Uk10K,GoNL	HRC	1	add,rec,gen	add	3.11e-11	0.89	3.11e-11	0.89	Granulocyte percentage of myeloid white cells	rs2158799	3e-15	Astle WJ	27863252	0
Type 2 Diabetes	rs849133	7	28192280	C	T	chr7:27892088-28464281	40	0.498	HRC,1KGphase3,Uk10K,GoNL	HRC	1	add,rec,gen	add	3.11e-11	0.89	3.11e-11	0.89	Myeloid white cell count	rs2158799	2e-48	Astle WJ	27863252	0
Type 2 Diabetes	rs849133	7	28192280	C	T	chr7:27892088-28464281	40	0.498	HRC,1KGphase3,Uk10K,GoNL	HRC	1	add,rec,gen	add	3.11e-11	0.89	3.11e-11	0.89	Granulocyte count	rs2158799	6e-49	Astle WJ	27863252	0
Type 2 Diabetes	rs849133	7	28192280	C	T	chr7:27892088-28464281	40	0.498	HRC,1KGphase3,Uk10K,GoNL	HRC	1	add,rec,gen	add	3.11e-11	0.89	3.11e-11	0.89	Monocyte count	rs35110517	1e-10	Astle WJ	27863252	0.022
Type 2 Diabetes	rs849133	7	28192280	C	T	chr7:27892088-28464281	40	0.498	HRC,1KGphase3,Uk10K,GoNL	HRC	1	add,rec,gen	add	3.11e-11	0.89	3.11e-11	0.89	Breast Cancer	rs17156577	4e-09	Michailidou K	29059683	0.003
Type 2 Diabetes	rs849133	7	28192280	C	T	chr7:27892088-28464281	40	0.498	HRC,1KGphase3,Uk10K,GoNL	HRC	1	add,rec,gen	add	3.11e-11	0.89	3.11e-11	0.89	Atrial fibrillation	rs6462078	1e-11	Roselli C	29892015	0.002
Type 2 Diabetes	rs13266634	8	118184783	C	T	chr8:117934783-118467914	7	0.304	HRC,1KGphase3,Uk10K,GoNL	HRC	1	add,gen	add	8.96e-10	0.88	8.96e-10	0.88	Asthma	rs3019885	5e-13	Noguchi E	21814517	0.006
Type 2 Diabetes	rs13266634	8	118184783	C	T	chr8:117934783-118467914	7	0.304	HRC,1KGphase3,Uk10K,GoNL	HRC	1	add,gen	add	8.96e-10	0.88	8.96e-10	0.88	Hemoglobin A1c levels	rs13266634	6e-19	Kanai M	29403010	NA
Type 2 Diabetes	rs13266634	8	118184783	C	T	chr8:117934783-118467914	7	0.304	HRC,1KGphase3,Uk10K,GoNL	HRC	1	add,gen	add	8.96e-10	0.88	8.96e-10	0.88	Blood sugar levels	rs13266634	2e-19	Kanai M	29403010	NA
Type 2 Diabetes	rs13266634	8	118184783	C	T	chr8:117934783-118467914	7	0.304	HRC,1KGphase3,Uk10K,GoNL	HRC	1	add,gen	add	8.96e-10	0.88	8.96e-10	0.88	Triglycerides	rs13266634	1e-10	Klarin D	30275531	NA
Type 2 Diabetes	rs13266634	8	118184783	C	T	chr8:117934783-118467914	7	0.304	HRC,1KGphase3,Uk10K,GoNL	HRC	1	add,gen	add	8.96e-10	0.88	8.96e-10	0.88	Type 2 diabetes	rs3802177	2e-52	Xue A	30054458	1
Type 2 Diabetes	rs13266634	8	118184783	C	T	chr8:117934783-118467914	7	0.304	HRC,1KGphase3,Uk10K,GoNL	HRC	1	add,gen	add	8.96e-10	0.88	8.96e-10	0.88	Body mass index	rs3802177	5e-10	Akiyama M	28892062	1
Type 2 Diabetes	rs13266634	8	118184783	C	T	chr8:117934783-118467914	7	0.304	HRC,1KGphase3,Uk10K,GoNL	HRC	1	add,gen	add	8.96e-10	0.88	8.96e-10	0.88	Glycated hemoglobin levels	rs11558471	1e-19	Wheeler E	28898252	0.962
Type 2 Diabetes	rs13266634	8	118184783	C	T	chr8:117934783-118467914	7	0.304	HRC,1KGphase3,Uk10K,GoNL	HRC	1	add,gen	add	8.96e-10	0.88	8.96e-10	0.88	Proinsulin levels	rs11558471	3e-18	Strawbridge RJ	21873549	0.962
Type 2 Diabetes	rs13266634	8	118184783	C	T	chr8:117934783-118467914	7	0.304	HRC,1KGphase3,Uk10K,GoNL	HRC	1	add,gen	add	8.96e-10	0.88	8.96e-10	0.88	Fasting plasma glucose	rs11558471	5e-13	Nagy R	28270201	0.962
Type 2 Diabetes	rs13266634	8	118184783	C	T	chr8:117934783-118467914	7	0.304	HRC,1KGphase3,Uk10K,GoNL	HRC	1	add,gen	add	8.96e-10	0.88	8.96e-10	0.88	Fasting blood glucose (BMI interaction)	rs11558471	3e-20	Manning AK	22581228	0.962
Type 2 Diabetes	rs13266634	8	118184783	C	T	chr8:117934783-118467914	7	0.304	HRC,1KGphase3,Uk10K,GoNL	HRC	1	add,gen	add	8.96e-10	0.88	8.96e-10	0.88	Fasting blood glucose	rs11558471	7e-18	Manning AK	22581228	0.962
Type 2 Diabetes	rs13266634	8	118184783	C	T	chr8:117934783-118467914	7	0.304	HRC,1KGphase3,Uk10K,GoNL	HRC	1	add,gen	add	8.96e-10	0.88	8.96e-10	0.88	Vestibular neuritis	rs1499428	4e-08	Rujescu D	30079052	0
Type 2 Diabetes	rs10811662	9	22134253	G	A	chr9:21884253-22384252	1	0.176	HRC,Uk10K,GoNL	HRC	1	add	add	3.92e-08	0.87	3.92e-08	0.87	Breast Cancer	rs3057314	7e-25	Michailidou K	29059683	NA
Type 2 Diabetes	rs10811662	9	22134253	G	A	chr9:21884253-22384252	1	0.176	HRC,Uk10K,GoNL	HRC	1	add	add	3.92e-08	0.87	3.92e-08	0.87	Inflammatory bowel disease	rs3731257	5e-08	Yang SK	27569725	0.005
Type 2 Diabetes	rs10811662	9	22134253	G	A	chr9:21884253-22384252	1	0.176	HRC,Uk10K,GoNL	HRC	1	add	add	3.92e-08	0.87	3.92e-08	0.87	Acute lymphoblastic leukemia in childhood (B cell precursor)	rs3731249	1e-27	Vijayakrishnan J	29632299	0.004
Type 2 Diabetes	rs10811662	9	22134253	G	A	chr9:21884253-22384252	1	0.176	HRC,Uk10K,GoNL	HRC	1	add	add	3.92e-08	0.87	3.92e-08	0.87	Acute lymphoblastic leukemia (B-cell precursor)	rs3731217	2e-08	Migliorini G	23996088	0.015
Type 2 Diabetes	rs10811662	9	22134253	G	A	chr9:21884253-22384252	1	0.176	HRC,Uk10K,GoNL	HRC	1	add	add	3.92e-08	0.87	3.92e-08	0.87	Multiple myeloma	rs2811710	2e-13	Mitchell JS	27363682	0
Type 2 Diabetes	rs10811662	9	22134253	G	A	chr9:21884253-22384252	1	0.176	HRC,Uk10K,GoNL	HRC	1	add	add	3.92e-08	0.87	3.92e-08	0.87	Acute lymphoblastic leukemia (childhood)	rs2069426	4e-09	Wiemels JL	29348612	0.004
Type 2 Diabetes	rs10811662	9	22134253	G	A	chr9:21884253-22384252	1	0.176	HRC,Uk10K,GoNL	HRC	1	add	add	3.92e-08	0.87	3.92e-08	0.87	Non-glioblastoma glioma	rs634537	1e-15	Melin BS	28346443	0.001
Type 2 Diabetes	rs10811662	9	22134253	G	A	chr9:21884253-22384252	1	0.176	HRC,Uk10K,GoNL	HRC	1	add	add	3.92e-08	0.87	3.92e-08	0.87	Glioblastoma (age-stratified)	rs634537	4e-19	Ostrom QT	30152087	0.001
Type 2 Diabetes	rs10811662	9	22134253	G	A	chr9:21884253-22384252	1	0.176	HRC,Uk10K,GoNL	HRC	1	add	add	3.92e-08	0.87	3.92e-08	0.87	Glioblastoma	rs634537	7e-45	Melin BS	28346443	0.001
Type 2 Diabetes	rs10811662	9	22134253	G	A	chr9:21884253-22384252	1	0.176	HRC,Uk10K,GoNL	HRC	1	add	add	3.92e-08	0.87	3.92e-08	0.87	Glioma	rs634537	1e-45	Melin BS	28346443	0.001
Type 2 Diabetes	rs10811662	9	22134253	G	A	chr9:21884253-22384252	1	0.176	HRC,Uk10K,GoNL	HRC	1	add	add	3.92e-08	0.87	3.92e-08	0.87	Vertical cup-disc ratio	rs2157719	4e-35	Springelkamp H	28073927	0.002
Type 2 Diabetes	rs10811662	9	22134253	G	A	chr9:21884253-22384252	1	0.176	HRC,Uk10K,GoNL	HRC	1	add	add	3.92e-08	0.87	3.92e-08	0.87	Glaucoma (low intraocular pressure)	rs1333037	1e-12	Bailey JN	26752265	0.002
Type 2 Diabetes	rs10811662	9	22134253	G	A	chr9:21884253-22384252	1	0.176	HRC,Uk10K,GoNL	HRC	1	add	add	3.92e-08	0.87	3.92e-08	0.87	Prostate Cancer	rs17694493	2e-10	Schumacher FR	29892016	0.001
Type 2 Diabetes	rs10811662	9	22134253	G	A	chr9:21884253-22384252	1	0.176	HRC,Uk10K,GoNL	HRC	1	add	add	3.92e-08	0.87	3.92e-08	0.87	Glioma (high-grade)	rs1412829	2e-10	Wrensch M	19578366	0.002
Type 2 Diabetes	rs10811662	9	22134253	G	A	chr9:21884253-22384252	1	0.176	HRC,Uk10K,GoNL	HRC	1	add	add	3.92e-08	0.87	3.92e-08	0.87	Nasopharyngeal carcinoma	rs1412829	3e-08	Bei JX	26545403	0.002
Type 2 Diabetes	rs10811662	9	22134253	G	A	chr9:21884253-22384252	1	0.176	HRC,Uk10K,GoNL	HRC	1	add	add	3.92e-08	0.87	3.92e-08	0.87	Optic cup area	rs1360589	3e-28	Springelkamp H	28073927	0.002
Type 2 Diabetes	rs10811662	9	22134253	G	A	chr9:21884253-22384252	1	0.176	HRC,Uk10K,GoNL	HRC	1	add	add	3.92e-08	0.87	3.92e-08	0.87	Non-melanoma skin Cancer	rs10738605	6e-10	Visconti A	29739929	0
Type 2 Diabetes	rs10811662	9	22134253	G	A	chr9:21884253-22384252	1	0.176	HRC,Uk10K,GoNL	HRC	1	add	add	3.92e-08	0.87	3.92e-08	0.87	Glaucoma (primary open-angle)	rs944801	2e-49	Choquet H	29891935	0.002
Type 2 Diabetes	rs10811662	9	22134253	G	A	chr9:21884253-22384252	1	0.176	HRC,Uk10K,GoNL	HRC	1	add	add	3.92e-08	0.87	3.92e-08	0.87	Glaucoma	rs944801	8e-36	MacGregor S	30054594	0.002
Type 2 Diabetes	rs10811662	9	22134253	G	A	chr9:21884253-22384252	1	0.176	HRC,Uk10K,GoNL	HRC	1	add	add	3.92e-08	0.87	3.92e-08	0.87	Lung adenocarcinoma	rs62560775	2e-09	McKay JD	28604730	0.002
Type 2 Diabetes	rs10811662	9	22134253	G	A	chr9:21884253-22384252	1	0.176	HRC,Uk10K,GoNL	HRC	1	add	add	3.92e-08	0.87	3.92e-08	0.87	Basal cell carcinoma	rs7874604	5e-13	Chahal HS	27539887	0.001
Type 2 Diabetes	rs10811662	9	22134253	G	A	chr9:21884253-22384252	1	0.176	HRC,Uk10K,GoNL	HRC	1	add	add	3.92e-08	0.87	3.92e-08	0.87	Oral cavity Cancer	rs8181047	4e-09	Lesseur C	27749845	0.001
Type 2 Diabetes	rs10811662	9	22134253	G	A	chr9:21884253-22384252	1	0.176	HRC,Uk10K,GoNL	HRC	1	add	add	3.92e-08	0.87	3.92e-08	0.87	Ankle-brachial index	rs10757269	9e-09	Murabito JM	22199011	0
Type 2 Diabetes	rs10811662	9	22134253	G	A	chr9:21884253-22384252	1	0.176	HRC,Uk10K,GoNL	HRC	1	add	add	3.92e-08	0.87	3.92e-08	0.87	Coronary artery disease in diabetes	rs10811652	6e-11	Fall T	30003307	0
Type 2 Diabetes	rs10811662	9	22134253	G	A	chr9:21884253-22384252	1	0.176	HRC,Uk10K,GoNL	HRC	1	add	add	3.92e-08	0.87	3.92e-08	0.87	Intracranial aneurysm	rs1333040	2e-22	Yasuno K	20364137	0.009
Type 2 Diabetes	rs10811662	9	22134253	G	A	chr9:21884253-22384252	1	0.176	HRC,Uk10K,GoNL	HRC	1	add	add	3.92e-08	0.87	3.92e-08	0.87	Total cholesterol levels	rs10738607	2e-09	Klarin D	30275531	0.001
Type 2 Diabetes	rs10811662	9	22134253	G	A	chr9:21884253-22384252	1	0.176	HRC,Uk10K,GoNL	HRC	1	add	add	3.92e-08	0.87	3.92e-08	0.87	Carotid plaque burden	rs9644862	9e-12	Pott J	28282560	0
Type 2 Diabetes	rs10811662	9	22134253	G	A	chr9:21884253-22384252	1	0.176	HRC,Uk10K,GoNL	HRC	1	add	add	3.92e-08	0.87	3.92e-08	0.87	Intracranial, abdominal aortic or thoracic aortic aneurysm (pleiotropy)	rs7866503	2e-13	van 't Hof FN	27418160	0.001
Type 2 Diabetes	rs10811662	9	22134253	G	A	chr9:21884253-22384252	1	0.176	HRC,Uk10K,GoNL	HRC	1	add	add	3.92e-08	0.87	3.92e-08	0.87	Abdominal aortic aneurysm	rs10757274	2e-33	Jones GT	27899403	0.001
Type 2 Diabetes	rs10811662	9	22134253	G	A	chr9:21884253-22384252	1	0.176	HRC,Uk10K,GoNL	HRC	1	add	add	3.92e-08	0.87	3.92e-08	0.87	MyoCardiovascular Diseaseial infarction (early onset)	rs4977574	3e-44	Kathiresan S	19198609	0.001
Type 2 Diabetes	rs10811662	9	22134253	G	A	chr9:21884253-22384252	1	0.176	HRC,Uk10K,GoNL	HRC	1	add	add	3.92e-08	0.87	3.92e-08	0.87	Coronary artery disease	rs4977574	9e-223	van der Harst P	29212778	0.001
Type 2 Diabetes	rs10811662	9	22134253	G	A	chr9:21884253-22384252	1	0.176	HRC,Uk10K,GoNL	HRC	1	add	add	3.92e-08	0.87	3.92e-08	0.87	MyoCardiovascular Diseaseial infarction	rs2891168	5e-75	Nikpay M	26343387	0.001
Type 2 Diabetes	rs10811662	9	22134253	G	A	chr9:21884253-22384252	1	0.176	HRC,Uk10K,GoNL	HRC	1	add	add	3.92e-08	0.87	3.92e-08	0.87	Coronary artery disease (myoCardiovascular Diseaseial infarction, percutaneous transluminal coronary angioplasty, coronary artery bypass grafting, angina or chromic ischemic heart disease)	rs2891168	1e-101	Nelson CP	28714975	0.001
Type 2 Diabetes	rs10811662	9	22134253	G	A	chr9:21884253-22384252	1	0.176	HRC,Uk10K,GoNL	HRC	1	add	add	3.92e-08	0.87	3.92e-08	0.87	Parental longevity (father's age at death)	rs1556516	7e-09	Pilling LC	29227965	0.001
Type 2 Diabetes	rs10811662	9	22134253	G	A	chr9:21884253-22384252	1	0.176	HRC,Uk10K,GoNL	HRC	1	add	add	3.92e-08	0.87	3.92e-08	0.87	Parental longevity (combined parental attained age, Martingale residuals)	rs1556516	5e-16	Pilling LC	29227965	0.001
Type 2 Diabetes	rs10811662	9	22134253	G	A	chr9:21884253-22384252	1	0.176	HRC,Uk10K,GoNL	HRC	1	add	add	3.92e-08	0.87	3.92e-08	0.87	Parental longevity (father's attained age)	rs1556516	1e-20	Pilling LC	29227965	0.001
Type 2 Diabetes	rs10811662	9	22134253	G	A	chr9:21884253-22384252	1	0.176	HRC,Uk10K,GoNL	HRC	1	add	add	3.92e-08	0.87	3.92e-08	0.87	Parental longevity (combined parental age at death)	rs1556516	2e-10	Pilling LC	29227965	0.001
Type 2 Diabetes	rs10811662	9	22134253	G	A	chr9:21884253-22384252	1	0.176	HRC,Uk10K,GoNL	HRC	1	add	add	3.92e-08	0.87	3.92e-08	0.87	Ischemic stroke	rs7859727	1e-09	Malik R	29531354	0.001
Type 2 Diabetes	rs10811662	9	22134253	G	A	chr9:21884253-22384252	1	0.176	HRC,Uk10K,GoNL	HRC	1	add	add	3.92e-08	0.87	3.92e-08	0.87	Stroke	rs7859727	4e-10	Malik R	29531354	0.001
Type 2 Diabetes	rs10811662	9	22134253	G	A	chr9:21884253-22384252	1	0.176	HRC,Uk10K,GoNL	HRC	1	add	add	3.92e-08	0.87	3.92e-08	0.87	Parental longevity (both parents in top 10%)	rs1333042	2e-08	Pilling LC	29227965	0.001
Type 2 Diabetes	rs10811662	9	22134253	G	A	chr9:21884253-22384252	1	0.176	HRC,Uk10K,GoNL	HRC	1	add	add	3.92e-08	0.87	3.92e-08	0.87	Endometriosis	rs10965235	6e-12	Uno S	20601957	NA
Type 2 Diabetes	rs10811662	9	22134253	G	A	chr9:21884253-22384252	1	0.176	HRC,Uk10K,GoNL	HRC	1	add	add	3.92e-08	0.87	3.92e-08	0.87	Coronary artery calcification	rs1333049	3e-24	O'Donnell CJ	22144573	0
Type 2 Diabetes	rs10811662	9	22134253	G	A	chr9:21884253-22384252	1	0.176	HRC,Uk10K,GoNL	HRC	1	add	add	3.92e-08	0.87	3.92e-08	0.87	Coronary artery disease or ischemic stroke	rs1333049	1e-56	Dichgans M	24262325	0
Type 2 Diabetes	rs10811662	9	22134253	G	A	chr9:21884253-22384252	1	0.176	HRC,Uk10K,GoNL	HRC	1	add	add	3.92e-08	0.87	3.92e-08	0.87	Coronary heart disease	rs1333049	7e-58	Wild PS	21606135	0
Type 2 Diabetes	rs10811662	9	22134253	G	A	chr9:21884253-22384252	1	0.176	HRC,Uk10K,GoNL	HRC	1	add	add	3.92e-08	0.87	3.92e-08	0.87	Coronary artery disease or large artery stroke	rs1333049	1e-59	Dichgans M	24262325	0
Type 2 Diabetes	rs10811662	9	22134253	G	A	chr9:21884253-22384252	1	0.176	HRC,Uk10K,GoNL	HRC	1	add	add	3.92e-08	0.87	3.92e-08	0.87	Body mass index	rs7020996	6e-18	Akiyama M	28892062	0.555
Type 2 Diabetes	rs10811662	9	22134253	G	A	chr9:21884253-22384252	1	0.176	HRC,Uk10K,GoNL	HRC	1	add	add	3.92e-08	0.87	3.92e-08	0.87	Hemoglobin A1c levels	rs10965243	1e-15	Kanai M	29403010	0.372
Type 2 Diabetes	rs10811662	9	22134253	G	A	chr9:21884253-22384252	1	0.176	HRC,Uk10K,GoNL	HRC	1	add	add	3.92e-08	0.87	3.92e-08	0.87	Glycated hemoglobin levels	rs2383208	7e-12	Wheeler E	28898252	0.952
Type 2 Diabetes	rs10811662	9	22134253	G	A	chr9:21884253-22384252	1	0.176	HRC,Uk10K,GoNL	HRC	1	add	add	3.92e-08	0.87	3.92e-08	0.87	Blood sugar levels	rs10965246	2e-16	Kanai M	29403010	0.951
Type 2 Diabetes	rs10811662	9	22134253	G	A	chr9:21884253-22384252	1	0.176	HRC,Uk10K,GoNL	HRC	1	add	add	3.92e-08	0.87	3.92e-08	0.87	Fasting plasma glucose	rs10811661	9e-12	Hwang JY	25187374	1
Type 2 Diabetes	rs10811662	9	22134253	G	A	chr9:21884253-22384252	1	0.176	HRC,Uk10K,GoNL	HRC	1	add	add	3.92e-08	0.87	3.92e-08	0.87	Type 2 diabetes	rs10811661	2e-68	Zhao W	28869590	1
Type 2 Diabetes	rs10811662	9	22134253	G	A	chr9:21884253-22384252	1	0.176	HRC,Uk10K,GoNL	HRC	1	add	add	3.92e-08	0.87	3.92e-08	0.87	Monocyte percentage of white cells	rs2065504	3e-09	Astle WJ	27863252	0.002
Type 2 Diabetes	rs10811662	9	22134253	G	A	chr9:21884253-22384252	1	0.176	HRC,Uk10K,GoNL	HRC	1	add	add	3.92e-08	0.87	3.92e-08	0.87	Platelet count	rs10811664	2e-31	Astle WJ	27863252	0.043
Type 2 Diabetes	rs10811662	9	22134253	G	A	chr9:21884253-22384252	1	0.176	HRC,Uk10K,GoNL	HRC	1	add	add	3.92e-08	0.87	3.92e-08	0.87	Granulocyte percentage of myeloid white cells	rs10757287	4e-10	Astle WJ	27863252	0.029
Type 2 Diabetes	rs10811662	9	22134253	G	A	chr9:21884253-22384252	1	0.176	HRC,Uk10K,GoNL	HRC	1	add	add	3.92e-08	0.87	3.92e-08	0.87	Neutrophil percentage of white cells	rs2065500	1e-10	Astle WJ	27863252	0.038
Type 2 Diabetes	rs10811662	9	22134253	G	A	chr9:21884253-22384252	1	0.176	HRC,Uk10K,GoNL	HRC	1	add	add	3.92e-08	0.87	3.92e-08	0.87	Lymphocyte counts	rs6475611	3e-25	Astle WJ	27863252	0.038
Type 2 Diabetes	rs10811662	9	22134253	G	A	chr9:21884253-22384252	1	0.176	HRC,Uk10K,GoNL	HRC	1	add	add	3.92e-08	0.87	3.92e-08	0.87	Monocyte count	rs6475611	3e-21	Astle WJ	27863252	0.038
Type 2 Diabetes	rs10811662	9	22134253	G	A	chr9:21884253-22384252	1	0.176	HRC,Uk10K,GoNL	HRC	1	add	add	3.92e-08	0.87	3.92e-08	0.87	Plateletcrit	rs6475611	1e-36	Astle WJ	27863252	0.038
Type 2 Diabetes	rs10811662	9	22134253	G	A	chr9:21884253-22384252	1	0.176	HRC,Uk10K,GoNL	HRC	1	add	add	3.92e-08	0.87	3.92e-08	0.87	Adenocarcinoma	rs72658409	2e-09	Wang Z	26732429	0.006
Type 2 Diabetes	rs10811662	9	22134253	G	A	chr9:21884253-22384252	1	0.176	HRC,Uk10K,GoNL	HRC	1	add	add	3.92e-08	0.87	3.92e-08	0.87	Lung Cancer	rs72658409	1e-10	Wang Z	26732429	0.006
Type 2 Diabetes	rs10811662	9	22134253	G	A	chr9:21884253-22384252	1	0.176	HRC,Uk10K,GoNL	HRC	1	add	add	3.92e-08	0.87	3.92e-08	0.87	White blood cell count	rs17694933	2e-12	Kanai M	29403010	0.006
Type 2 Diabetes	rs10811662	9	22134253	G	A	chr9:21884253-22384252	1	0.176	HRC,Uk10K,GoNL	HRC	1	add	add	3.92e-08	0.87	3.92e-08	0.87	Endometrial Cancer	rs1679014	6e-09	O'Mara TA	30093612	0
Type 2 Diabetes	rs10811662	9	22134253	G	A	chr9:21884253-22384252	1	0.176	HRC,Uk10K,GoNL	HRC	1	add	add	3.92e-08	0.87	3.92e-08	0.87	Chronic lymphocytic leukemia	rs1359742	7e-09	Berndt SI	26956414	0.005
Type 2 Diabetes	rs10811662	9	22134253	G	A	chr9:21884253-22384252	1	0.176	HRC,Uk10K,GoNL	HRC	1	add	add	3.92e-08	0.87	3.92e-08	0.87	Atopic dermatitis	rs10738626	1e-08	Schaarschmidt H	25865352	0.004
Type 2 Diabetes	rs34872471	10	114754071	T	C	chr10:114479482-115071526	103	0.295	HRC,1KGphase3,Uk10K,GoNL	HRC	0.98	add,dom,rec,gen,het	add	1.03e-52	1.36	1.03e-52	1.36	Lung Cancer	rs7086803	4e-18	Lan Q	23143601	0.004
Type 2 Diabetes	rs34872471	10	114754071	T	C	chr10:114479482-115071526	103	0.295	HRC,1KGphase3,Uk10K,GoNL	HRC	0.98	add,dom,rec,gen,het	add	1.03e-52	1.36	1.03e-52	1.36	QRS duration	rs7918405	1e-14	van der Harst P	27659466	0
Type 2 Diabetes	rs34872471	10	114754071	T	C	chr10:114479482-115071526	103	0.295	HRC,1KGphase3,Uk10K,GoNL	HRC	0.98	add,dom,rec,gen,het	add	1.03e-52	1.36	1.03e-52	1.36	Monocyte percentage of white cells	rs10885396	1e-10	Astle WJ	27863252	0.03
Type 2 Diabetes	rs34872471	10	114754071	T	C	chr10:114479482-115071526	103	0.295	HRC,1KGphase3,Uk10K,GoNL	HRC	0.98	add,dom,rec,gen,het	add	1.03e-52	1.36	1.03e-52	1.36	Granulocyte percentage of myeloid white cells	rs10885396	1e-10	Astle WJ	27863252	0.03
Type 2 Diabetes	rs34872471	10	114754071	T	C	chr10:114479482-115071526	103	0.295	HRC,1KGphase3,Uk10K,GoNL	HRC	0.98	add,dom,rec,gen,het	add	1.03e-52	1.36	1.03e-52	1.36	Prostate Cancer	rs7094871	5e-08	Schumacher FR	29892016	0.03
Type 2 Diabetes	rs34872471	10	114754071	T	C	chr10:114479482-115071526	103	0.295	HRC,1KGphase3,Uk10K,GoNL	HRC	0.98	add,dom,rec,gen,het	add	1.03e-52	1.36	1.03e-52	1.36	Highest math class taken (MTAG)	rs2104598	6e-09	Lee JJ	30038396	0.032
Type 2 Diabetes	rs34872471	10	114754071	T	C	chr10:114479482-115071526	103	0.295	HRC,1KGphase3,Uk10K,GoNL	HRC	0.98	add,dom,rec,gen,het	add	1.03e-52	1.36	1.03e-52	1.36	Heel bone mineral density	rs11196171	4e-35	Kim SK	30048462	0
Type 2 Diabetes	rs34872471	10	114754071	T	C	chr10:114479482-115071526	103	0.295	HRC,1KGphase3,Uk10K,GoNL	HRC	0.98	add,dom,rec,gen,het	add	1.03e-52	1.36	1.03e-52	1.36	Colorectal Cancer	rs11196172	1e-12	Zhang B	24836286	0
Type 2 Diabetes	rs34872471	10	114754071	T	C	chr10:114479482-115071526	103	0.295	HRC,1KGphase3,Uk10K,GoNL	HRC	0.98	add,dom,rec,gen,het	add	1.03e-52	1.36	1.03e-52	1.36	Body mass index x sex x age interaction (4df test)	rs17747324	8e-12	Winkler TW	26426971	0.691
Type 2 Diabetes	rs34872471	10	114754071	T	C	chr10:114479482-115071526	103	0.295	HRC,1KGphase3,Uk10K,GoNL	HRC	0.98	add,dom,rec,gen,het	add	1.03e-52	1.36	1.03e-52	1.36	Body mass index (age>50)	rs17747324	3e-13	Winkler TW	26426971	0.691
Type 2 Diabetes	rs34872471	10	114754071	T	C	chr10:114479482-115071526	103	0.295	HRC,1KGphase3,Uk10K,GoNL	HRC	0.98	add,dom,rec,gen,het	add	1.03e-52	1.36	1.03e-52	1.36	Glycated hemoglobin levels	rs17747324	6e-11	Wheeler E	28898252	0.691
Type 2 Diabetes	rs34872471	10	114754071	T	C	chr10:114479482-115071526	103	0.295	HRC,1KGphase3,Uk10K,GoNL	HRC	0.98	add,dom,rec,gen,het	add	1.03e-52	1.36	1.03e-52	1.36	Hemoglobin A1c levels	rs7901695	3e-12	Kanai M	29403010	0.869
Type 2 Diabetes	rs34872471	10	114754071	T	C	chr10:114479482-115071526	103	0.295	HRC,1KGphase3,Uk10K,GoNL	HRC	0.98	add,dom,rec,gen,het	add	1.03e-52	1.36	1.03e-52	1.36	Age-related disease endophenotypes	rs4506565	4e-16	He L	27790247	0.87
Type 2 Diabetes	rs34872471	10	114754071	T	C	chr10:114479482-115071526	103	0.295	HRC,1KGphase3,Uk10K,GoNL	HRC	0.98	add,dom,rec,gen,het	add	1.03e-52	1.36	1.03e-52	1.36	Age-related diseases and mortality	rs4506565	2e-09	He L	27790247	0.87
Type 2 Diabetes	rs34872471	10	114754071	T	C	chr10:114479482-115071526	103	0.295	HRC,1KGphase3,Uk10K,GoNL	HRC	0.98	add,dom,rec,gen,het	add	1.03e-52	1.36	1.03e-52	1.36	Age-related diseases, mortality and associated endophenotypes	rs4506565	8e-17	He L	27790247	0.87
Type 2 Diabetes	rs34872471	10	114754071	T	C	chr10:114479482-115071526	103	0.295	HRC,1KGphase3,Uk10K,GoNL	HRC	0.98	add,dom,rec,gen,het	add	1.03e-52	1.36	1.03e-52	1.36	Type 2 diabetes	rs7903146	1.00E-347	Xue A	30054458	0.991
Type 2 Diabetes	rs34872471	10	114754071	T	C	chr10:114479482-115071526	103	0.295	HRC,1KGphase3,Uk10K,GoNL	HRC	0.98	add,dom,rec,gen,het	add	1.03e-52	1.36	1.03e-52	1.36	Body mass index (joint analysis main effects and physical activity interaction)	rs7903146	2e-09	Graff M	28448500	0.991
Type 2 Diabetes	rs34872471	10	114754071	T	C	chr10:114479482-115071526	103	0.295	HRC,1KGphase3,Uk10K,GoNL	HRC	0.98	add,dom,rec,gen,het	add	1.03e-52	1.36	1.03e-52	1.36	Body mass index	rs7903146	1e-18	Akiyama M	28892062	0.991
Type 2 Diabetes	rs34872471	10	114754071	T	C	chr10:114479482-115071526	103	0.295	HRC,1KGphase3,Uk10K,GoNL	HRC	0.98	add,dom,rec,gen,het	add	1.03e-52	1.36	1.03e-52	1.36	Clinical laboratory measurements	rs7903146	6e-24	Verma SS	27897004	0.991
Type 2 Diabetes	rs34872471	10	114754071	T	C	chr10:114479482-115071526	103	0.295	HRC,1KGphase3,Uk10K,GoNL	HRC	0.98	add,dom,rec,gen,het	add	1.03e-52	1.36	1.03e-52	1.36	Type 2 diabetes and other traits	rs7903146	1e-30	Rung J	19734900	0.991
Type 2 Diabetes	rs34872471	10	114754071	T	C	chr10:114479482-115071526	103	0.295	HRC,1KGphase3,Uk10K,GoNL	HRC	0.98	add,dom,rec,gen,het	add	1.03e-52	1.36	1.03e-52	1.36	Fasting blood glucose	rs7903146	1e-09	Manning AK	22581228	0.991
Type 2 Diabetes	rs34872471	10	114754071	T	C	chr10:114479482-115071526	103	0.295	HRC,1KGphase3,Uk10K,GoNL	HRC	0.98	add,dom,rec,gen,het	add	1.03e-52	1.36	1.03e-52	1.36	Body mass index (joint analysis main effects and smoking interaction)	rs7903146	6e-09	Justice AE	28443625	0.991
Type 2 Diabetes	rs34872471	10	114754071	T	C	chr10:114479482-115071526	103	0.295	HRC,1KGphase3,Uk10K,GoNL	HRC	0.98	add,dom,rec,gen,het	add	1.03e-52	1.36	1.03e-52	1.36	Proinsulin levels	rs7903146	2e-20	Strawbridge RJ	21873549	0.991
Type 2 Diabetes	rs34872471	10	114754071	T	C	chr10:114479482-115071526	103	0.295	HRC,1KGphase3,Uk10K,GoNL	HRC	0.98	add,dom,rec,gen,het	add	1.03e-52	1.36	1.03e-52	1.36	Waist circumference	rs7903146	4e-09	Shungin D	25673412	0.991
Type 2 Diabetes	rs34872471	10	114754071	T	C	chr10:114479482-115071526	103	0.295	HRC,1KGphase3,Uk10K,GoNL	HRC	0.98	add,dom,rec,gen,het	add	1.03e-52	1.36	1.03e-52	1.36	Hip circumference	rs7903146	2e-11	Shungin D	25673412	0.991
Type 2 Diabetes	rs34872471	10	114754071	T	C	chr10:114479482-115071526	103	0.295	HRC,1KGphase3,Uk10K,GoNL	HRC	0.98	add,dom,rec,gen,het	add	1.03e-52	1.36	1.03e-52	1.36	Fasting blood glucose (BMI interaction)	rs7903146	2e-14	Manning AK	22581228	0.991
Type 2 Diabetes	rs34872471	10	114754071	T	C	chr10:114479482-115071526	103	0.295	HRC,1KGphase3,Uk10K,GoNL	HRC	0.98	add,dom,rec,gen,het	add	1.03e-52	1.36	1.03e-52	1.36	BMI in non-smokers	rs7903146	7e-10	Justice AE	28443625	0.991
Type 2 Diabetes	rs34872471	10	114754071	T	C	chr10:114479482-115071526	103	0.295	HRC,1KGphase3,Uk10K,GoNL	HRC	0.98	add,dom,rec,gen,het	add	1.03e-52	1.36	1.03e-52	1.36	Breast Cancer (estrogen-receptor negative)	rs7904519	8e-10	Milne RL	29058716	0.448
Type 2 Diabetes	rs34872471	10	114754071	T	C	chr10:114479482-115071526	103	0.295	HRC,1KGphase3,Uk10K,GoNL	HRC	0.98	add,dom,rec,gen,het	add	1.03e-52	1.36	1.03e-52	1.36	Breast Cancer	rs10885405	5e-14	Michailidou K	29059683	0.44
Type 2 Diabetes	rs34872471	10	114754071	T	C	chr10:114479482-115071526	103	0.295	HRC,1KGphase3,Uk10K,GoNL	HRC	0.98	add,dom,rec,gen,het	add	1.03e-52	1.36	1.03e-52	1.36	Myopia (age of diagnosis)	rs56299331	3e-12	Tedja MS	29808027	0.591
Type 2 Diabetes	rs34872471	10	114754071	T	C	chr10:114479482-115071526	103	0.295	HRC,1KGphase3,Uk10K,GoNL	HRC	0.98	add,dom,rec,gen,het	add	1.03e-52	1.36	1.03e-52	1.36	Myopia	rs56299331	1e-16	Pickrell JK	27182965	0.591
Type 2 Diabetes	rs34872471	10	114754071	T	C	chr10:114479482-115071526	103	0.295	HRC,1KGphase3,Uk10K,GoNL	HRC	0.98	add,dom,rec,gen,het	add	1.03e-52	1.36	1.03e-52	1.36	Spherical equivalent or myopia (age of diagnosis)	rs72826094	3e-15	Tedja MS	29808027	0.594
Type 2 Diabetes	rs34872471	10	114754071	T	C	chr10:114479482-115071526	103	0.295	HRC,1KGphase3,Uk10K,GoNL	HRC	0.98	add,dom,rec,gen,het	add	1.03e-52	1.36	1.03e-52	1.36	Blood glucose levels	rs10885409	2e-08	Kulminski AM	29615537	0.45
Type 2 Diabetes	rs34872471	10	114754071	T	C	chr10:114479482-115071526	103	0.295	HRC,1KGphase3,Uk10K,GoNL	HRC	0.98	add,dom,rec,gen,het	add	1.03e-52	1.36	1.03e-52	1.36	Self-reported math ability	rs4918796	5e-10	Lee JJ	30038396	0.008
Type 2 Diabetes	rs34872471	10	114754071	T	C	chr10:114479482-115071526	103	0.295	HRC,1KGphase3,Uk10K,GoNL	HRC	0.98	add,dom,rec,gen,het	add	1.03e-52	1.36	1.03e-52	1.36	Self-reported math ability (MTAG)	rs4918796	4e-10	Lee JJ	30038396	0.008
Type 2 Diabetes	rs34872471	10	114754071	T	C	chr10:114479482-115071526	103	0.295	HRC,1KGphase3,Uk10K,GoNL	HRC	0.98	add,dom,rec,gen,het	add	1.03e-52	1.36	1.03e-52	1.36	Bipolar disorder (body mass index interaction)	rs12772424	3e-08	Winham SJ	24322204	0
Type 2 Diabetes	rs34872471	10	114754071	T	C	chr10:114479482-115071526	103	0.295	HRC,1KGphase3,Uk10K,GoNL	HRC	0.98	add,dom,rec,gen,het	add	1.03e-52	1.36	1.03e-52	1.36	Intraocular pressure	rs11594566	4e-08	Gao XR	29617998	0.023
Type 2 Diabetes	rs34872471	10	114754071	T	C	chr10:114479482-115071526	103	0.295	HRC,1KGphase3,Uk10K,GoNL	HRC	0.98	add,dom,rec,gen,het	add	1.03e-52	1.36	1.03e-52	1.36	Plasma factor VII activating protease levels	rs11593678	1e-08	Olsson M	30070759	0
Type 2 Diabetes	rs34872471	10	114754071	T	C	chr10:114479482-115071526	103	0.295	HRC,1KGphase3,Uk10K,GoNL	HRC	0.98	add,dom,rec,gen,het	add	1.03e-52	1.36	1.03e-52	1.36	Ischemic stroke	rs11196288	1e-08	Cheng YC	26732560	0.012
Dyslipidemia	rs11591147	1	55505647	G	T	chr1:55237346-55834843	15	0.014	HRC,1KGphase3,Uk10K,GoNL	HRC	0.83	add,dom,rec,gen,het	dom	2.49e-28	0.52	4.21e-28	0.52	IDL particle concentration	chr1:54834840	2e-09	Davis JP	29084231	NA
Dyslipidemia	rs11591147	1	55505647	G	T	chr1:55237346-55834843	15	0.014	HRC,1KGphase3,Uk10K,GoNL	HRC	0.83	add,dom,rec,gen,het	dom	2.49e-28	0.52	4.21e-28	0.52	MyoCardiovascular Diseaseial infarction (early onset)	rs11206510	1e-08	Kathiresan S	19198609	0.045
Dyslipidemia	rs11591147	1	55505647	G	T	chr1:55237346-55834843	15	0.014	HRC,1KGphase3,Uk10K,GoNL	HRC	0.83	add,dom,rec,gen,het	dom	2.49e-28	0.52	4.21e-28	0.52	Low density lipoprotein cholesterol	rs7523141	3e-25	Kanai M	29403010	0.004
Dyslipidemia	rs11591147	1	55505647	G	T	chr1:55237346-55834843	15	0.014	HRC,1KGphase3,Uk10K,GoNL	HRC	0.83	add,dom,rec,gen,het	dom	2.49e-28	0.52	4.21e-28	0.52	LDL cholesterol levels	rs2479409	3e-42	Spracklen CN	28334899	0.01
Dyslipidemia	rs11591147	1	55505647	G	T	chr1:55237346-55834843	15	0.014	HRC,1KGphase3,Uk10K,GoNL	HRC	0.83	add,dom,rec,gen,het	dom	2.49e-28	0.52	4.21e-28	0.52	Response to statins (LDL cholesterol change)	rs11591147	5e-09	Chasman DI	22331829	NA
Dyslipidemia	rs11591147	1	55505647	G	T	chr1:55237346-55834843	15	0.014	HRC,1KGphase3,Uk10K,GoNL	HRC	0.83	add,dom,rec,gen,het	dom	2.49e-28	0.52	4.21e-28	0.52	Total cholesterol levels	rs11591147	8e-175	Klarin D	30275531	NA
Dyslipidemia	rs11591147	1	55505647	G	T	chr1:55237346-55834843	15	0.014	HRC,1KGphase3,Uk10K,GoNL	HRC	0.83	add,dom,rec,gen,het	dom	2.49e-28	0.52	4.21e-28	0.52	Coronary artery disease (myoCardiovascular Diseaseial infarction, percutaneous transluminal coronary angioplasty, coronary artery bypass grafting, angina or chromic ischemic heart disease)	rs11591147	3e-10	Nelson CP	28714975	NA
Dyslipidemia	rs11591147	1	55505647	G	T	chr1:55237346-55834843	15	0.014	HRC,1KGphase3,Uk10K,GoNL	HRC	0.83	add,dom,rec,gen,het	dom	2.49e-28	0.52	4.21e-28	0.52	Coronary artery disease	rs11591147	2e-25	van der Harst P	29212778	NA
Dyslipidemia	rs11591147	1	55505647	G	T	chr1:55237346-55834843	15	0.014	HRC,1KGphase3,Uk10K,GoNL	HRC	0.83	add,dom,rec,gen,het	dom	2.49e-28	0.52	4.21e-28	0.52	Plasma proprotein convertase subtilisin/kexin type 9 levels in stable coronary artery disease	rs11591147	2e-17	Pott J	29748315	NA
Dyslipidemia	rs11591147	1	55505647	G	T	chr1:55237346-55834843	15	0.014	HRC,1KGphase3,Uk10K,GoNL	HRC	0.83	add,dom,rec,gen,het	dom	2.49e-28	0.52	4.21e-28	0.52	Metabolite levels (lipoprotein measures)	rs11591147	3e-61	Kettunen J	27005778	NA
Dyslipidemia	rs11591147	1	55505647	G	T	chr1:55237346-55834843	15	0.014	HRC,1KGphase3,Uk10K,GoNL	HRC	0.83	add,dom,rec,gen,het	dom	2.49e-28	0.52	4.21e-28	0.52	LDL cholesterol	rs11591147	3e-257	Klarin D	30275531	NA
Dyslipidemia	rs11591147	1	55505647	G	T	chr1:55237346-55834843	15	0.014	HRC,1KGphase3,Uk10K,GoNL	HRC	0.83	add,dom,rec,gen,het	dom	2.49e-28	0.52	4.21e-28	0.52	Free cholesterol levels in large LDL	chr1:55114497	3e-08	Davis JP	29084231	NA
Dyslipidemia	rs11591147	1	55505647	G	T	chr1:55237346-55834843	15	0.014	HRC,1KGphase3,Uk10K,GoNL	HRC	0.83	add,dom,rec,gen,het	dom	2.49e-28	0.52	4.21e-28	0.52	Cholesterol, total	rs191448950	6e-73	Surakka I	25961943	NA
Dyslipidemia	rs11591147	1	55505647	G	T	chr1:55237346-55834843	15	0.014	HRC,1KGphase3,Uk10K,GoNL	HRC	0.83	add,dom,rec,gen,het	dom	2.49e-28	0.52	4.21e-28	0.52	Blood protein levels	rs191448950	8e-21	Emilsson V	30072576	NA
Dyslipidemia	rs11591147	1	55505647	G	T	chr1:55237346-55834843	15	0.014	HRC,1KGphase3,Uk10K,GoNL	HRC	0.83	add,dom,rec,gen,het	dom	2.49e-28	0.52	4.21e-28	0.52	Free cholesterol levels in IDL	chr1:55246601	1e-16	Davis JP	29084231	NA
Dyslipidemia	rs11591147	1	55505647	G	T	chr1:55237346-55834843	15	0.014	HRC,1KGphase3,Uk10K,GoNL	HRC	0.83	add,dom,rec,gen,het	dom	2.49e-28	0.52	4.21e-28	0.52	Total cholesterol levels in LDL	chr1:55246601	4e-16	Davis JP	29084231	NA
Dyslipidemia	rs11591147	1	55505647	G	T	chr1:55237346-55834843	15	0.014	HRC,1KGphase3,Uk10K,GoNL	HRC	0.83	add,dom,rec,gen,het	dom	2.49e-28	0.52	4.21e-28	0.52	Serum total cholesterol levels	chr1:55246601	2e-11	Davis JP	29084231	NA
Dyslipidemia	rs3832016;rs57677983	1	109818158	C	CT	chr1:109526285-110089399	46	0.208	HRC,1KGphase3,Uk10K,GoNL	uk10k	0.87	add,dom,rec,gen,het	add	2.14e-30	1.21	2.14e-30	1.21	HDL cholesterol	rs3832016	4e-29	Klarin D	30275531	NA
Dyslipidemia	rs3832016;rs57677983	1	109818158	C	CT	chr1:109526285-110089399	46	0.208	HRC,1KGphase3,Uk10K,GoNL	uk10k	0.87	add,dom,rec,gen,het	add	2.14e-30	1.21	2.14e-30	1.21	LDL cholesterol	rs611917	1e-300	Klarin D	30275531	0.544
Dyslipidemia	rs3832016;rs57677983	1	109818158	C	CT	chr1:109526285-110089399	46	0.208	HRC,1KGphase3,Uk10K,GoNL	uk10k	0.87	add,dom,rec,gen,het	add	2.14e-30	1.21	2.14e-30	1.21	Coronary artery disease (myoCardiovascular Diseaseial infarction, percutaneous transluminal coronary angioplasty, coronary artery bypass grafting, angina or chromic ischemic heart disease)	rs7528419	4e-27	Nelson CP	28714975	0.918
Dyslipidemia	rs3832016;rs57677983	1	109818158	C	CT	chr1:109526285-110089399	46	0.208	HRC,1KGphase3,Uk10K,GoNL	uk10k	0.87	add,dom,rec,gen,het	add	2.14e-30	1.21	2.14e-30	1.21	Lipoprotein-associated phospholipase A2 activity change in response to darapladib treatment in Cardiovascular Diseaseiovascular disease	rs7528419	8e-09	Yeo A	28753643	0.918
Dyslipidemia	rs3832016;rs57677983	1	109818158	C	CT	chr1:109526285-110089399	46	0.208	HRC,1KGphase3,Uk10K,GoNL	uk10k	0.87	add,dom,rec,gen,het	add	2.14e-30	1.21	2.14e-30	1.21	MyoCardiovascular Diseaseial infarction	rs7528419	1e-15	Nikpay M	26343387	0.918
Dyslipidemia	rs3832016;rs57677983	1	109818158	C	CT	chr1:109526285-110089399	46	0.208	HRC,1KGphase3,Uk10K,GoNL	uk10k	0.87	add,dom,rec,gen,het	add	2.14e-30	1.21	2.14e-30	1.21	Total cholesterol levels	rs7528419	1e-300	Klarin D	30275531	0.918
Dyslipidemia	rs3832016;rs57677983	1	109818158	C	CT	chr1:109526285-110089399	46	0.208	HRC,1KGphase3,Uk10K,GoNL	uk10k	0.87	add,dom,rec,gen,het	add	2.14e-30	1.21	2.14e-30	1.21	Lipoprotein-associated phospholipase A2 activity and mass	rs12740374	2e-22	Chu AY	23118302	0.918
Dyslipidemia	rs3832016;rs57677983	1	109818158	C	CT	chr1:109526285-110089399	46	0.208	HRC,1KGphase3,Uk10K,GoNL	uk10k	0.87	add,dom,rec,gen,het	add	2.14e-30	1.21	2.14e-30	1.21	Lipoprotein phospholipase A2 activity in Cardiovascular Diseaseiovascular disease	rs12740374	4e-39	Yeo A	28753643	0.918
Dyslipidemia	rs3832016;rs57677983	1	109818158	C	CT	chr1:109526285-110089399	46	0.208	HRC,1KGphase3,Uk10K,GoNL	uk10k	0.87	add,dom,rec,gen,het	add	2.14e-30	1.21	2.14e-30	1.21	Low density lipoprotein cholesterol	rs660240	2e-28	Kanai M	29403010	1
Dyslipidemia	rs3832016;rs57677983	1	109818158	C	CT	chr1:109526285-110089399	46	0.208	HRC,1KGphase3,Uk10K,GoNL	uk10k	0.87	add,dom,rec,gen,het	add	2.14e-30	1.21	2.14e-30	1.21	Progranulin levels	rs660240	6e-50	Tonjes A	29186428	1
Dyslipidemia	rs3832016;rs57677983	1	109818158	C	CT	chr1:109526285-110089399	46	0.208	HRC,1KGphase3,Uk10K,GoNL	uk10k	0.87	add,dom,rec,gen,het	add	2.14e-30	1.21	2.14e-30	1.21	Cardiovascular Diseaseiovascular disease risk factors	rs660240	2e-22	Middelberg RP	21943158	1
Dyslipidemia	rs3832016;rs57677983	1	109818158	C	CT	chr1:109526285-110089399	46	0.208	HRC,1KGphase3,Uk10K,GoNL	uk10k	0.87	add,dom,rec,gen,het	add	2.14e-30	1.21	2.14e-30	1.21	Cholesterol, total	rs629301	2e-170	Willer CJ	24097068	0.913
Dyslipidemia	rs3832016;rs57677983	1	109818158	C	CT	chr1:109526285-110089399	46	0.208	HRC,1KGphase3,Uk10K,GoNL	uk10k	0.87	add,dom,rec,gen,het	add	2.14e-30	1.21	2.14e-30	1.21	Age-related diseases, mortality and associated endophenotypes	rs629301	1e-49	He L	27790247	0.913
Dyslipidemia	rs3832016;rs57677983	1	109818158	C	CT	chr1:109526285-110089399	46	0.208	HRC,1KGphase3,Uk10K,GoNL	uk10k	0.87	add,dom,rec,gen,het	add	2.14e-30	1.21	2.14e-30	1.21	C-reactive protein levels or total cholesterol levels (pleiotropy)	rs629301	6e-132	Ligthart S	27286809	0.913
Dyslipidemia	rs3832016;rs57677983	1	109818158	C	CT	chr1:109526285-110089399	46	0.208	HRC,1KGphase3,Uk10K,GoNL	uk10k	0.87	add,dom,rec,gen,het	add	2.14e-30	1.21	2.14e-30	1.21	Age-related disease endophenotypes	rs629301	2e-51	He L	27790247	0.913
Dyslipidemia	rs3832016;rs57677983	1	109818158	C	CT	chr1:109526285-110089399	46	0.208	HRC,1KGphase3,Uk10K,GoNL	uk10k	0.87	add,dom,rec,gen,het	add	2.14e-30	1.21	2.14e-30	1.21	C-reactive protein levels or LDL-cholesterol levels (pleiotropy)	rs646776	4e-170	Ligthart S	27286809	0.918
Dyslipidemia	rs3832016;rs57677983	1	109818158	C	CT	chr1:109526285-110089399	46	0.208	HRC,1KGphase3,Uk10K,GoNL	uk10k	0.87	add,dom,rec,gen,het	add	2.14e-30	1.21	2.14e-30	1.21	C-reactive protein levels or HDL-cholesterol levels (pleiotropy)	rs646776	3e-09	Ligthart S	27286809	0.918
Dyslipidemia	rs3832016;rs57677983	1	109818158	C	CT	chr1:109526285-110089399	46	0.208	HRC,1KGphase3,Uk10K,GoNL	uk10k	0.87	add,dom,rec,gen,het	add	2.14e-30	1.21	2.14e-30	1.21	MyoCardiovascular Diseaseial infarction (early onset)	rs646776	8e-12	Kathiresan S	19198609	0.918
Dyslipidemia	rs3832016;rs57677983	1	109818158	C	CT	chr1:109526285-110089399	46	0.208	HRC,1KGphase3,Uk10K,GoNL	uk10k	0.87	add,dom,rec,gen,het	add	2.14e-30	1.21	2.14e-30	1.21	Blood protein levels	rs646776	8e-211	Sun BB	29875488	0.918
Dyslipidemia	rs3832016;rs57677983	1	109818158	C	CT	chr1:109526285-110089399	46	0.208	HRC,1KGphase3,Uk10K,GoNL	uk10k	0.87	add,dom,rec,gen,het	add	2.14e-30	1.21	2.14e-30	1.21	Lipid metabolism phenotypes	rs646776	2e-53	Chasman DI	19936222	0.918
Dyslipidemia	rs3832016;rs57677983	1	109818158	C	CT	chr1:109526285-110089399	46	0.208	HRC,1KGphase3,Uk10K,GoNL	uk10k	0.87	add,dom,rec,gen,het	add	2.14e-30	1.21	2.14e-30	1.21	Coronary artery disease	rs602633	2e-59	van der Harst P	29212778	0.94
Dyslipidemia	rs3832016;rs57677983	1	109818158	C	CT	chr1:109526285-110089399	46	0.208	HRC,1KGphase3,Uk10K,GoNL	uk10k	0.87	add,dom,rec,gen,het	add	2.14e-30	1.21	2.14e-30	1.21	Parental longevity (father's attained age)	rs602633	4e-09	Pilling LC	29227965	0.94
Dyslipidemia	rs3832016;rs57677983	1	109818158	C	CT	chr1:109526285-110089399	46	0.208	HRC,1KGphase3,Uk10K,GoNL	uk10k	0.87	add,dom,rec,gen,het	add	2.14e-30	1.21	2.14e-30	1.21	Abdominal aortic aneurysm	rs602633	7e-09	Jones GT	27899403	0.94
Dyslipidemia	rs3832016;rs57677983	1	109818158	C	CT	chr1:109526285-110089399	46	0.208	HRC,1KGphase3,Uk10K,GoNL	uk10k	0.87	add,dom,rec,gen,het	add	2.14e-30	1.21	2.14e-30	1.21	Parental longevity (combined parental attained age, Martingale residuals)	rs602633	3e-08	Pilling LC	29227965	0.94
Dyslipidemia	rs3832016;rs57677983	1	109818158	C	CT	chr1:109526285-110089399	46	0.208	HRC,1KGphase3,Uk10K,GoNL	uk10k	0.87	add,dom,rec,gen,het	add	2.14e-30	1.21	2.14e-30	1.21	LDL cholesterol levels	rs599839	4e-289	Spracklen CN	28334899	0.871
Dyslipidemia	rs3832016;rs57677983	1	109818158	C	CT	chr1:109526285-110089399	46	0.208	HRC,1KGphase3,Uk10K,GoNL	uk10k	0.87	add,dom,rec,gen,het	add	2.14e-30	1.21	2.14e-30	1.21	Coronary artery disease or large artery stroke	rs599839	8e-17	Dichgans M	24262325	0.871
Dyslipidemia	rs3832016;rs57677983	1	109818158	C	CT	chr1:109526285-110089399	46	0.208	HRC,1KGphase3,Uk10K,GoNL	uk10k	0.87	add,dom,rec,gen,het	add	2.14e-30	1.21	2.14e-30	1.21	Coronary heart disease	rs599839	3e-10	Schunkert H	21378990	0.871
Dyslipidemia	rs3832016;rs57677983	1	109818158	C	CT	chr1:109526285-110089399	46	0.208	HRC,1KGphase3,Uk10K,GoNL	uk10k	0.87	add,dom,rec,gen,het	add	2.14e-30	1.21	2.14e-30	1.21	Metabolite levels	rs599839	2e-19	Kim YJ	21909109	0.871
Dyslipidemia	rs3832016;rs57677983	1	109818158	C	CT	chr1:109526285-110089399	46	0.208	HRC,1KGphase3,Uk10K,GoNL	uk10k	0.87	add,dom,rec,gen,het	add	2.14e-30	1.21	2.14e-30	1.21	Ratio of apolipoprotein A1 to apolipoprotein B	rs599839	7e-15	Davis JP	29084231	0.871
Dyslipidemia	rs3832016;rs57677983	1	109818158	C	CT	chr1:109526285-110089399	46	0.208	HRC,1KGphase3,Uk10K,GoNL	uk10k	0.87	add,dom,rec,gen,het	add	2.14e-30	1.21	2.14e-30	1.21	Coronary artery disease or ischemic stroke	rs599839	1e-08	Dichgans M	24262325	0.871
Dyslipidemia	rs3832016;rs57677983	1	109818158	C	CT	chr1:109526285-110089399	46	0.208	HRC,1KGphase3,Uk10K,GoNL	uk10k	0.87	add,dom,rec,gen,het	add	2.14e-30	1.21	2.14e-30	1.21	Self-reported math ability	rs680434	1e-09	Lee JJ	30038396	0.028
Dyslipidemia	rs3832016;rs57677983	1	109818158	C	CT	chr1:109526285-110089399	46	0.208	HRC,1KGphase3,Uk10K,GoNL	uk10k	0.87	add,dom,rec,gen,het	add	2.14e-30	1.21	2.14e-30	1.21	Self-reported math ability (MTAG)	rs638542	2e-15	Lee JJ	30038396	0.03
Dyslipidemia	rs3832016;rs57677983	1	109818158	C	CT	chr1:109526285-110089399	46	0.208	HRC,1KGphase3,Uk10K,GoNL	uk10k	0.87	add,dom,rec,gen,het	add	2.14e-30	1.21	2.14e-30	1.21	General cognitive ability	rs407102	2e-10	Davies G	29844566	0.029
Dyslipidemia	rs3832016;rs57677983	1	109818158	C	CT	chr1:109526285-110089399	46	0.208	HRC,1KGphase3,Uk10K,GoNL	uk10k	0.87	add,dom,rec,gen,het	add	2.14e-30	1.21	2.14e-30	1.21	Cognitive ability	rs11102974	1e-09	Lam M	29186694	0.032
Dyslipidemia	rs3832016;rs57677983	1	109818158	C	CT	chr1:109526285-110089399	46	0.208	HRC,1KGphase3,Uk10K,GoNL	uk10k	0.87	add,dom,rec,gen,het	add	2.14e-30	1.21	2.14e-30	1.21	Glomerular filtration rate (creatinine)	rs10127790	8e-09	Gorski M	28452372	0.028
Dyslipidemia	rs3832016;rs57677983	1	109818158	C	CT	chr1:109526285-110089399	46	0.208	HRC,1KGphase3,Uk10K,GoNL	uk10k	0.87	add,dom,rec,gen,het	add	2.14e-30	1.21	2.14e-30	1.21	Intelligence (MTAG)	rs10858096	1e-12	Hill WD	29326435	0.022
Dyslipidemia	rs3832016;rs57677983	1	109818158	C	CT	chr1:109526285-110089399	46	0.208	HRC,1KGphase3,Uk10K,GoNL	uk10k	0.87	add,dom,rec,gen,het	add	2.14e-30	1.21	2.14e-30	1.21	Cognitive ability (MTAG)	rs2152924	2e-10	Lam M	29186694	0.027
Dyslipidemia	rs3832016;rs57677983	1	109818158	C	CT	chr1:109526285-110089399	46	0.208	HRC,1KGphase3,Uk10K,GoNL	uk10k	0.87	add,dom,rec,gen,het	add	2.14e-30	1.21	2.14e-30	1.21	Cognitive performance	rs1144593	2e-13	Lee JJ	30038396	0.024
Dyslipidemia	rs3832016;rs57677983	1	109818158	C	CT	chr1:109526285-110089399	46	0.208	HRC,1KGphase3,Uk10K,GoNL	uk10k	0.87	add,dom,rec,gen,het	add	2.14e-30	1.21	2.14e-30	1.21	Intelligence	rs1144593	2e-10	Savage JE	29942086	0.024
Dyslipidemia	rs3832016;rs57677983	1	109818158	C	CT	chr1:109526285-110089399	46	0.208	HRC,1KGphase3,Uk10K,GoNL	uk10k	0.87	add,dom,rec,gen,het	add	2.14e-30	1.21	2.14e-30	1.21	Cognitive performance (MTAG)	rs6666119	3e-21	Lee JJ	30038396	0.021
Dyslipidemia	rs3832016;rs57677983	1	109818158	C	CT	chr1:109526285-110089399	46	0.208	HRC,1KGphase3,Uk10K,GoNL	uk10k	0.87	add,dom,rec,gen,het	add	2.14e-30	1.21	2.14e-30	1.21	Educational attainment (MTAG)	rs575113	5e-22	Lee JJ	30038396	0.015
Dyslipidemia	rs3832016;rs57677983	1	109818158	C	CT	chr1:109526285-110089399	46	0.208	HRC,1KGphase3,Uk10K,GoNL	uk10k	0.87	add,dom,rec,gen,het	add	2.14e-30	1.21	2.14e-30	1.21	Highest math class taken (MTAG)	rs14184	2e-19	Lee JJ	30038396	0.016
Dyslipidemia	rs3832016;rs57677983	1	109818158	C	CT	chr1:109526285-110089399	46	0.208	HRC,1KGphase3,Uk10K,GoNL	uk10k	0.87	add,dom,rec,gen,het	add	2.14e-30	1.21	2.14e-30	1.21	Educational attainment (years of education)	rs3738772	2e-18	Lee JJ	30038396	0.017
Dyslipidemia	rs3832016;rs57677983	1	109818158	C	CT	chr1:109526285-110089399	46	0.208	HRC,1KGphase3,Uk10K,GoNL	uk10k	0.87	add,dom,rec,gen,het	add	2.14e-30	1.21	2.14e-30	1.21	Waist circumference	rs7550711	1e-09	Shungin D	25673412	0.035
Dyslipidemia	rs3832016;rs57677983	1	109818158	C	CT	chr1:109526285-110089399	46	0.208	HRC,1KGphase3,Uk10K,GoNL	uk10k	0.87	add,dom,rec,gen,het	add	2.14e-30	1.21	2.14e-30	1.21	Body mass index	rs7550711	8e-16	Winkler TW	26426971	0.035
Dyslipidemia	rs3832016;rs57677983	1	109818158	C	CT	chr1:109526285-110089399	46	0.208	HRC,1KGphase3,Uk10K,GoNL	uk10k	0.87	add,dom,rec,gen,het	add	2.14e-30	1.21	2.14e-30	1.21	Childhood body mass index	rs7550711	5e-08	Felix JF	26604143	0.035
Dyslipidemia	rs3832016;rs57677983	1	109818158	C	CT	chr1:109526285-110089399	46	0.208	HRC,1KGphase3,Uk10K,GoNL	uk10k	0.87	add,dom,rec,gen,het	add	2.14e-30	1.21	2.14e-30	1.21	Body mass index in physically active individuals	rs7550711	3e-09	Graff M	28448500	0.035
Dyslipidemia	rs1367117	2	21263900	G	A	chr2:20852709-21917442	538	0.314	HRC,1KGphase3,Uk10K,GoNL	HRC	1	add,dom,rec,gen,het	add	8.61e-40	1.2	8.61e-40	1.2	Total cholesterol levels	rs10692845	6e-209	Klarin D	30275531	0.063
Dyslipidemia	rs1367117	2	21263900	G	A	chr2:20852709-21917442	538	0.314	HRC,1KGphase3,Uk10K,GoNL	HRC	1	add,dom,rec,gen,het	add	8.61e-40	1.2	8.61e-40	1.2	Prostate Cancer	rs9306895	3e-21	Schumacher FR	29892016	0.027
[truncated: 1,920 more rows]

## Sheet: 6. Colocalization
Supplementary Data 6. Colocalization between GWAS and eQTL loci.
[truncated: 64 more rows]

## Sheet: 7. Imputation Evaluation
Supplementary Data 7. Empirical evaluation of our imputation approach for the newly discovered recessive variants of large effect using UK10K as a backbone.
[truncated: 35 more rows]

[truncated: 3 more sheets: 8. Replication UK Biobank, 9. UK Biobank biomarkers, 10. Cross-phenotype]
